# Supplementary material for: JUNB O‐GlcNAcylation‐Mediated Promoter Accessibility of Metabolic Genes Modulates Distinct Epithelial Lineage in Pulmonary Fibrosis
Source: Adv Sci (Weinh). 2024 Dec 15;12(5):2406751. doi: 10.1002/advs.202406751 (PMC11791990; doi:10.1002/advs.202406751)
Supplement: Supplementary file 2 — Supplemental Table 1 [file ADVS-12-2406751-s006.xlsx]

## Sheet: Table S1
Term	Overlap	P-value	Adjusted P-value	Old P-value	Old Adjusted P-value	Odds Ratio	Combined Score	Genes
Glycosaminoglycan Metabolism R-HSA-1630316	14/120	1.50705e-05	0.00937224	0	0	4.34094	48.1965	B4GALT1;IDUA;HEXB;XYLT2;HS6ST2;VCAN;CHSY1;DSE;CHST15;HAS3;SDC1;GPC4;ST3GAL1;CD44
Chondroitin Sulfate/Dermatan Sulfate Metabolism R-HSA-1793185	1950-09-01	1.56858e-05	0.00937224	0	0	7.1779	79.4074	VCAN;CHSY1;IDUA;HEXB;DSE;XYLT2;CHST15;SDC1;GPC4
Post-translational Protein Modification R-HSA-597592	68/1383	4.09378e-05	0.0163069	0	0	1.75449	17.7264	APP;SERPINA1;B4GALT1;CHD3;FBXO22;RAB22A;FAM110A;TUBA1C;TMED3;PMEPA1;CISH;IGFBP4;FBXO2;PLAUR;VCAN;CDC34;RAB34;CD109;NUP50;BIRC2;DNMT1;PRKDC;UBA6;DCUN1D3;GCNT1;CTR9;DERL1;THBS1;THSD4;C3;SOCS2;SCFD1;FUT8;BTBD1;MGAT5;TDG;NRIP1;STX5;MLEC;RBBP7;RCE1;ST3GAL1;YKT6;MUC4;RNF20;TFAP2A;CASP8AP2;TFAP2C;GALNT5;ICMT;UBE2I;SMURF2;CDKN2A;AMFR;TAF10;TMEM132A;FN1;RAB27A;TRAPPC9;SGPP2;RAB10;BMP4;SPSB1;COPS6;TNIP1;TN…
Metabolism Of Carbohydrates R-HSA-71387	22/285	5.50472e-05	0.0164453	0	0	2.76465	27.1138	PFKFB3;B4GALT1;IDUA;HEXB;XYLT2;ENO1;HOOK3;PHKA2;HS6ST2;PGM2L1;VCAN;CHSY1;NUP50;DSE;CHST15;HAS3;SDC1;GPC4;MAP4K5;ST3GAL1;CD44;PGM1
Cytokine Signaling In Immune System R-HSA-1280215	40/702	8.80818e-05	0.0210516	0	0	2.01808	18.8433	APP;IFITM1;CEBPD;INPPL1;IL1RAP;CRKL;IKBKB;SOCS2;RPS6KA3;INPP5D;CCL2;KPNA2;HRAS;HLA-DPA1;SH2B1;LYN;IKBIP;MAP2K4;CISH;IL1R1;MX2;FN1;OSMR;MID1;DUSP6;SMARCA4;BATF;TXLNA;MAPKAPK3;IRF3;TNIP2;NUP50;UBA3;SDC1;TRIM38;PTPN4;ABCE1;MYD88;BIRC2;CD44
Hemostasis R-HSA-109582	34/576	0.000153218	0.0305159	0	0	2.08626	18.325	APP;GRB7;SERPINA1;SRC;DGKA;JMJD1C;TFPI;THBS1;GLG1;GNAI1;AKAP1;FAM110A;GNA15;KIF3B;PLAU;INPP5D;ITGAV;HRAS;SH2B1;LYN;TRPC6;APOOL;PCDH7;FN1;PLAUR;PPP2R5B;ATP1B1;F3;SGPP2;TUBA4A;CD109;SDC1;GNB5;CD44
Non-integrin membrane-ECM Interactions R-HSA-3000171	1941-07-01	0.000197526	0.0308385	0	0	6.71197	57.2507	DDR1;LAMB3;ITGB4;CASK;SDC1;ITGAV;THBS1
Extracellular Matrix Organization R-HSA-1474244	21/291	0.000206723	0.0308385	0	0	2.56519	21.7634	DDR1;COL17A1;COL18A1;LAMB3;ITGB4;FN1;HTRA1;CASK;LTBP3;THBS1;LOXL1;COL1A1;BMP4;MMP14;VCAN;COL6A1;SERPINH1;SDC1;ITGAV;ITGB6;CD44
Syndecan Interactions R-HSA-3000170	2020-05-01	0.000256791	0.0308385	0	0	10.8412	89.6266	ITGB4;CASK;SDC1;ITGAV;THBS1
Extrinsic Pathway Of Fibrin Clot Formation R-HSA-140834	2024-05-03	0.000258063	0.0308385	0	0	48.6547	402	FAM110A;TFPI;F3
PECAM1 Interactions R-HSA-210990	2024-12-04	0.000329654	0.0358124	0	0	16.2404	130.207	LYN;SRC;INPP5D;ITGAV
Transcriptional Regulation By E2F6 R-HSA-8953750	1934-06-01	0.000471254	0.0435049	0	0	6.97635	53.4396	PCGF6;TFDP1;MAX;EHMT1;RBBP7;E2F6
Cellular Senescence R-HSA-2559583	14/165	0.000473275	0.0435049	0	0	3.04018	23.2751	MAP2K4;CBX6;CDKN2A;TINF2;EHMT1;ETS2;TNRC6C;RPS6KA3;TFDP1;MAPKAPK3;CDC26;TNIK;RBBP7;MAP3K5
EPH-ephrin Mediated Repulsion Of Cells R-HSA-3928665	1949-07-01	0.000613379	0.0482348	0	0	5.43126	40.1724	LYN;TIAM1;SRC;AP2B1;EFNA5;EPHB4;EPHB3
Signaling By NTRKs R-HSA-166520	12/132	0.000639617	0.0482348	0	0	3.27317	24.073	RPS6KA3;TIAM1;MAPKAPK3;SRC;NAB1;NAB2;AP2B1;SGK1;HRAS;F3;DUSP6;CRKL
Signaling By NTRK1 (TRKA) R-HSA-187037	11/114	0.000646025	0.0482348	0	0	3.49278	25.6533	RPS6KA3;MAPKAPK3;SRC;NAB1;NAB2;AP2B1;SGK1;HRAS;F3;DUSP6;CRKL
Metabolism Of Proteins R-HSA-392499	81/1890	0.000686185	0.0482348	0	0	1.51464	11.0332	APP;GFM1;SERPINA1;B4GALT1;CHD3;FBXO22;RAB22A;FAM110A;TUBA1C;TMED3;PMEPA1;EIF5B;CISH;IGFBP4;MRPS25;FBXO2;PLAUR;TUBA4A;VCAN;SARS2;CDC34;ADORA2B;RAB34;CD109;NUP50;KIFC3;BIRC2;DNMT1;PRKDC;UBA6;DCUN1D3;GCNT1;CTR9;DERL1;MRPL12;THBS1;THSD4;C3;SOCS2;SCFD1;FUT8;GNA15;BTBD1;MGAT5;TDG;NRIP1;STX5;MLEC;IGFBP6;RBBP7;RCE1;ST3GAL1;YKT6;MUC4;RNF20;TFAP2A;PTCD3;CASP8AP2;TFAP2C;GALNT5;ICMT;UBE2I;SMURF2;CDKN2A;AMFR;…
Signaling By PDGF R-HSA-186797	1952-07-01	0.000884009	0.0586884	0	0	5.06839	35.6361	GRB7;SRC;COL6A1;PDGFC;HRAS;THBS1;CRKL
Immune System R-HSA-168256	82/1943	0.000999341	0.0600009	0	0	1.48895	10.2863	APP;IFITM1;SERPINA1;B4GALT1;HEXB;INPPL1;UBE3A;IL1RAP;FBXO22;CRKL;EEA1;IKBKB;RPS6KA3;PLAU;CDC26;AP1S1;ITGAV;KPNA2;HRAS;PGM1;HLA-DPA1;IKBIP;MAP2K4;CISH;IL1R1;FBXO2;PLAUR;PPP2R5B;OSMR;MID1;DUSP6;TXLNA;CDC34;MAPKAPK3;IRF3;NUP50;CFB;BIRC2;CD44;CFH;CEBPD;PRKDC;SRC;C1R;UBA6;CFI;C3;SOCS2;SEC14L2;CYB5R3;DPP7;BTBD1;KIF3B;INPP5D;CCL2;MLEC;LTA4H;MUC4;POLR2K;SH2B1;LYN;SMURF2;RNF25;MX2;ERAP1;FN1;RAB27A;AP2B1;H…
Toll Like Receptor 3 (TLR3) Cascade R-HSA-168164	10/103	0.00107189	0.0600009	0	0	3.51254	24.02	IKBKB;IKBIP;APP;RPS6KA3;MAP2K4;MAPKAPK3;IRF3;TNIP2;DUSP6;BIRC2
Toll Like Receptor 4 (TLR4) Cascade R-HSA-166016	12/140	0.0010762	0.0600009	0	0	3.06733	20.9631	IKBKB;IKBIP;APP;RPS6KA3;MAP2K4;MAPKAPK3;IRF3;TNIP2;PTPN4;MYD88;DUSP6;BIRC2
Signaling By Receptor Tyrosine Kinases R-HSA-9006934	28/496	0.00113075	0.0600009	0	0	1.97666	13.4114	GRB7;NRP2;SRC;NAB1;NAB2;SPINT2;SHB;THBS1;CRKL;RPS6KA3;PDGFC;ITGAV;TNS4;HRAS;POLR2K;LYN;FGFBP1;LAMB3;AP2B1;F3;DUSP6;TIAM1;ITCH;MAPKAPK3;AXL;CDC37;COL6A1;SGK1
Diseases Associated With Glycosaminoglycan Metabolism R-HSA-3560782	1940-06-01	0.00115483	0.0600009	0	0	5.74345	38.8476	VCAN;B4GALT1;CHSY1;HEXB;SDC1;GPC4
Toll-like Receptor Cascades R-HSA-168898	13/162	0.00124819	0.0614112	0	0	2.85634	19.0977	IKBIP;APP;MAP2K4;DUSP6;EEA1;IKBKB;RPS6KA3;MAPKAPK3;IRF3;TNIP2;PTPN4;MYD88;BIRC2
Signaling By Interleukins R-HSA-449147	26/453	0.0013273	0.0614112	0	0	2.00905	13.3092	APP;CEBPD;INPPL1;IL1RAP;CRKL;IKBKB;SOCS2;RPS6KA3;INPP5D;CCL2;LYN;IKBIP;MAP2K4;CISH;IL1R1;FN1;OSMR;DUSP6;SMARCA4;BATF;TXLNA;MAPKAPK3;TNIP2;SDC1;PTPN4;MYD88
Toll Like Receptor 9 (TLR9) Cascade R-HSA-168138	10/106	0.00133614	0.0614112	0	0	3.40225	22.516	EEA1;IKBKB;IKBIP;APP;RPS6KA3;MAP2K4;MAPKAPK3;TNIP2;MYD88;DUSP6
MyD88-independent TLR4 Cascade R-HSA-166166	10/107	0.00143517	0.0635197	0	0	3.367	22.042	IKBKB;IKBIP;APP;RPS6KA3;MAP2K4;MAPKAPK3;IRF3;TNIP2;DUSP6;BIRC2
Signal Transduction R-HSA-162582	99/2465	0.00149803	0.063668	0	0	1.41974	9.2334	APP;STEAP3;CCNT2;NAB1;DGKA;NAB2;SPINT2;IL1RAP;CRKL;RPS6KA3;KPNA2;TNS4;WLS;TPM4;RALGAPA1;TIAM1;MAPKAPK3;CDC37;GRB7;LTBP3;C3;RHOT2;SCFD1;PDGFC;DVL3;RCE1;MYH10;LYN;WNT10A;CBX6;ICMT;SMURF2;FN1;SMARCA4;CNOT6;FAM135A;GNB5;MYD88;NRP2;AHCTF1;B4GALT1;CHD3;SHB;AATF;CXCL3;IKBKB;XPO1;PMEPA1;FLOT2;ITGAV;ITGB6;HRAS;TGIF1;FGFBP1;TRPC6;KSR1;PPP2R5B;RHOC;F3;RHOD;DUSP6;ALDH1A3;TFDP1;ADORA2B;CDC42EP4;COL6A1;DSG2;SG…
EGR2 And SOX10-mediated Initiation Of Schwann Cell Myelination R-HSA-9619665	2029-05-01	0.00157341	0.063668	0	0	6.77258	43.7137	NAB1;NAB2;ADGRG6;SCD5;SMARCA4
EPH-Ephrin Signaling R-HSA-2682334	1991-09-01	0.00165164	0.063668	0	0	3.58135	22.9421	LYN;TIAM1;SRC;AP2B1;EFNA5;HRAS;MYH10;EPHB4;EPHB3
Signaling By TGF-beta Receptor Complex R-HSA-170834	1991-09-01	0.00165164	0.063668	0	0	3.58135	22.9421	TGIF1;CCNT2;XPO1;TFDP1;SMURF2;PMEPA1;ITGAV;ITGB6;LTBP3
TGF-beta Receptor Signaling Activates SMADs R-HSA-2173789	1944-06-01	0.00191921	0.0676261	0	0	5.13782	32.1414	XPO1;SMURF2;PMEPA1;ITGAV;LTBP3;ITGB6
Oxidative Stress Induced Senescence R-HSA-2559580	1993-09-01	0.00192277	0.0676261	0	0	3.49572	21.8622	TNRC6C;MAP2K4;CBX6;TFDP1;MAPKAPK3;CDKN2A;TNIK;RBBP7;MAP3K5
Activation Of PUMA And Translocation To Mitochondria R-HSA-139915	2024-09-03	0.00198068	0.0676261	0	0	16.2149	100.927	TFDP1;TP63;BBC3
Type I Hemidesmosome Assembly R-HSA-446107	2024-09-03	0.00198068	0.0676261	0	0	16.2149	100.927	COL17A1;LAMB3;ITGB4
RAS Processing R-HSA-9648002	2019-04-01	0.0021836	0.0705245	0	0	8.6584	53.0481	ICMT;ABHD17C;RCE1;HRAS
SUMOylation Of Transcription Factors R-HSA-3232118	2019-04-01	0.0021836	0.0705245	0	0	8.6584	53.0481	TFAP2A;TFAP2C;UBE2I;CDKN2A
MyD88 Cascade Initiated On Plasma Membrane R-HSA-975871	1996-09-01	0.00239492	0.0739716	0	0	3.37465	20.364	IKBKB;IKBIP;APP;RPS6KA3;MAP2K4;MAPKAPK3;TNIP2;DUSP6;MYD88
Cell Surface Interactions At Vascular Wall R-HSA-202733	11/134	0.00241414	0.0739716	0	0	2.92181	17.6081	LYN;GRB7;SRC;INPP5D;FN1;SDC1;ITGAV;ATP1B1;HRAS;GLG1;CD44
TP53 Regulates Transcription Of Genes Involved In Cytochrome C Release R-HSA-6803204	2020-04-01	0.00266531	0.079626	0	0	8.11683	48.112	STEAP3;BID;TP63;BBC3
Negative Regulation Of Activity Of TFAP2 (AP-2) Family Transcription Factors R-HSA-8866904	2024-10-03	0.00276666	0.080638	0	0	13.8978	81.8594	TFAP2A;TFAP2C;UBE2I
Regulation Of HSF1-mediated Heat Shock Response R-HSA-3371453	1981-08-01	0.00297572	0.0846664	0	0	3.57153	20.7766	DNAJB6;HSPA4;NUP50;HSPA4L;BAG1;SERPINH1;CCAR2;TNFRSF21
TRAF6 Mediated Induction Of NFkB And MAP Kinases Upon TLR7/8 Or 9 Activation R-HSA-975138	9/101	0.00338209	0.0939906	0	0	3.19042	18.1511	IKBKB;IKBIP;APP;RPS6KA3;MAP2K4;MAPKAPK3;TNIP2;MYD88;DUSP6
MyD88 Dependent Cascade Initiated On Endosome R-HSA-975155	9/102	0.0036132	0.0981312	0	0	3.15595	17.7464	IKBKB;IKBIP;APP;RPS6KA3;MAP2K4;MAPKAPK3;TNIP2;MYD88;DUSP6
Laminin Interactions R-HSA-3000157	2022-04-01	0.00383733	0.100186	0	0	7.21422	40.1325	COL18A1;LAMB3;ITGB4;ITGAV
Toll Like Receptor 7/8 (TLR7/8) Cascade R-HSA-168181	9/103	0.00385651	0.100186	0	0	3.12221	17.3532	IKBKB;IKBIP;APP;RPS6KA3;MAP2K4;MAPKAPK3;TNIP2;MYD88;DUSP6
Regulation Of IGF Transport And Uptake By IGFBPs R-HSA-381426	10/123	0.00400691	0.101878	0	0	2.88786	15.9402	C3;BMP4;APP;VCAN;SERPINA1;IGFBP4;TMEM132A;FN1;IGFBP6;SGPP2
Platelet Activation, Signaling And Aggregation R-HSA-76002	16/254	0.00444942	0.110772	0	0	2.20194	11.9235	LYN;APP;SERPINA1;TRPC6;APOOL;SRC;DGKA;PCDH7;FN1;THBS1;SGPP2;GNAI1;TUBA4A;GNA15;CD109;GNB5
Post-translational Protein Phosphorylation R-HSA-8957275	9/106	0.00466407	0.113746	0	0	3.02518	16.2388	C3;BMP4;APP;VCAN;SERPINA1;IGFBP4;TMEM132A;FN1;SGPP2
p38MAPK Events R-HSA-171007	2024-12-03	0.00484978	0.11591	0	0	10.8082	57.5952	MAPKAPK3;SRC;HRAS
Heparan Sulfate/Heparin (HS-GAG) Metabolism R-HSA-1638091	1953-06-01	0.00497419	0.116552	0	0	4.15205	22.0204	VCAN;IDUA;XYLT2;SDC1;GPC4;HS6ST2
Growth Hormone Receptor Signaling R-HSA-982772	2024-04-01	0.00531608	0.122168	0	0	6.49213	33.9994	LYN;SOCS2;CISH;SH2B1
Collagen Formation R-HSA-1474290	1990-08-01	0.00567676	0.127995	0	0	3.17805	16.4349	COL17A1;COL1A1;COL18A1;LAMB3;ITGB4;COL6A1;SERPINH1;LOXL1
Elastic Fibre Formation R-HSA-1566948	1939-05-01	0.00596387	0.131978	0	0	4.77818	24.474	BMP4;ITGAV;LTBP3;ITGB6;LOXL1
Erythropoietin Activates RAS R-HSA-9027284	2013-03-01	0.00616526	0.133954	0	0	9.72692	49.4986	LYN;HRAS;CRKL
MyD88:MAL(TIRAP) Cascade Initiated On Plasma Membrane R-HSA-166058	9/112	0.00666884	0.142308	0	0	2.84807	14.2697	IKBKB;IKBIP;APP;RPS6KA3;MAP2K4;MAPKAPK3;TNIP2;MYD88;DUSP6
Assembly Of Collagen Fibrils And Other Multimeric Structures R-HSA-2022090	1957-06-01	0.00711115	0.146979	0	0	3.82561	18.9218	COL1A1;COL18A1;LAMB3;ITGB4;COL6A1;LOXL1
GAG Synthesis Requires Tetrasaccharide Linker Sequence R-HSA-1971475	2026-04-01	0.00713371	0.146979	0	0	5.90132	29.1698	VCAN;XYLT2;SDC1;GPC4
CS/DS Degradation R-HSA-2024101	2014-03-01	0.00767339	0.155419	0	0	8.8422	43.0615	VCAN;IDUA;HEXB
Synthesis Of PI R-HSA-1483226	2024-05-02	0.00848729	0.166267	0	0	21.5871	102.953	PITPNM1;CDIPT
TFAP2 (AP-2) Family Regulates Transcription Of Cell Cycle Factors R-HSA-8866911	2024-05-02	0.00848729	0.166267	0	0	21.5871	102.953	TFAP2A;TFAP2C
Downstream Signal Transduction R-HSA-186763	2028-04-01	0.0093196	0.167203	0	0	5.40899	25.2905	GRB7;SRC;HRAS;CRKL
MET Promotes Cell Motility R-HSA-8875878	2028-04-01	0.0093196	0.167203	0	0	5.40899	25.2905	LAMB3;SRC;TNS4;CRKL
Molecules Associated With Elastic Fibres R-HSA-2129379	2028-04-01	0.0093196	0.167203	0	0	5.40899	25.2905	BMP4;ITGAV;LTBP3;ITGB6
Recycling Pathway Of L1 R-HSA-437239	2028-04-01	0.0093196	0.167203	0	0	5.40899	25.2905	RPS6KA4;RPS6KA3;SRC;AP2B1
EPHA-mediated Growth Cone Collapse R-HSA-3928663	2015-03-01	0.00938024	0.167203	0	0	8.10493	37.8431	LYN;SRC;MYH10
Signaling By TGFB Family Members R-HSA-9006936	9/119	0.00977728	0.167203	0	0	2.66586	12.3368	TGIF1;CCNT2;XPO1;TFDP1;SMURF2;PMEPA1;ITGAV;LTBP3;ITGB6
Nuclear Events (Kinase And Transcription Factor Activation) R-HSA-198725	1961-06-01	0.00984375	0.167203	0	0	3.54665	16.3888	RPS6KA3;NAB1;NAB2;SGK1;F3;DUSP6
Developmental Biology R-HSA-1266738	46/1073	0.00990456	0.167203	0	0	1.48269	6.84227	GRB7;NRP2;SMARCD3;CEBPD;RBM8A;SRC;NAB1;NAB2;EFNA5;RPS6KA4;RPS6KA3;CHL1;DPYSL3;MED31;ADGRG6;ITGAV;RBBP7;HRAS;MYH10;POLR2K;TP63;EPHB4;EPHB3;LYN;LYPLA2;TCF7L1;TRPC6;TSC22D1;SCD5;SPINK5;KRT5;AP2B1;DEK;RHOC;SMARCA4;BMP4;TIAM1;CNOT6;TFDP1;KLF5;KRT17;KRT15;COL6A1;PKP2;DSG2;DSC3
Cellular Response To Heat Stress R-HSA-3371556	1999-08-01	0.00993424	0.167203	0	0	2.86241	13.2008	DNAJB6;HSPA4;NUP50;HSPA4L;BAG1;SERPINH1;CCAR2;TNFRSF21
L1CAM Interactions R-HSA-373760	1999-08-01	0.00993424	0.167203	0	0	2.86241	13.2008	RPS6KA4;RPS6KA3;LYPLA2;NRP2;CHL1;SRC;ITGAV;AP2B1
Disassembly Of Destruction Complex And Recruitment Of AXIN To Membrane R-HSA-4641262	2029-04-01	0.010559	0.171159	0	0	5.19236	23.6293	CSNK1A1;LRP5;PPP2R5B;DVL3
MAP Kinase Activation R-HSA-450294	1962-06-01	0.0106293	0.171159	0	0	3.48313	15.8278	IKBKB;RPS6KA3;MAP2K4;MAPKAPK3;TNIP2;DUSP6
Regulation Of Complement Cascade R-HSA-977606	1945-05-01	0.0109286	0.171159	0	0	4.06019	18.3373	C3;CFH;C1R;CFI;CFB
Transcriptional Regulation By TP53 R-HSA-3700989	19/354	0.0110774	0.171159	0	0	1.8578	8.3654	STEAP3;CCNT2;COX16;CDKN2A;TAF13;TAF10;EHMT1;CHD3;BBC3;TNRC6C;CNOT6;TFDP1;RBBP7;SGK1;BID;MTA2;TP63;ZNF385A;POLR2K
Diseases Of Glycosylation R-HSA-3781865	10/143	0.0112531	0.171159	0	0	2.45105	10.9981	VCAN;B4GALT1;CHSY1;HEXB;SDC1;GPC4;THBS1;MUC4;PGM1;THSD4
Hyaluronan Metabolism R-HSA-2142845	2016-03-01	0.0112908	0.171159	0	0	7.48109	33.5435	HEXB;HAS3;CD44
MAP3K8 (TPL2)-dependent MAPK1/3 Activation R-HSA-5684264	2016-03-01	0.0112908	0.171159	0	0	7.48109	33.5435	IKBKB;MAP2K4;TNIP2
Cytosolic Sensors Of Pathogen-Associated DNA R-HSA-1834949	1963-06-01	0.0114584	0.171159	0	0	3.42185	15.2924	IKBKB;IRF3;PRKDC;POLR3K;POLR2K;MYD88
Signaling By MET R-HSA-6806834	1963-06-01	0.0114584	0.171159	0	0	3.42185	15.2924	LAMB3;SRC;SPINT2;TNS4;HRAS;CRKL
Activation Of BH3-only Proteins R-HSA-114452	1930-04-01	0.0119001	0.175563	0	0	4.9924	22.1224	TFDP1;BID;TP63;BBC3
Activation Of C3 And C5 R-HSA-174577	2024-06-02	0.0124787	0.179663	0	0	16.1895	70.9704	C3;CFB
Beta Oxidation Of decanoyl-CoA To octanoyl-CoA-CoA R-HSA-77346	2024-06-02	0.0124787	0.179663	0	0	16.1895	70.9704	HADHB;MECR
SUMO E3 Ligases SUMOylate Target Proteins R-HSA-3108232	11/168	0.0128256	0.182459	0	0	2.28503	9.9543	TFAP2A;CASP8AP2;DNMT1;TFAP2C;UBE2I;CDKN2A;NUP50;TDG;NRIP1;PMEPA1;CHD3
Cyclin D Associated Events In G1 R-HSA-69231	1947-05-01	0.0130685	0.183684	0	0	3.86645	16.7709	LYN;TFDP1;SRC;CDKN2A;CKS1B
Platelet Degranulation R-HSA-114608	9/125	0.0132191	0.183684	0	0	2.52719	10.9328	APP;SERPINA1;APOOL;CD109;PCDH7;FN1;THBS1;SGPP2;TUBA4A
Integrin Cell Surface Interactions R-HSA-216083	1966-06-01	0.0142176	0.194037	0	0	3.25025	13.8242	COL18A1;FN1;ITGAV;ITGB6;THBS1;CD44
Nervous System Development R-HSA-9675108	26/545	0.0142889	0.194037	0	0	1.6449	6.988	GRB7;NRP2;RBM8A;SRC;NAB1;NAB2;EFNA5;RPS6KA4;RPS6KA3;CHL1;DPYSL3;ADGRG6;ITGAV;HRAS;MYH10;EPHB4;EPHB3;LYN;LYPLA2;TRPC6;SCD5;AP2B1;RHOC;SMARCA4;TIAM1;COL6A1
RAF Activation R-HSA-5673000	1932-04-01	0.0148982	0.200037	0	0	4.63532	19.4985	KSR1;SRC;PPP2R5B;HRAS
RMTs Methylate Histone Arginines R-HSA-3214858	1949-05-01	0.0154745	0.203813	0	0	3.69032	15.3833	COPRS;SMARCC2;SMARCD3;RBBP7;SMARCA4
Ephrin Signaling R-HSA-3928664	2018-03-01	0.0157375	0.203813	0	0	6.48294	26.9153	SRC;EPHB4;EPHB3
LDL Clearance R-HSA-8964038	2018-03-01	0.0157375	0.203813	0	0	6.48294	26.9153	LSR;AP2B1;LDLRAP1
SUMOylation R-HSA-2990846	11/174	0.0162911	0.203813	0	0	2.20023	9.05864	TFAP2A;CASP8AP2;DNMT1;TFAP2C;UBE2I;CDKN2A;NUP50;TDG;NRIP1;PMEPA1;CHD3
Oncogene Induced Senescence R-HSA-2559585	1933-04-01	0.0165601	0.203813	0	0	4.47525	18.3519	TNRC6C;TFDP1;CDKN2A;ETS2
Signal Amplification R-HSA-392518	1933-04-01	0.0165601	0.203813	0	0	4.47525	18.3519	GNA15;SRC;GNB5;GNAI1
Signaling By High-Kinase Activity BRAF Mutants R-HSA-6802948	1933-04-01	0.0165601	0.203813	0	0	4.47525	18.3519	KSR1;SRC;FN1;HRAS
Signaling To ERKs R-HSA-187687	1933-04-01	0.0165601	0.203813	0	0	4.47525	18.3519	MAPKAPK3;SRC;HRAS;CRKL
Response To Elevated Platelet Cytosolic Ca2+ R-HSA-76005	9/130	0.0167144	0.203813	0	0	2.42213	9.91011	APP;SERPINA1;APOOL;CD109;PCDH7;FN1;THBS1;SGPP2;TUBA4A
Glycolysis R-HSA-70171	1969-06-01	0.0174086	0.208033	0	0	3.095	12.5372	PFKFB3;NUP50;ENO1;HOOK3;MAP4K5;PGM2L1
Interleukin-17 Signaling R-HSA-448424	1969-06-01	0.0174086	0.208033	0	0	3.095	12.5372	IKBKB;RPS6KA3;MAP2K4;MAPKAPK3;TNIP2;DUSP6
Signaling By KIT In Disease R-HSA-9669938	2019-03-01	0.0182789	0.212706	0	0	6.07745	24.322	LYN;SRC;HRAS
Signaling To RAS R-HSA-167044	2019-03-01	0.0182789	0.212706	0	0	6.07745	24.322	MAPKAPK3;SRC;HRAS
EPHB-mediated Forward Signaling R-HSA-3928662	1934-04-01	0.0183336	0.212706	0	0	4.32585	17.2992	LYN;TIAM1;SRC;HRAS
Innate Immune System R-HSA-168249	43/1035	0.0200803	0.22645	0	0	1.4299	5.58807	APP;SERPINA1;B4GALT1;CFH;PRKDC;SRC;C1R;HEXB;CFI;C3;EEA1;IKBKB;RPS6KA3;CYB5R3;DPP7;PLAU;MLEC;ITGAV;LTA4H;HRAS;MUC4;PGM1;POLR2K;LYN;IKBIP;MAP2K4;PLAUR;RAB27A;HOOK3;DUSP6;RAB10;ITCH;CDC34;MAPKAPK3;IRF3;TNIP2;UBA3;PTPN4;POLR3K;CFB;MYD88;BIRC2;CD44
Disease R-HSA-1643685	67/1736	0.0201464	0.22645	0	0	1.33286	5.20447	APP;CCNT2;B4GALT1;HEXB;ENO1;CHD3;SLC4A4;FAM110A;MECP2;IKBKB;XPO1;CDC26;AP1S1;KPNA2;HRAS;PGM1;MAP2K4;TPM4;KSR1;IL1R1;RHBDF2;PPP2R5B;ATP1B1;DUSP6;ETV6;VCAN;TFDP1;CYP2U1;IRF3;ADORA2B;CDC37;NUP50;KDM7A;DNMT1;CEBPD;IDUA;SRC;LRP5;DERL1;THBS1;THSD4;GNAI1;ACACA;C3;BLOC1S6;FUT8;CHSY1;MGAT5;DVL3;RBBP7;GPC4;MAP4K5;MTA2;ST3GAL1;MUC4;POLR2K;LYN;UBE2I;CDKN2A;CSNK1A1;TAF13;TAF10;FN1;AP2B1;SDC1;GNB5;MYD88
RUNX1 Interacts With Co-Factors Whose Precise Effect On RUNX1 Targets Is Not Known R-HSA-8939243	1935-04-01	0.0202206	0.22645	0	0	4.18609	16.3302	CBX6;SMARCD3;SMARCC2;SMARCA4
Regulation Of TP53 Activity R-HSA-5633007	10/157	0.0204269	0.22645	0	0	2.21601	8.62227	CDKN2A;TAF13;TAF10;EHMT1;CHD3;RBBP7;SGK1;MTA2;TP63;ZNF385A
Chondroitin Sulfate Biosynthesis R-HSA-2022870	2020-03-01	0.0210343	0.22645	0	0	5.71965	22.087	VCAN;CHSY1;CHST15
Defective B3GALT6 Causes EDSP2 And SEMDJL1 R-HSA-4420332	2020-03-01	0.0210343	0.22645	0	0	5.71965	22.087	VCAN;SDC1;GPC4
Defective B3GAT3 Causes JDSSDHD R-HSA-3560801	2020-03-01	0.0210343	0.22645	0	0	5.71965	22.087	VCAN;SDC1;GPC4
Defective B4GALT7 Causes EDS, Progeroid Type R-HSA-3560783	2020-03-01	0.0210343	0.22645	0	0	5.71965	22.087	VCAN;SDC1;GPC4
Interleukin-1 Signaling R-HSA-9020702	8/114	0.021716	0.231702	0	0	2.45544	9.40361	IKBKB;IKBIP;APP;MAP2K4;IL1R1;TNIP2;IL1RAP;MYD88
Transcriptional Regulation By AP-2 (TFAP2) Family Of Transcription Factors R-HSA-8864260	1936-04-01	0.0222228	0.232588	0	0	4.05507	15.4362	TFAP2A;TFAP2C;UBE2I;DEK
Gene Expression (Transcription) R-HSA-74160	57/1449	0.022274	0.232588	0	0	1.35543	5.15652	ZNF770;STEAP3;CCNT2;EHMT1;CHD3;BBC3;MECP2;IPO8;CDC26;TP63;ZNF385A;TGIF1;SMARCC2;TFB2M;TFDP1;NUP50;SGK1;PPARD;FYTTD1;DNMT1;ELOF1;SMARCD3;COX16;RBM8A;MAX;SRC;CTR9;THBS1;TDG;MED31;SYMPK;DROSHA;RBBP7;BID;MTA2;ZNF268;E2F6;POLR2K;TFAP2A;PCGF6;TFAP2C;CBX6;TCF7L1;UBE2I;SMURF2;CDKN2A;TAF13;TAF10;DEK;SMARCA4;COL1A1;TNRC6C;CNOT6;ITCH;NABP2;PTPN4;POLR3K
Defective CHSY1 Causes TPBS R-HSA-3595177	2024-08-02	0.0223829	0.232588	0	0	10.7919	41.0033	VCAN;CHSY1
Cellular Responses To Stimuli R-HSA-8953897	32/736	0.0239681	0.237159	0	0	1.49345	5.57211	CRTC2;SMARCD3;COX16;HSPA4L;EHMT1;MT1X;CCAR2;ETS2;RPS6KA3;XPO1;DNAJB6;CDC26;KHSRP;BAG1;NRIP1;SERPINH1;CCL2;RBBP7;MAP3K5;MAP2K4;CBX6;CDKN2A;HSPA4;TINF2;PPP2R5B;TNRC6C;DNAJA1;TFDP1;MAPKAPK3;NUP50;TNIK;TNFRSF21
CTLA4 Inhibitory Signaling R-HSA-389513	2021-03-01	0.0240041	0.237159	0	0	5.40162	20.1455	LYN;SRC;PPP2R5B
HS-GAG Degradation R-HSA-2024096	2021-03-01	0.0240041	0.237159	0	0	5.40162	20.1455	IDUA;SDC1;GPC4
Initial Triggering Of Complement R-HSA-166663	2021-03-01	0.0240041	0.237159	0	0	5.40162	20.1455	C3;C1R;CFB
ZBP1(DAI) Mediated Induction Of Type I IFNs R-HSA-1606322	2021-03-01	0.0240041	0.237159	0	0	5.40162	20.1455	IKBKB;IRF3;MYD88
MAP2K And MAPK Activation R-HSA-5674135	1937-04-01	0.0243416	0.237159	0	0	3.93198	14.6095	KSR1;SRC;FN1;HRAS
Complement Cascade R-HSA-166658	1955-05-01	0.0244105	0.237159	0	0	3.24648	12.0533	C3;CFH;C1R;CFI;CFB
Intrinsic Pathway For Apoptosis R-HSA-109606	1955-05-01	0.0244105	0.237159	0	0	3.24648	12.0533	TFDP1;CDKN2A;BID;TP63;BBC3
RHO GTPase Cycle R-HSA-9012999	21/441	0.0262964	0.253113	0	0	1.63612	5.95273	RNF20;GRB7;STEAP3;TPM4;RALGAPA1;SRC;PCDH7;AMIGO2;CDC42BPB;RHOC;RHOD;TIAM1;SCFD1;FAM135A;CDC42EP4;CDC37;TRIP10;STX5;FLOT2;DSG2;YKT6
Signaling By RAF1 Mutants R-HSA-9656223	1938-04-01	0.0265785	0.253113	0	0	3.81614	13.8436	KSR1;SRC;FN1;HRAS
Protein Ubiquitination R-HSA-8852135	1976-06-01	0.026688	0.253113	0	0	2.78449	10.0897	RNF20;CDC34;PRKDC;UBA6;CTR9;DERL1
Insertion Of Tail-Anchored Proteins Into Endoplasmic Reticulum Membrane R-HSA-9609523	2022-03-01	0.0271884	0.255828	0	0	5.11706	18.4468	BAG6;APP;STX5
BH3-only Proteins Associate With And Inactivate Anti-Apoptotic BCL-2 Members R-HSA-111453	2024-09-02	0.0282121	0.259438	0	0	9.2497	33.003	BID;BBC3
Downregulation Of ERBB4 Signaling R-HSA-1253288	2024-09-02	0.0282121	0.259438	0	0	9.2497	33.003	ITCH;SRC
Chromatin Modifying Enzymes R-HSA-3247509	13/238	0.0282765	0.259438	0	0	1.88407	6.71806	ENY2;SMARCC2;SMARCD3;TAF10;EHMT1;CHD3;SMARCA4;COPRS;MRGBP;KANSL2;RBBP7;MTA2;KDM7A
Cell-Cell Communication R-HSA-1500931	8/120	0.0284405	0.259438	0	0	2.32318	8.27036	COL17A1;CLDN3;LAMB3;FBLIM1;ITGB4;SRC;CASK;CLDN1
NGF-stimulated Transcription R-HSA-9031628	1939-04-01	0.0289344	0.259975	0	0	3.70692	13.1326	NAB1;NAB2;SGK1;F3
Transcriptional Regulation By VENTX R-HSA-8853884	1939-04-01	0.0289344	0.259975	0	0	3.70692	13.1326	TNRC6C;CDKN2A;CDC26;EHMT1
Oncogenic MAPK Signaling R-HSA-6802957	1978-06-01	0.029843	0.264619	0	0	2.70686	9.50597	KSR1;SRC;FN1;HRAS;DUSP6;KDM7A
Late SARS-CoV-2 Infection Events R-HSA-9772573	1958-05-01	0.0299074	0.264619	0	0	3.06224	10.7474	FUT8;UBE2I;CSNK1A1;MGAT5;ST3GAL1
Cellular Responses To Stress R-HSA-2262752	31/722	0.0301157	0.264619	0	0	1.47244	5.15751	CRTC2;SMARCD3;COX16;HSPA4L;EHMT1;CCAR2;ETS2;RPS6KA3;XPO1;DNAJB6;CDC26;KHSRP;BAG1;NRIP1;SERPINH1;CCL2;RBBP7;MAP3K5;MAP2K4;CBX6;CDKN2A;HSPA4;TINF2;PPP2R5B;TNRC6C;DNAJA1;TFDP1;MAPKAPK3;NUP50;TNIK;TNFRSF21
Signaling By NTRK2 (TRKB) R-HSA-9006115	2023-03-01	0.0305862	0.266792	0	0	4.86095	16.9511	TIAM1;SRC;HRAS
Signaling By WNT R-HSA-195721	15/294	0.032981	0.285596	0	0	1.75419	5.985	WNT10A;TCF7L1;SMURF2;CSNK1A1;PPP2R5B;LRP5;AP2B1;SMARCA4;TNRC6C;XPO1;WIF1;DVL3;GNB5;LGR4;WLS
Negative Regulation Of MAPK Pathway R-HSA-5675221	1941-04-01	0.034007	0.287778	0	0	3.50618	11.8551	KSR1;PPP2R5B;HRAS;DUSP6
Paradoxical Activation Of RAF Signaling By Kinase Inactive BRAF R-HSA-6802955	1941-04-01	0.034007	0.287778	0	0	3.50618	11.8551	KSR1;SRC;FN1;HRAS
Signaling By VEGF R-HSA-194138	7/102	0.0341227	0.287778	0	0	2.39461	8.0885	NRP2;MAPKAPK3;SRC;AXL;ITGAV;SHB;HRAS
Signaling By Erythropoietin R-HSA-9006335	2024-03-01	0.0341962	0.287778	0	0	4.62924	15.6266	LYN;HRAS;CRKL
Constitutive Signaling By Overexpressed ERBB2 R-HSA-9634285	2024-10-02	0.0345735	0.288919	0	0	8.09307	27.2305	CDC37;HRAS
Diseases Of Metabolism R-HSA-5668914	13/247	0.0365245	0.302664	0	0	1.81075	5.99318	B4GALT1;IDUA;HEXB;THBS1;ACACA;THSD4;VCAN;CYP2U1;CHSY1;SDC1;GPC4;MUC4;PGM1
Signaling By SCF-KIT R-HSA-1433557	1942-04-01	0.0367249	0.302664	0	0	3.41374	11.28	LYN;GRB7;SRC;HRAS
ADP Signaling Thru P2Y Purinoceptor 1 R-HSA-418592	2025-03-01	0.0380165	0.307672	0	0	4.41859	14.4476	GNA15;SRC;GNB5
Interleukin-7 Signaling R-HSA-1266695	2025-03-01	0.0380165	0.307672	0	0	4.41859	14.4476	SOCS2;CISH;SMARCA4
RAB Geranylgeranylation R-HSA-8873719	1962-05-01	0.0383625	0.307672	0	0	2.84676	9.28235	RAB10;RAB34;RAB13;RAB27A;RAB22A
Signaling By BRAF And RAF1 Fusions R-HSA-6802952	1962-05-01	0.0383625	0.307672	0	0	2.84676	9.28235	KSR1;SRC;FN1;HRAS;KDM7A
Cell Cycle R-HSA-1640170	28/654	0.0390792	0.311331	0	0	1.46542	4.75114	AHCTF1;MCM7;MAX;SRC;CKS1B;TUBA1C;SPAST;XPO1;CDC26;POLD2;GAR1;PMEPA1;RBBP7;PHLDA1;E2F6;POLR2K;ZNF385A;LYN;CDK11A;UBE2I;ESCO1;CDKN2A;TINF2;PPP2R5B;TUBG2;TUBA4A;TFDP1;NUP50
Interleukin-1 Family Signaling R-HSA-446652	9/152	0.0403172	0.31761	0	0	2.04716	6.57337	IKBKB;IKBIP;APP;MAP2K4;IL1R1;TNIP2;IL1RAP;PTPN4;MYD88
Dermatan Sulfate Biosynthesis R-HSA-2022923	2024-11-02	0.0414299	0.31761	0	0	7.19347	22.9022	VCAN;DSE
Establishment Of Sister Chromatid Cohesion R-HSA-2468052	2024-11-02	0.0414299	0.31761	0	0	7.19347	22.9022	ESCO1;PMEPA1
Mitochondrial Fatty Acid Beta-Oxidation Of Saturated Fatty Acids R-HSA-77286	2024-11-02	0.0414299	0.31761	0	0	7.19347	22.9022	HADHB;MECR
Attenuation Phase R-HSA-3371568	2026-03-01	0.0420447	0.31761	0	0	4.22626	13.3931	DNAJB6;SERPINH1;TNFRSF21
Downregulation Of TGF-beta Receptor Signaling R-HSA-2173788	2026-03-01	0.0420447	0.31761	0	0	4.22626	13.3931	XPO1;SMURF2;PMEPA1
N-glycan Antennae Elongation In medial/trans-Golgi R-HSA-975576	2026-03-01	0.0420447	0.31761	0	0	4.22626	13.3931	FUT8;B4GALT1;MGAT5
Collagen Chain Trimerization R-HSA-8948216	1944-04-01	0.0425252	0.31761	0	0	3.24271	10.2394	COL17A1;COL1A1;COL18A1;COL6A1
Interleukin-3, Interleukin-5 And GM-CSF Signaling R-HSA-512988	1944-04-01	0.0425252	0.31761	0	0	3.24271	10.2394	LYN;INPP5D;INPPL1;CRKL
TP53 Regulates Transcription Of Cell Death Genes R-HSA-5633008	1944-04-01	0.0425252	0.31761	0	0	3.24271	10.2394	STEAP3;BID;TP63;BBC3
Cell Junction Organization R-HSA-446728	1986-06-01	0.0448602	0.332224	0	0	2.43517	7.55926	COL17A1;CLDN3;LAMB3;ITGB4;FBLIM1;CLDN1
Cell Cycle, Mitotic R-HSA-69278	23/523	0.045038	0.332224	0	0	1.50407	4.663	LYN;AHCTF1;CDK11A;UBE2I;MCM7;ESCO1;CDKN2A;MAX;SRC;PPP2R5B;TUBG2;TUBA4A;CKS1B;TUBA1C;TFDP1;SPAST;XPO1;CDC26;NUP50;POLD2;PMEPA1;PHLDA1;E2F6
Heme Signaling R-HSA-9707616	1945-04-01	0.0456079	0.334364	0	0	3.16346	9.76774	CRTC2;SMARCD3;XPO1;NRIP1
COPII-mediated Vesicle Transport R-HSA-204005	1966-05-01	0.0481404	0.347203	0	0	2.65953	8.06805	SCFD1;SERPINA1;STX5;TRAPPC9;YKT6
Activation Of TFAP2 (AP-2) Family Of Transcription Factors R-HSA-8866907	2024-12-02	0.048746	0.347203	0	0	6.47379	19.5582	TFAP2A;TFAP2C
Hyaluronan Uptake And Degradation R-HSA-2160916	2024-12-02	0.048746	0.347203	0	0	6.47379	19.5582	HEXB;CD44
Vitamin D (Calciferol) Metabolism R-HSA-196791	2024-12-02	0.048746	0.347203	0	0	6.47379	19.5582	UBE2I;LDLRAP1
RNA Polymerase I Transcription Initiation R-HSA-73762	1946-04-01	0.0488118	0.347203	0	0	3.08798	9.32503	CHD3;RBBP7;MTA2;POLR2K
RNA Polymerase II Transcription R-HSA-73857	50/1312	0.0496101	0.350793	0	0	1.30414	3.91707	ZNF770;STEAP3;CCNT2;EHMT1;CHD3;BBC3;MECP2;CDC26;TP63;ZNF385A;TGIF1;SMARCC2;TFDP1;SGK1;PPARD;FYTTD1;ELOF1;SMARCD3;COX16;RBM8A;MAX;SRC;CTR9;THBS1;MED31;SYMPK;RBBP7;BID;MTA2;ZNF268;E2F6;POLR2K;TFAP2A;PCGF6;TFAP2C;CBX6;TCF7L1;UBE2I;SMURF2;CDKN2A;TAF13;TAF10;DEK;SMARCA4;COL1A1;TNRC6C;CNOT6;ITCH;NABP2;PTPN4
Collagen Biosynthesis And Modifying Enzymes R-HSA-1650814	1967-05-01	0.0507943	0.357054	0	0	2.6165	7.7971	COL17A1;COL1A1;COL18A1;COL6A1;SERPINH1
Glucose Metabolism R-HSA-70326	1989-06-01	0.0515157	0.360008	0	0	2.34679	6.96026	PFKFB3;NUP50;ENO1;HOOK3;MAP4K5;PGM2L1
SARS-CoV Infections R-HSA-9679506	17/369	0.0546887	0.370896	0	0	1.57514	4.57752	UBE2I;IL1R1;CSNK1A1;AP2B1;CHD3;ATP1B1;IKBKB;FUT8;IRF3;MGAT5;NUP50;SDC1;GPC4;RBBP7;KPNA2;MTA2;ST3GAL1
FCERI Mediated MAPK Activation R-HSA-2871796	2029-03-01	0.0553461	0.370896	0	0	3.73804	10.8184	LYN;MAP2K4;HRAS
HSF1 Activation R-HSA-3371511	2029-03-01	0.0553461	0.370896	0	0	3.73804	10.8184	DNAJB6;SERPINH1;TNFRSF21
Regulation Of TP53 Activity Thru Acetylation R-HSA-6804758	2029-03-01	0.0553461	0.370896	0	0	3.73804	10.8184	CHD3;RBBP7;MTA2
Regulation Of Necroptotic Cell Death R-HSA-5675482	2029-03-01	0.0553461	0.370896	0	0	3.73804	10.8184	CDC37;FLOT2;BIRC2
Defective EXT1 Causes Exostoses 1, TRPS2 And CHDS R-HSA-3656253	2013-02-01	0.0564879	0.370896	0	0	5.88496	16.9118	SDC1;GPC4
Dissolution Of Fibrin Clot R-HSA-75205	2013-02-01	0.0564879	0.370896	0	0	5.88496	16.9118	PLAU;PLAUR
FCGR Activation R-HSA-2029481	2013-02-01	0.0564879	0.370896	0	0	5.88496	16.9118	LYN;SRC
IRF3-mediated Induction Of Type I IFN R-HSA-3270619	2013-02-01	0.0564879	0.370896	0	0	5.88496	16.9118	IRF3;PRKDC
TFAP2 (AP-2) Family Regulates Transcription Of Growth Factors And Their Receptors R-HSA-8866910	2013-02-01	0.0564879	0.370896	0	0	5.88496	16.9118	TFAP2A;TFAP2C
p75NTR Recruits Signaling Complexes R-HSA-209543	2013-02-01	0.0564879	0.370896	0	0	5.88496	16.9118	IKBKB;MYD88
ESR-mediated Signaling R-HSA-8939211	10/188	0.0581181	0.379514	0	0	1.82713	5.19868	TNRC6C;XPO1;SRC;NRIP1;PMEPA1;GNB5;KPNA2;HRAS;GNAI1;POLR2K
Signaling By ERBB2 R-HSA-1227986	1949-04-01	0.0591473	0.384136	0	0	2.88167	8.14856	GRB7;SRC;CDC37;HRAS
Transport To Golgi And Subsequent Modification R-HSA-948021	9/164	0.0598101	0.386341	0	0	1.88749	5.31627	FUT8;SCFD1;B4GALT1;SERPINA1;MGAT5;TMED3;STX5;TRAPPC9;YKT6
HS-GAG Biosynthesis R-HSA-2022928	1930-03-01	0.0601735	0.386598	0	0	3.59941	10.1162	SDC1;GPC4;HS6ST2
Epigenetic Regulation Of Gene Expression R-HSA-212165	7/116	0.0607236	0.388046	0	0	2.08553	5.84246	DNMT1;TDG;CHD3;RBBP7;DEK;MTA2;POLR2K
VEGFA-VEGFR2 Pathway R-HSA-4420097	1993-06-01	0.0612801	0.38952	0	0	2.23842	6.25035	MAPKAPK3;SRC;AXL;ITGAV;SHB;HRAS
APC Truncation Mutants Have Impaired AXIN Binding R-HSA-5467337	2014-02-01	0.0646237	0.400169	0	0	5.39427	14.7758	CSNK1A1;PPP2R5B
Constitutive Signaling By EGFRvIII R-HSA-5637810	2014-02-01	0.0646237	0.400169	0	0	5.39427	14.7758	CDC37;HRAS
Glycogen Breakdown (Glycogenolysis) R-HSA-70221	2014-02-01	0.0646237	0.400169	0	0	5.39427	14.7758	PHKA2;PGM1
Regulation Of TP53 Activity Thru Association With Co-factors R-HSA-6804759	2014-02-01	0.0646237	0.400169	0	0	5.39427	14.7758	TP63;ZNF385A
RIPK1-mediated Regulated Necrosis R-HSA-5213460	1931-03-01	0.0651908	0.400169	0	0	3.47068	9.47646	CDC37;FLOT2;BIRC2
Sealing Of Nuclear Envelope (NE) By ESCRT-III R-HSA-9668328	1931-03-01	0.0651908	0.400169	0	0	3.47068	9.47646	TUBA1C;SPAST;TUBA4A
Class I MHC Mediated Antigen Processing And Presentation R-HSA-983169	17/378	0.0652996	0.400169	0	0	1.53515	4.18906	SMURF2;UBA6;RNF25;FBXO2;ERAP1;UBE3A;FBXO22;SEC14L2;IKBKB;ITCH;SPSB1;CDC34;BTBD1;CDC26;UBA3;ITGAV;MYD88
Signaling By Rho GTPases, Miro GTPases And RHOBTB3 R-HSA-9716542	27/660	0.0659493	0.402089	0	0	1.3945	3.79148	GRB7;AHCTF1;STEAP3;SRC;AMIGO2;RHOT2;SCFD1;XPO1;STX5;DVL3;FLOT2;YKT6;MYH10;RNF20;TPM4;RALGAPA1;PCDH7;PPP2R5B;CDC42BPB;RHOC;RHOD;TIAM1;FAM135A;CDC42EP4;CDC37;TRIP10;DSG2
Generic Transcription Pathway R-HSA-212436	45/1190	0.0665334	0.402155	0	0	1.2903	3.49678	ZNF770;STEAP3;ELOF1;CCNT2;SMARCD3;COX16;MAX;SRC;EHMT1;CHD3;THBS1;BBC3;MECP2;CDC26;MED31;RBBP7;BID;MTA2;ZNF268;E2F6;POLR2K;TP63;ZNF385A;TFAP2A;TGIF1;PCGF6;TFAP2C;CBX6;TCF7L1;SMARCC2;UBE2I;SMURF2;CDKN2A;TAF13;TAF10;DEK;SMARCA4;COL1A1;TNRC6C;CNOT6;ITCH;TFDP1;PTPN4;SGK1;PPARD
Transcriptional Activity Of SMAD2/SMAD3:SMAD4 Heterotrimer R-HSA-2173793	1951-04-01	0.0666332	0.402155	0	0	2.75876	7.47224	TGIF1;CCNT2;TFDP1;SMURF2
RHO GTPases Activate Formins R-HSA-5663220	7/119	0.0677131	0.406619	0	0	2.02936	5.46399	AHCTF1;XPO1;SRC;PPP2R5B;DVL3;RHOC;RHOD
Extra-nuclear Estrogen Signaling R-HSA-9009391	1973-05-01	0.0684824	0.409182	0	0	2.38489	6.39433	XPO1;SRC;GNB5;HRAS;GNAI1
Thrombin Signaling Thru Proteinase Activated Receptors (PARs) R-HSA-456926	1932-03-01	0.0703934	0.416103	0	0	3.35082	8.89193	GNA15;SRC;GNB5
Activation Of NMDA Receptors And Postsynaptic Events R-HSA-442755	1974-05-01	0.0717229	0.416103	0	0	2.35021	6.19267	RPS6KA3;SRC;CASK;KPNA2;HRAS
Positive Epigenetic Regulation Of rRNA Expression R-HSA-5250913	1974-05-01	0.0717229	0.416103	0	0	2.35021	6.19267	CHD3;RBBP7;DEK;MTA2;POLR2K
Potential Therapeutics For SARS R-HSA-9679191	1997-06-01	0.0720678	0.416103	0	0	2.13959	5.62743	IL1R1;CHD3;RBBP7;AP2B1;ATP1B1;MTA2
CTNNB1 S33 Mutants Not Phosphorylated R-HSA-5358747	2015-02-01	0.0731227	0.416103	0	0	4.97907	13.0233	CSNK1A1;PPP2R5B
GRB2:SOS Provides Linkage To MAPK Signaling For Integrins R-HSA-354194	2015-02-01	0.0731227	0.416103	0	0	4.97907	13.0233	SRC;FN1
N-Glycan Antennae Elongation R-HSA-975577	2015-02-01	0.0731227	0.416103	0	0	4.97907	13.0233	B4GALT1;MGAT5
Negative Regulation Of TCF-dependent Signaling By WNT Ligand Antagonists R-HSA-3772470	2015-02-01	0.0731227	0.416103	0	0	4.97907	13.0233	WIF1;LRP5
Signaling By ERBB2 ECD Mutants R-HSA-9665348	2015-02-01	0.0731227	0.416103	0	0	4.97907	13.0233	CDC37;HRAS
p130Cas Linkage To MAPK Signaling For Integrins R-HSA-372708	2015-02-01	0.0731227	0.416103	0	0	4.97907	13.0233	SRC;FN1
Nucleotide-binding Domain, Leucine Rich Repeat Containing NLR Signaling Pathways R-HSA-168643	1953-04-01	0.0745858	0.420654	0	0	2.64588	6.86819	IKBKB;APP;ITCH;BIRC2
Nuclear Envelope (NE) Reassembly R-HSA-2995410	1975-05-01	0.0750462	0.420654	0	0	2.31651	5.99896	TUBA1C;AHCTF1;SPAST;UBE2I;TUBA4A
Keratan Sulfate/Keratin Metabolism R-HSA-1638074	1933-03-01	0.0757768	0.420654	0	0	3.23896	8.35641	B4GALT1;HEXB;ST3GAL1
NOD1/2 Signaling Pathway R-HSA-168638	1933-03-01	0.0757768	0.420654	0	0	3.23896	8.35641	IKBKB;ITCH;BIRC2
Signaling By WNT In Cancer R-HSA-4791275	1933-03-01	0.0757768	0.420654	0	0	3.23896	8.35641	CSNK1A1;LRP5;PPP2R5B
Mitotic G1 Phase And G1/S Transition R-HSA-453279	8/147	0.0760937	0.420654	0	0	1.86929	4.8149	LYN;TFDP1;MCM7;MAX;SRC;CDKN2A;E2F6;CKS1B
TCF Dependent Signaling In Response To WNT R-HSA-201681	10/198	0.0763865	0.420654	0	0	1.72904	4.447	TCF7L1;XPO1;SMURF2;WIF1;CSNK1A1;PPP2R5B;LRP5;DVL3;LGR4;SMARCA4
Fatty Acid Metabolism R-HSA-8978868	9/173	0.077828	0.426626	0	0	1.78307	4.55264	HADHB;MECR;CYP2U1;SCD5;ACSL5;LTA4H;CROT;ACACA;PPARD
SUMOylation Of DNA Damage Response And Repair Proteins R-HSA-3108214	1976-05-01	0.0784517	0.428081	0	0	2.28377	5.81281	UBE2I;CDKN2A;NUP50;TDG;PMEPA1
Signaling By Rho GTPases R-HSA-194315	26/644	0.0790066	0.42915	0	0	1.37416	3.48791	GRB7;AHCTF1;STEAP3;SRC;AMIGO2;SCFD1;XPO1;STX5;DVL3;FLOT2;YKT6;MYH10;RNF20;TPM4;RALGAPA1;PCDH7;PPP2R5B;CDC42BPB;RHOC;RHOD;TIAM1;FAM135A;CDC42EP4;CDC37;TRIP10;DSG2
Interferon Signaling R-HSA-913531	10/200	0.0804248	0.431442	0	0	1.71066	4.3116	IFITM1;IRF3;NUP50;MX2;TRIM38;KPNA2;ABCE1;MID1;CD44;HLA-DPA1
Stimuli-sensing Channels R-HSA-2672351	6/100	0.0808281	0.431442	0	0	2.07098	5.20941	TTYH3;TRPC6;ASPH;OSTM1;TRPV4;SGK1
Regulation Of KIT Signaling R-HSA-1433559	2016-02-01	0.0819559	0.431442	0	0	4.62318	11.5652	LYN;SRC
STING Mediated Induction Of Host Immune Responses R-HSA-1834941	2016-02-01	0.0819559	0.431442	0	0	4.62318	11.5652	IRF3;PRKDC
SUMOylation Of DNA Methylation Proteins R-HSA-4655427	2016-02-01	0.0819559	0.431442	0	0	4.62318	11.5652	DNMT1;UBE2I
Signaling By NTRK3 (TRKC) R-HSA-9034015	2016-02-01	0.0819559	0.431442	0	0	4.62318	11.5652	SRC;HRAS
p75NTR Signals Via NF-kB R-HSA-193639	2016-02-01	0.0819559	0.431442	0	0	4.62318	11.5652	IKBKB;MYD88
Asparagine N-linked Glycosylation R-HSA-446203	13/282	0.0846593	0.443718	0	0	1.57228	3.88214	SERPINA1;B4GALT1;AMFR;DERL1;TRAPPC9;SCFD1;FUT8;MGAT5;TMED3;MLEC;STX5;ST3GAL1;YKT6
N-glycan Trimming In ER And Calnexin/Calreticulin Cycle R-HSA-532668	1935-03-01	0.0870654	0.449746	0	0	3.03621	7.41169	AMFR;DERL1;MLEC
NEP/NS2 Interacts With Cellular Export Machinery R-HSA-168333	1935-03-01	0.0870654	0.449746	0	0	3.03621	7.41169	BLOC1S6;XPO1;NUP50
Plasma Lipoprotein Clearance R-HSA-8964043	1935-03-01	0.0870654	0.449746	0	0	3.03621	7.41169	LSR;AP2B1;LDLRAP1
E3 Ubiquitin Ligases Ubiquitinate Target Proteins R-HSA-8866654	1956-04-01	0.0873662	0.449746	0	0	2.49285	6.07668	RNF20;PRKDC;CTR9;DERL1
Transcriptional Regulation By RUNX1 R-HSA-8878171	10/204	0.0888888	0.449746	0	0	1.67504	4.05421	TNRC6C;ITCH;CBX6;TCF7L1;SMARCC2;ELOF1;SMARCD3;SRC;THBS1;SMARCA4
Beta-catenin Phosphorylation Cascade R-HSA-196299	2017-02-01	0.0910955	0.449746	0	0	4.31475	10.3375	CSNK1A1;PPP2R5B
Gastrin-CREB Signaling Pathway Via PKC And MAPK R-HSA-881907	2017-02-01	0.0910955	0.449746	0	0	4.31475	10.3375	RPS6KA3;HRAS
Gastrulation R-HSA-9758941	2017-02-01	0.0910955	0.449746	0	0	4.31475	10.3375	BMP4;TP63
MET Activates PTK2 Signaling R-HSA-8874081	2017-02-01	0.0910955	0.449746	0	0	4.31475	10.3375	LAMB3;SRC
RIP-mediated NFkB Activation Via ZBP1 R-HSA-1810476	2017-02-01	0.0910955	0.449746	0	0	4.31475	10.3375	IKBKB;MYD88
RNA Polymerase III Chain Elongation R-HSA-73780	2017-02-01	0.0910955	0.449746	0	0	4.31475	10.3375	POLR3K;POLR2K
Regulation Of RUNX1 Expression And Activity R-HSA-8934593	2017-02-01	0.0910955	0.449746	0	0	4.31475	10.3375	TNRC6C;SRC
Removal Of Flap Intermediate From C-strand R-HSA-174437	2017-02-01	0.0910955	0.449746	0	0	4.31475	10.3375	TINF2;POLD2
Tie2 Signaling R-HSA-210993	2017-02-01	0.0910955	0.449746	0	0	4.31475	10.3375	GRB7;HRAS
Regulated Necrosis R-HSA-5218859	1957-04-01	0.091847	0.449746	0	0	2.44569	5.8394	CDC37;FLOT2;TP63;BIRC2
RNA Polymerase II Pre-transcription Events R-HSA-674695	1980-05-01	0.0928839	0.449746	0	0	2.16152	5.13665	CCNT2;TAF13;TAF10;CTR9;POLR2K
Export Of Viral Ribonucleoproteins From Nucleus R-HSA-168274	1936-03-01	0.0929601	0.449746	0	0	2.94406	6.99385	BLOC1S6;XPO1;NUP50
HSF1-dependent Transactivation R-HSA-3371571	1936-03-01	0.0929601	0.449746	0	0	2.94406	6.99385	DNAJB6;SERPINH1;TNFRSF21
SMAD2/SMAD3:SMAD4 Heterotrimer Regulates Transcription R-HSA-2173796	1936-03-01	0.0929601	0.449746	0	0	2.94406	6.99385	TGIF1;CCNT2;TFDP1
Signaling By Nuclear Receptors R-HSA-9006931	12/260	0.0942378	0.453338	0	0	1.57328	3.71598	TNRC6C;ALDH1A3;XPO1;SRC;NRIP1;PMEPA1;GNB5;KPNA2;HRAS;GNAI1;POLR2K;PPARD
Membrane Trafficking R-HSA-199991	24/599	0.0944612	0.453338	0	0	1.36169	3.21301	DENND2D;APP;SERPINA1;TOR1A;SRC;DTNBP1;RAB27A;TRAPPC9;AP2B1;RAB10;BLOC1S6;COPS6;SCFD1;TBC1D2;KIF3B;GJB3;RAB13;STX6;TMED3;TRIP10;AP1S1;STX5;LDLRAP1;YKT6
Programmed Cell Death R-HSA-5357801	10/208	0.0978694	0.463022	0	0	1.64086	3.81355	DFFA;TFDP1;CDKN2A;CDC37;FLOT2;DSG2;BID;TP63;BIRC2;BBC3
Fatty acyl-CoA Biosynthesis R-HSA-75105	1937-03-01	0.0990147	0.463022	0	0	2.85732	6.60751	SCD5;ACSL5;ACACA
Formation Of Fibrin Clot (Clotting Cascade) R-HSA-140877	1937-03-01	0.0990147	0.463022	0	0	2.85732	6.60751	FAM110A;TFPI;F3
Constitutive Signaling By Ligand-Responsive EGFR Cancer Variants R-HSA-1236382	2018-02-01	0.100515	0.463022	0	0	4.04487	9.29286	CDC37;HRAS
MECP2 Regulates Neuronal Receptors And Channels R-HSA-9022699	2018-02-01	0.100515	0.463022	0	0	4.04487	9.29286	MECP2;PTPN4
Regulation Of NF-kappa B Signaling R-HSA-9758274	2018-02-01	0.100515	0.463022	0	0	4.04487	9.29286	IKBIP;IKBKB
Regulation Of Signaling By CBL R-HSA-912631	2018-02-01	0.100515	0.463022	0	0	4.04487	9.29286	LYN;CRKL
Signaling By FLT3 Fusion Proteins R-HSA-9703465	2018-02-01	0.100515	0.463022	0	0	4.04487	9.29286	HRAS;ETV6
TP53 Regulates Transcription Of Genes Involved In G2 Cell Cycle Arrest R-HSA-6804114	2018-02-01	0.100515	0.463022	0	0	4.04487	9.29286	TFDP1;ZNF385A
VEGFR2 Mediated Cell Proliferation R-HSA-5218921	2018-02-01	0.100515	0.463022	0	0	4.04487	9.29286	SRC;HRAS
O-linked Glycosylation Of Mucins R-HSA-913709	1959-04-01	0.101129	0.463022	0	0	2.35651	5.39962	GALNT5;GCNT1;MUC4;ST3GAL1
RHOQ GTPase Cycle R-HSA-9013406	1959-04-01	0.101129	0.463022	0	0	2.35651	5.39962	STEAP3;CDC42EP4;TRIP10;CDC42BPB
O-linked Glycosylation R-HSA-5173105	6/107	0.103461	0.471406	0	0	1.92675	4.37094	GALNT5;GCNT1;ST3GAL1;THBS1;MUC4;THSD4
Axon Guidance R-HSA-422475	21/519	0.104109	0.471406	0	0	1.37419	3.10886	LYN;LYPLA2;GRB7;NRP2;TRPC6;RBM8A;SRC;AP2B1;RHOC;EFNA5;RPS6KA4;RPS6KA3;TIAM1;CHL1;DPYSL3;COL6A1;ITGAV;HRAS;MYH10;EPHB4;EPHB3
Antiviral Mechanism By IFN-stimulated Genes R-HSA-1169410	1983-05-01	0.104538	0.471406	0	0	2.07806	4.6927	IRF3;NUP50;MX2;KPNA2;ABCE1
Transport Of Mature Transcript To Cytoplasm R-HSA-72202	1983-05-01	0.104538	0.471406	0	0	2.07806	4.6927	FYTTD1;NXT1;RBM8A;NUP50;SYMPK
Transcriptional Regulation By MECP2 R-HSA-8986944	1960-04-01	0.105926	0.475027	0	0	2.31431	5.19567	MECP2;TNRC6C;SGK1;PTPN4
Vesicle-mediated Transport R-HSA-5653656	25/637	0.106136	0.475027	0	0	1.33237	2.98855	APP;SERPINA1;SRC;BLOC1S6;SCFD1;KIF3B;STX6;TMED3;AP1S1;STX5;LDLRAP1;YKT6;DENND2D;TOR1A;DTNBP1;RAB27A;TRAPPC9;AP2B1;COL1A1;RAB10;COPS6;TBC1D2;GJB3;RAB13;TRIP10
Nuclear Events Stimulated By ALK Signaling In Cancer R-HSA-9725371	2019-02-01	0.11019	0.478103	0	0	3.80674	8.39594	MECP2;FN1
Processive Synthesis On C-strand Of Telomere R-HSA-174414	2019-02-01	0.11019	0.478103	0	0	3.80674	8.39594	TINF2;POLD2
RHO GTPases Activate ROCKs R-HSA-5627117	2019-02-01	0.11019	0.478103	0	0	3.80674	8.39594	RHOC;MYH10
RHO GTPases Activate CIT R-HSA-5625900	2019-02-01	0.11019	0.478103	0	0	3.80674	8.39594	RHOC;MYH10
Signaling By PDGFR In Disease R-HSA-9671555	2019-02-01	0.11019	0.478103	0	0	3.80674	8.39594	HRAS;ETV6
TICAM1, RIP1-mediated IKK Complex Recruitment R-HSA-168927	2019-02-01	0.11019	0.478103	0	0	3.80674	8.39594	IKBKB;BIRC2
Transcription Of E2F Targets Under Negative Control By DREAM Complex R-HSA-1362277	2019-02-01	0.11019	0.478103	0	0	3.80674	8.39594	TFDP1;MAX
Degradation Of Extracellular Matrix R-HSA-1474228	6/109	0.110478	0.478103	0	0	1.88914	4.16166	COL17A1;COL18A1;MMP14;LAMB3;HTRA1;CD44
Post NMDA Receptor Activation Events R-HSA-438064	1961-04-01	0.110824	0.478103	0	0	2.27359	5.00148	RPS6KA3;SRC;KPNA2;HRAS
Regulation Of PTEN Gene Transcription R-HSA-8943724	1961-04-01	0.110824	0.478103	0	0	2.27359	5.00148	CBX6;CHD3;RBBP7;MTA2
S Phase R-HSA-69242	8/161	0.112922	0.485401	0	0	1.69701	3.70128	TFDP1;ESCO1;MCM7;MAX;CDC26;POLD2;PMEPA1;CKS1B
Adaptive Immune System R-HSA-1280218	28/733	0.11605	0.497061	0	0	1.29574	2.79067	IFITM1;SRC;UBA6;UBE3A;FBXO22;C3;IKBKB;SEC14L2;BTBD1;KIF3B;CDC26;INPP5D;AP1S1;ITGAV;HRAS;HLA-DPA1;LYN;SMURF2;RNF25;FBXO2;ERAP1;PPP2R5B;AP2B1;SPSB1;ITCH;CDC34;UBA3;MYD88
Collagen Degradation R-HSA-1442490	1940-03-01	0.118081	0.503954	0	0	2.62524	5.60851	COL17A1;COL18A1;MMP14
CD209 (DC-SIGN) Signaling R-HSA-5621575	2020-02-01	0.120096	0.505335	0	0	3.59507	7.6196	LYN;HRAS
Nef-mediated Downmodulation Of Cell Surface Receptors By Recruitment To Clathrin Adapters R-HSA-164938	2020-02-01	0.120096	0.505335	0	0	3.59507	7.6196	AP1S1;AP2B1
Regulation Of FZD By Ubiquitination R-HSA-4641263	2020-02-01	0.120096	0.505335	0	0	3.59507	7.6196	LRP5;LGR4
Sema4D Induced Cell Migration And Growth-Cone Collapse R-HSA-416572	2020-02-01	0.120096	0.505335	0	0	3.59507	7.6196	RHOC;MYH10
Interferon Gamma Signaling R-HSA-877300	1989-05-01	0.129869	0.526769	0	0	1.92903	3.9376	IRF3;TRIM38;MID1;CD44;HLA-DPA1
RAB GEFs Exchange GTP For GDP On RABs R-HSA-8876198	1989-05-01	0.129869	0.526769	0	0	1.92903	3.9376	DENND2D;RAB10;RAB13;RAB27A;TRAPPC9
Signaling By ERBB2 TMD/JMD Mutants R-HSA-9665686	2021-02-01	0.130211	0.526769	0	0	3.40568	6.9428	CDC37;HRAS
Intra-Golgi Traffic R-HSA-6811438	1942-03-01	0.131488	0.526769	0	0	2.49035	5.05254	STX6;STX5;YKT6
RND1 GTPase Cycle R-HSA-9696273	1942-03-01	0.131488	0.526769	0	0	2.49035	5.05254	GRB7;FAM135A;FLOT2
tRNA Modification In Nucleus And Cytosol R-HSA-6782315	1942-03-01	0.131488	0.526769	0	0	2.49035	5.05254	QTRT1;PUS7;LAGE3
C-type Lectin Receptors (CLRs) R-HSA-5621481	7/141	0.132923	0.526769	0	0	1.69424	3.41895	LYN;IKBKB;CDC34;SRC;UBA3;HRAS;MUC4
Chaperonin-mediated Protein Folding R-HSA-390466	1990-05-01	0.13434	0.526769	0	0	1.90624	3.82655	TUBA1C;GNA15;KIFC3;GNB5;TUBA4A
GPER1 Signaling R-HSA-9634597	1943-03-01	0.138382	0.526769	0	0	2.42797	4.80189	SRC;GNB5;GNAI1
SUMOylation Of Transcription Cofactors R-HSA-3899300	1943-03-01	0.138382	0.526769	0	0	2.42797	4.80189	CASP8AP2;UBE2I;NRIP1
Transport Of Vitamins, Nucleosides, And Related Molecules R-HSA-425397	1943-03-01	0.138382	0.526769	0	0	2.42797	4.80189	SLC27A1;SLC35B4;ARL2BP
Infectious Disease R-HSA-5663205	35/961	0.138913	0.526769	0	0	1.23361	2.43504	CCNT2;CEBPD;SRC;ENO1;CHD3;GNAI1;C3;IKBKB;BLOC1S6;FUT8;XPO1;MGAT5;AP1S1;DVL3;RBBP7;GPC4;KPNA2;MTA2;ST3GAL1;POLR2K;LYN;MAP2K4;UBE2I;CSNK1A1;IL1R1;TAF13;TAF10;RHBDF2;AP2B1;ATP1B1;IRF3;ADORA2B;NUP50;SDC1;GNB5
ADP Signaling Thru P2Y Purinoceptor 12 R-HSA-392170	2022-02-01	0.140514	0.526769	0	0	3.23523	6.34897	GNB5;GNAI1
ERK/MAPK Targets R-HSA-198753	2022-02-01	0.140514	0.526769	0	0	3.23523	6.34897	RPS6KA3;DUSP6
RNA Polymerase III Transcription Termination R-HSA-73980	2022-02-01	0.140514	0.526769	0	0	3.23523	6.34897	POLR3K;POLR2K
Activated NTRK2 Signals Thru CDK5 R-HSA-9032845	2024-05-01	0.1415	0.526769	0	0	8.08125	15.8025	TIAM1
Activation Of NOXA And Translocation To Mitochondria R-HSA-111448	2024-05-01	0.1415	0.526769	0	0	8.08125	15.8025	TFDP1
Beta Oxidation Of hexanoyl-CoA To butanoyl-CoA R-HSA-77350	2024-05-01	0.1415	0.526769	0	0	8.08125	15.8025	HADHB
Beta Oxidation Of lauroyl-CoA To decanoyl-CoA-CoA R-HSA-77310	2024-05-01	0.1415	0.526769	0	0	8.08125	15.8025	HADHB
Beta Oxidation Of octanoyl-CoA To hexanoyl-CoA R-HSA-77348	2024-05-01	0.1415	0.526769	0	0	8.08125	15.8025	HADHB
Biosynthesis Of E-series 18(S)-resolvins R-HSA-9018896	2024-05-01	0.1415	0.526769	0	0	8.08125	15.8025	LTA4H
Chylomicron Clearance R-HSA-8964026	2024-05-01	0.1415	0.526769	0	0	8.08125	15.8025	LDLRAP1
Estrogen-stimulated Signaling Thru PRKCZ R-HSA-9634635	2024-05-01	0.1415	0.526769	0	0	8.08125	15.8025	HRAS
GRB7 Events In ERBB2 Signaling R-HSA-1306955	2024-05-01	0.1415	0.526769	0	0	8.08125	15.8025	GRB7
IRF3 Mediated Activation Of Type 1 IFN R-HSA-1606341	2024-05-01	0.1415	0.526769	0	0	8.08125	15.8025	IRF3
LRR FLII-interacting Protein 1 (LRRFIP1) Activates Type I IFN Production R-HSA-3134973	2024-05-01	0.1415	0.526769	0	0	8.08125	15.8025	IRF3
MECP2 Regulates Transcription Factors R-HSA-9022707	2024-05-01	0.1415	0.526769	0	0	8.08125	15.8025	MECP2
MET Interacts With TNS Proteins R-HSA-8875513	2024-05-01	0.1415	0.526769	0	0	8.08125	15.8025	TNS4
NR1H2 And NR1H3 Regulate Gene Expression Linked To Gluconeogenesis R-HSA-9632974	2024-05-01	0.1415	0.526769	0	0	8.08125	15.8025	NRIP1
RUNX1 Regulates Transcription Of Genes Involved In Interleukin Signaling R-HSA-8939247	2024-05-01	0.1415	0.526769	0	0	8.08125	15.8025	ELOF1
Signaling By MST1 R-HSA-8852405	2024-05-01	0.1415	0.526769	0	0	8.08125	15.8025	SPINT2
Signaling By Membrane-Tethered Fusions Of PDGFRA Or PDGFRB R-HSA-9673768	2024-05-01	0.1415	0.526769	0	0	8.08125	15.8025	ETV6
Synthesis Of PIPs At ER Membrane R-HSA-1483248	2024-05-01	0.1415	0.526769	0	0	8.08125	15.8025	SACM1L
TFAP2A Acts As A Transcriptional Repressor During Retinoic Acid Induced Cell Differentiation R-HSA-8869496	2024-05-01	0.1415	0.526769	0	0	8.08125	15.8025	TFAP2A
Tyrosine Catabolism R-HSA-8963684	2024-05-01	0.1415	0.526769	0	0	8.08125	15.8025	FAH
VLDL Clearance R-HSA-8964046	2024-05-01	0.1415	0.526769	0	0	8.08125	15.8025	LSR
vRNP Assembly R-HSA-192905	2024-05-01	0.1415	0.526769	0	0	8.08125	15.8025	BLOC1S6
Costimulation By CD28 Family R-HSA-388841	1968-04-01	0.147756	0.548349	0	0	2.02418	3.87063	LYN;SRC;PPP2R5B;HLA-DPA1
IKK Complex Recruitment Mediated By RIP1 R-HSA-937041	2023-02-01	0.150983	0.54851	0	0	3.08101	5.82492	IKBKB;BIRC2
Post-chaperonin Tubulin Folding Pathway R-HSA-389977	2023-02-01	0.150983	0.54851	0	0	3.08101	5.82492	TUBA1C;TUBA4A
Telomere Extension By Telomerase R-HSA-171319	2023-02-01	0.150983	0.54851	0	0	3.08101	5.82492	TINF2;GAR1
ERCC6 (CSB) And EHMT2 (G9a) Positively Regulate rRNA Expression R-HSA-427389	1945-03-01	0.152523	0.54851	0	0	2.31211	4.34778	CHD3;RBBP7;MTA2
TAK1-dependent IKK And NF-kappa-B Activation R-HSA-445989	1945-03-01	0.152523	0.54851	0	0	2.31211	4.34778	IKBKB;IKBIP;APP
Transcription Of HIV Genome R-HSA-167172	1969-04-01	0.153381	0.54851	0	0	1.99294	3.73643	CCNT2;TAF13;TAF10;POLR2K
HIV Transcription Initiation R-HSA-167161	1946-03-01	0.159759	0.54851	0	0	2.25823	4.14178	TAF13;TAF10;POLR2K
Metabolism Of Lipids R-HSA-556833	27/732	0.15982	0.54851	0	0	1.24728	2.28715	SLC27A1;SMARCD3;HEXB;FHL2;INPPL1;CROT;ACACA;INPP5D;MED31;LTA4H;LDLRAP1;CDIPT;ABCC3;MECR;CERS6;UBE2I;SACM1L;SCD5;ACSL5;PLEKHA4;GPCPD1;SGPP2;HADHB;CYP2U1;PITPNM1;TNFRSF21;PPARD
Defective Intrinsic Pathway For Apoptosis R-HSA-9734009	2024-02-01	0.1616	0.54851	0	0	2.94081	5.36002	APP;CDKN2A
G-protein Activation R-HSA-202040	2024-02-01	0.1616	0.54851	0	0	2.94081	5.36002	GNA15;GNB5
Glycogen Metabolism R-HSA-8982491	2024-02-01	0.1616	0.54851	0	0	2.94081	5.36002	PHKA2;PGM1
MicroRNA (miRNA) Biogenesis R-HSA-203927	2024-02-01	0.1616	0.54851	0	0	2.94081	5.36002	DROSHA;POLR2K
Other Interleukin Signaling R-HSA-449836	2024-02-01	0.1616	0.54851	0	0	2.94081	5.36002	TXLNA;SDC1
RUNX2 Regulates Osteoblast Differentiation R-HSA-8940973	2024-02-01	0.1616	0.54851	0	0	2.94081	5.36002	COL1A1;SRC
Sema4D In Semaphorin Signaling R-HSA-400685	2024-02-01	0.1616	0.54851	0	0	2.94081	5.36002	RHOC;MYH10
Signaling By EGFR In Cancer R-HSA-1643713	2024-02-01	0.1616	0.54851	0	0	2.94081	5.36002	CDC37;HRAS
Signaling By ERBB2 KD Mutants R-HSA-9664565	2024-02-01	0.1616	0.54851	0	0	2.94081	5.36002	CDC37;HRAS
Thromboxane Signaling Thru TP Receptor R-HSA-428930	2024-02-01	0.1616	0.54851	0	0	2.94081	5.36002	GNA15;GNB5
Rab Regulation Of Trafficking R-HSA-9007101	6/122	0.161604	0.54851	0	0	1.6763	3.05522	DENND2D;RAB10;TBC1D2;RAB13;RAB27A;TRAPPC9
Protein Folding R-HSA-391251	1996-05-01	0.162544	0.54851	0	0	1.78	3.23391	TUBA1C;GNA15;KIFC3;GNB5;TUBA4A
Diseases Of Programmed Cell Death R-HSA-9645723	1971-04-01	0.164866	0.54851	0	0	1.93325	3.48492	APP;DNMT1;CDKN2A;RBBP7
trans-Golgi Network Vesicle Budding R-HSA-199992	1971-04-01	0.164866	0.54851	0	0	1.93325	3.48492	APP;BLOC1S6;DTNBP1;AP1S1
Metabolism Of Fat-Soluble Vitamins R-HSA-6806667	1947-03-01	0.167097	0.54851	0	0	2.20679	3.94834	UBIAD1;SDC1;GPC4
Viral Messenger RNA Synthesis R-HSA-168325	1947-03-01	0.167097	0.54851	0	0	2.20679	3.94834	BLOC1S6;NUP50;POLR2K
Activated NTRK2 Signals Thru FYN R-HSA-9032500	2024-06-01	0.167305	0.54851	0	0	6.46467	11.5584	SRC
Activated NTRK3 Signals Thru PI3K R-HSA-9603381	2024-06-01	0.167305	0.54851	0	0	6.46467	11.5584	SRC
Acyl Chain Remodeling Of CL R-HSA-1482798	2024-06-01	0.167305	0.54851	0	0	6.46467	11.5584	HADHB
Biosynthesis Of EPA-derived SPMs R-HSA-9018679	2024-06-01	0.167305	0.54851	0	0	6.46467	11.5584	LTA4H
CD22 Mediated BCR Regulation R-HSA-5690714	2024-06-01	0.167305	0.54851	0	0	6.46467	11.5584	LYN
Classical Antibody-Mediated Complement Activation R-HSA-173623	2024-06-01	0.167305	0.54851	0	0	6.46467	11.5584	C1R
Entry Of Influenza Virion Into Host Cell Via Endocytosis R-HSA-168275	2024-06-01	0.167305	0.54851	0	0	6.46467	11.5584	BLOC1S6
Fibronectin Matrix Formation R-HSA-1566977	2024-06-01	0.167305	0.54851	0	0	6.46467	11.5584	FN1
MET Receptor Activation R-HSA-6806942	2024-06-01	0.167305	0.54851	0	0	6.46467	11.5584	SPINT2
RAS Signaling Downstream Of NF1 Loss-Of-Function Variants R-HSA-6802953	2024-06-01	0.167305	0.54851	0	0	6.46467	11.5584	HRAS
RUNX1 Regulates Transcription Of Genes Involved In BCR Signaling R-HSA-8939245	2024-06-01	0.167305	0.54851	0	0	6.46467	11.5584	ELOF1
SOS-mediated Signaling R-HSA-112412	2024-06-01	0.167305	0.54851	0	0	6.46467	11.5584	HRAS
SUMO Is Transferred From E1 To E2 (UBE2I, UBC9) R-HSA-3065678	2024-06-01	0.167305	0.54851	0	0	6.46467	11.5584	UBE2I
Sensing Of DNA Double Strand Breaks R-HSA-5693548	2024-06-01	0.167305	0.54851	0	0	6.46467	11.5584	KPNA2
Signaling By LRP5 Mutants R-HSA-5339717	2024-06-01	0.167305	0.54851	0	0	6.46467	11.5584	LRP5
Virus Assembly And Release R-HSA-168268	2024-06-01	0.167305	0.54851	0	0	6.46467	11.5584	BLOC1S6
WNT Mediated Activation Of DVL R-HSA-201688	2024-06-01	0.167305	0.54851	0	0	6.46467	11.5584	DVL3
Mitochondrial Fatty Acid Beta-Oxidation Of Unsaturated Fatty Acids R-HSA-77288	2024-06-01	0.167305	0.54851	0	0	6.46467	11.5584	HADHB
Apoptosis R-HSA-109581	8/178	0.168363	0.54851	0	0	1.52596	2.7187	DFFA;TFDP1;CDKN2A;DSG2;BID;TP63;BIRC2;BBC3
Interferon Alpha/Beta Signaling R-HSA-909733	1972-04-01	0.170721	0.54851	0	0	1.90472	3.36702	IFITM1;IRF3;MX2;ABCE1
Signaling By FGFR2 R-HSA-5654738	1972-04-01	0.170721	0.54851	0	0	1.90472	3.36702	FGFBP1;SRC;HRAS;POLR2K
Polymerase Switching On C-strand Of Telomere R-HSA-174411	2025-02-01	0.172346	0.54851	0	0	2.8128	4.94561	POLD2;TINF2
Signaling By ERBB2 In Cancer R-HSA-1227990	2025-02-01	0.172346	0.54851	0	0	2.8128	4.94561	CDC37;HRAS
TRAF6 Mediated NF-kB Activation R-HSA-933542	2025-02-01	0.172346	0.54851	0	0	2.8128	4.94561	IKBKB;APP
TRP Channels R-HSA-3295583	2025-02-01	0.172346	0.54851	0	0	2.8128	4.94561	TRPC6;TRPV4
Termination Of O-glycan Biosynthesis R-HSA-977068	2025-02-01	0.172346	0.54851	0	0	2.8128	4.94561	MUC4;ST3GAL1
Neddylation R-HSA-8951664	10/237	0.177843	0.54851	0	0	1.42907	2.4678	SOCS2;SPSB1;COPS6;CISH;BTBD1;FBXO2;DCUN1D3;UBA3;RBBP7;FBXO22
TP53 Regulates Transcription Of Cell Cycle Genes R-HSA-6791312	1949-03-01	0.182056	0.54851	0	0	2.11062	3.59532	CNOT6;TFDP1;ZNF385A
Formation Of Cornified Envelope R-HSA-6809371	1974-04-01	0.182644	0.54851	0	0	1.85011	3.14558	SPINK5;PKP2;DSG2;DSC3
RNA Polymerase II Transcribes snRNA Genes R-HSA-6807505	1974-04-01	0.182644	0.54851	0	0	1.85011	3.14558	CCNT2;TAF13;NABP2;POLR2K
Transport Of Mature mRNA Derived From An Intron-Containing Transcript R-HSA-159236	1974-04-01	0.182644	0.54851	0	0	1.85011	3.14558	FYTTD1;NXT1;RBM8A;NUP50
Neurotransmitter Receptors And Postsynaptic Signal Transmission R-HSA-112314	8/182	0.182951	0.54851	0	0	1.49057	2.53179	RPS6KA3;SRC;CASK;GNB5;AP2B1;KPNA2;HRAS;GNAI1
Formation Of Tubulin Folding Intermediates By CCT/TriC R-HSA-389960	2026-02-01	0.183205	0.54851	0	0	2.69546	4.57461	TUBA1C;TUBA4A
RNA Polymerase III Transcription Initiation From Type 2 Promoter R-HSA-76066	2026-02-01	0.183205	0.54851	0	0	2.69546	4.57461	POLR3K;POLR2K
Synthesis Of IP3 And IP4 In Cytosol R-HSA-1855204	2026-02-01	0.183205	0.54851	0	0	2.69546	4.57461	INPP5D;INPPL1
TNFR1-induced NFkappaB Signaling Pathway R-HSA-5357956	2026-02-01	0.183205	0.54851	0	0	2.69546	4.57461	IKBKB;BIRC2
WNT Ligand Biogenesis And Trafficking R-HSA-3238698	2026-02-01	0.183205	0.54851	0	0	2.69546	4.57461	WNT10A;WLS
ISG15 Antiviral Mechanism R-HSA-1169408	1975-04-01	0.188706	0.54851	0	0	1.82396	3.04157	IRF3;NUP50;MX2;KPNA2
Extension Of Telomeres R-HSA-180786	1950-03-01	0.189666	0.54851	0	0	2.06561	3.43405	TINF2;POLD2;GAR1
Activated NTRK2 Signals Thru RAS R-HSA-9026519	2024-07-01	0.192335	0.54851	0	0	5.38694	8.88048	HRAS
Activated NTRK3 Signals Thru RAS R-HSA-9034864	2024-07-01	0.192335	0.54851	0	0	5.38694	8.88048	HRAS
Anchoring Fibril Formation R-HSA-2214320	2024-07-01	0.192335	0.54851	0	0	5.38694	8.88048	LAMB3
Attachment Of GPI Anchor To uPAR R-HSA-162791	2024-07-01	0.192335	0.54851	0	0	5.38694	8.88048	PLAUR
CREB Phosphorylation R-HSA-199920	2024-07-01	0.192335	0.54851	0	0	5.38694	8.88048	RPS6KA3
ChREBP Activates Metabolic Gene Expression R-HSA-163765	2024-07-01	0.192335	0.54851	0	0	5.38694	8.88048	ACACA
DEx/H-box Helicases Activate Type I IFN And Inflammatory Cytokines Production R-HSA-3134963	2024-07-01	0.192335	0.54851	0	0	5.38694	8.88048	MYD88
Defective HLCS Causes Multiple Carboxylase Deficiency R-HSA-3371599	2024-07-01	0.192335	0.54851	0	0	5.38694	8.88048	ACACA
Defective Factor VIII Causes Hemophilia A R-HSA-9662001	2024-07-01	0.192335	0.54851	0	0	5.38694	8.88048	FAM110A
Erythropoietin Activates Phospholipase C Gamma (PLCG) R-HSA-9027277	2024-07-01	0.192335	0.54851	0	0	5.38694	8.88048	LYN
Erythropoietin Activates STAT5 R-HSA-9027283	2024-07-01	0.192335	0.54851	0	0	5.38694	8.88048	LYN
IkBA Variant Leads To EDA-ID R-HSA-5603029	2024-07-01	0.192335	0.54851	0	0	5.38694	8.88048	IKBKB
Insulin-like Growth Factor-2 mRNA Binding Proteins (IGF2BPs/IMPs/VICKZs) Bind RNA R-HSA-428359	2024-07-01	0.192335	0.54851	0	0	5.38694	8.88048	CD44
Interleukin-36 Pathway R-HSA-9014826	2024-07-01	0.192335	0.54851	0	0	5.38694	8.88048	IL1RAP
Loss Of MECP2 Binding Ability To NCoR/SMRT Complex R-HSA-9022537	2024-07-01	0.192335	0.54851	0	0	5.38694	8.88048	MECP2
MECP2 Regulates Transcription Of Neuronal Ligands R-HSA-9022702	2024-07-01	0.192335	0.54851	0	0	5.38694	8.88048	MECP2
Nef Mediated CD8 Down-regulation R-HSA-182218	2024-07-01	0.192335	0.54851	0	0	5.38694	8.88048	AP2B1
NrCAM Interactions R-HSA-447038	2024-07-01	0.192335	0.54851	0	0	5.38694	8.88048	NRP2
Post-transcriptional Silencing By Small RNAs R-HSA-426496	2024-07-01	0.192335	0.54851	0	0	5.38694	8.88048	TNRC6C
RHOT2 GTPase Cycle R-HSA-9013419	2024-07-01	0.192335	0.54851	0	0	5.38694	8.88048	RHOT2
RSK Activation R-HSA-444257	2024-07-01	0.192335	0.54851	0	0	5.38694	8.88048	RPS6KA3
Signaling By MAPK Mutants R-HSA-9652817	2024-07-01	0.192335	0.54851	0	0	5.38694	8.88048	DUSP6
Signaling By RNF43 Mutants R-HSA-5340588	2024-07-01	0.192335	0.54851	0	0	5.38694	8.88048	LRP5
Vitamin B2 (Riboflavin) Metabolism R-HSA-196843	2024-07-01	0.192335	0.54851	0	0	5.38694	8.88048	ACP5
Vitamin C (Ascorbate) Metabolism R-HSA-196836	2024-07-01	0.192335	0.54851	0	0	5.38694	8.88048	CYB5R3
Processing Of Capped Intron-Containing Pre-mRNA R-HSA-72203	10/242	0.194061	0.54851	0	0	1.39791	2.29198	FYTTD1;NXT1;RBM8A;SNRNP70;NUP50;SYMPK;PPWD1;TXNL4A;POLR2K;PQBP1
ATF4 Activates Genes In Response To Endoplasmic Reticulum Stress R-HSA-380994	2027-02-01	0.194159	0.54851	0	0	2.58751	4.24114	KHSRP;CCL2
CREB1 Phosphorylation Thru NMDA Receptor-Mediated Activation Of RAS Signaling R-HSA-442742	2027-02-01	0.194159	0.54851	0	0	2.58751	4.24114	RPS6KA3;HRAS
Effects Of PIP2 Hydrolysis R-HSA-114508	2027-02-01	0.194159	0.54851	0	0	2.58751	4.24114	TRPC6;DGKA
FLT3 Signaling In Disease R-HSA-9682385	2027-02-01	0.194159	0.54851	0	0	2.58751	4.24114	HRAS;ETV6
G0 And Early G1 R-HSA-1538133	2027-02-01	0.194159	0.54851	0	0	2.58751	4.24114	TFDP1;MAX
Gap Junction Trafficking And Regulation R-HSA-157858	2027-02-01	0.194159	0.54851	0	0	2.58751	4.24114	SRC;GJB3
Integrin Signaling R-HSA-354192	2027-02-01	0.194159	0.54851	0	0	2.58751	4.24114	SRC;FN1
Interleukin Receptor SHC Signaling R-HSA-912526	2027-02-01	0.194159	0.54851	0	0	2.58751	4.24114	INPP5D;INPPL1
Postmitotic Nuclear Pore Complex (NPC) Reformation R-HSA-9615933	2027-02-01	0.194159	0.54851	0	0	2.58751	4.24114	AHCTF1;UBE2I
RNA Polymerase III Transcription Initiation From Type 1 Promoter R-HSA-76061	2027-02-01	0.194159	0.54851	0	0	2.58751	4.24114	POLR3K;POLR2K
RNA Polymerase III Transcription Initiation From Type 3 Promoter R-HSA-76071	2027-02-01	0.194159	0.54851	0	0	2.58751	4.24114	POLR3K;POLR2K
Role Of Nef In HIV-1 Replication And Disease Pathogenesis R-HSA-164952	2027-02-01	0.194159	0.54851	0	0	2.58751	4.24114	AP1S1;AP2B1
Synthesis Of PIPs At Plasma Membrane R-HSA-1660499	1951-03-01	0.197356	0.554919	0	0	2.02247	3.28196	INPP5D;INPPL1;PLEKHA4
Translocation Of SLC2A4 (GLUT4) To Plasma Membrane R-HSA-1445148	1951-03-01	0.197356	0.554919	0	0	2.02247	3.28196	RAB10;KIF3B;RAB13
Apoptotic Execution Phase R-HSA-75153	1952-03-01	0.205119	0.562724	0	0	1.98109	3.13837	DFFA;DSG2;BIRC2
G-protein Mediated Events R-HSA-112040	1952-03-01	0.205119	0.562724	0	0	1.98109	3.13837	GNA15;KPNA2;GNAI1
Transcriptional Activation Of Mitochondrial Biogenesis R-HSA-2151201	1952-03-01	0.205119	0.562724	0	0	1.98109	3.13837	CRTC2;SMARCD3;TFB2M
Adrenaline,noradrenaline Inhibits Insulin Secretion R-HSA-400042	2028-02-01	0.205193	0.562724	0	0	2.48786	3.94029	GNB5;GNAI1
Antigen Presentation: Folding, Assembly, Peptide Loading Of Class I MHC R-HSA-983170	2028-02-01	0.205193	0.562724	0	0	2.48786	3.94029	SEC14L2;ERAP1
Keratan Sulfate Biosynthesis R-HSA-2022854	2028-02-01	0.205193	0.562724	0	0	2.48786	3.94029	B4GALT1;ST3GAL1
Prefoldin Mediated Transfer Of Substrate To CCT/TriC R-HSA-389957	2028-02-01	0.205193	0.562724	0	0	2.48786	3.94029	TUBA1C;TUBA4A
RNA Polymerase I Promoter Clearance R-HSA-73854	1978-04-01	0.207261	0.562724	0	0	1.74974	2.7537	CHD3;RBBP7;MTA2;POLR2K
ER To Golgi Anterograde Transport R-HSA-199977	6/133	0.211381	0.562724	0	0	1.53023	2.37812	SCFD1;SERPINA1;TMED3;STX5;TRAPPC9;YKT6
RNA Polymerase I Transcription R-HSA-73864	1979-04-01	0.21356	0.562724	0	0	1.72632	2.66516	CHD3;RBBP7;MTA2;POLR2K
HATs Acetylate Histones R-HSA-3214847	5/106	0.214134	0.562724	0	0	1.60293	2.47036	ENY2;MRGBP;KANSL2;TAF10;RBBP7
Antigen Processing: Ubiquitination And Proteasome Degradation R-HSA-983168	12/307	0.215173	0.562724	0	0	1.31937	2.02697	ITCH;SPSB1;CDC34;BTBD1;SMURF2;UBA6;RNF25;CDC26;FBXO2;UBA3;UBE3A;FBXO22
Dectin-2 Family R-HSA-5621480	2029-02-01	0.216293	0.562724	0	0	2.3956	3.66795	LYN;MUC4
G1/S-Specific Transcription R-HSA-69205	2029-02-01	0.216293	0.562724	0	0	2.3956	3.66795	TFDP1;E2F6
Binding Of TCF/LEF:CTNNB1 To Target Gene Promoters R-HSA-4411364	2024-08-01	0.216613	0.562724	0	0	4.61714	7.06257	TCF7L1
CREB1 Phosphorylation Thru Activation Of CaMKII/CaMKK/CaMKIV Cascasde R-HSA-442729	2024-08-01	0.216613	0.562724	0	0	4.61714	7.06257	KPNA2
Ca2+ Activated K+ Channels R-HSA-1296052	2024-08-01	0.216613	0.562724	0	0	4.61714	7.06257	KCNN4
Cross-presentation Of Particulate Exogenous Antigens (Phagosomes) R-HSA-1236973	2024-08-01	0.216613	0.562724	0	0	4.61714	7.06257	ITGAV
Defective B4GALT1 Causes B4GALT1-CDG (CDG-2d) R-HSA-3656244	2024-08-01	0.216613	0.562724	0	0	4.61714	7.06257	B4GALT1
Defective CHST14 Causes EDS, Musculocontractural Type R-HSA-3595174	2024-08-01	0.216613	0.562724	0	0	4.61714	7.06257	VCAN
Defective CHST3 Causes SEDCJD R-HSA-3595172	2024-08-01	0.216613	0.562724	0	0	4.61714	7.06257	VCAN
Defective Factor IX Causes Hemophilia B R-HSA-9668250	2024-08-01	0.216613	0.562724	0	0	4.61714	7.06257	FAM110A
Defects In Biotin (Btn) Metabolism R-HSA-3323169	2024-08-01	0.216613	0.562724	0	0	4.61714	7.06257	ACACA
EGFR Transactivation By Gastrin R-HSA-2179392	2024-08-01	0.216613	0.562724	0	0	4.61714	7.06257	HRAS
Fatty Acids Bound To GPR40 (FFAR1) Regulate Insulin Secretion R-HSA-434316	2024-08-01	0.216613	0.562724	0	0	4.61714	7.06257	GNA15
Formyl Peptide Receptors Bind Formyl Peptides And Many Other Ligands R-HSA-444473	2024-08-01	0.216613	0.562724	0	0	4.61714	7.06257	APP
InlA-mediated Entry Of Listeria Monocytogenes Into Host Cells R-HSA-8876493	2024-08-01	0.216613	0.562724	0	0	4.61714	7.06257	SRC
Miro GTPase Cycle R-HSA-9715370	2024-08-01	0.216613	0.562724	0	0	4.61714	7.06257	RHOT2
Nef Mediated CD4 Down-regulation R-HSA-167590	2024-08-01	0.216613	0.562724	0	0	4.61714	7.06257	AP2B1
Netrin Mediated Repulsion Signals R-HSA-418886	2024-08-01	0.216613	0.562724	0	0	4.61714	7.06257	SRC
Phosphate Bond Hydrolysis By NTPDase Proteins R-HSA-8850843	2024-08-01	0.216613	0.562724	0	0	4.61714	7.06257	ENTPD3
RUNX3 Regulates WNT Signaling R-HSA-8951430	2024-08-01	0.216613	0.562724	0	0	4.61714	7.06257	TCF7L1
SHC-related Events Triggered By IGF1R R-HSA-2428933	2024-08-01	0.216613	0.562724	0	0	4.61714	7.06257	HRAS
Transport Of RCbl Within Body R-HSA-9758890	2024-08-01	0.216613	0.562724	0	0	4.61714	7.06257	LDLRAP1
Transport Of Fatty Acids R-HSA-804914	2024-08-01	0.216613	0.562724	0	0	4.61714	7.06257	SLC27A1
Regulation Of RUNX3 Expression And Activity R-HSA-8941858	1954-03-01	0.220847	0.571704	0	0	1.90321	2.87439	SMURF2;SRC;CDKN2A
Gene Silencing By RNA R-HSA-211000	5/108	0.225026	0.571704	0	0	1.57164	2.34417	TNRC6C;IPO8;NUP50;DROSHA;POLR2K
Late Phase Of HIV Life Cycle R-HSA-162599	6/136	0.225806	0.571704	0	0	1.49469	2.22421	CCNT2;XPO1;TAF13;NUP50;TAF10;POLR2K
DDX58/IFIH1-mediated Induction Of Interferon-Alpha/Beta R-HSA-168928	1981-04-01	0.226312	0.571704	0	0	1.68131	2.49815	IKBKB;APP;ITCH;IRF3
Senescence-Associated Secretory Phenotype (SASP) R-HSA-2559582	1981-04-01	0.226312	0.571704	0	0	1.68131	2.49815	RPS6KA3;CDKN2A;CDC26;EHMT1
MAPK Targets/ Nuclear Events Mediated By MAP Kinases R-HSA-450282	1930-02-01	0.227444	0.571704	0	0	2.30992	3.42065	RPS6KA3;DUSP6
Synthesis Of Active Ubiquitin: Roles Of E1 And E2 Enzymes R-HSA-8866652	1930-02-01	0.227444	0.571704	0	0	2.30992	3.42065	CDC34;UBA6
Tight Junction Interactions R-HSA-420029	1930-02-01	0.227444	0.571704	0	0	2.30992	3.42065	CLDN3;CLDN1
Translation Of Structural Proteins R-HSA-9683701	1930-02-01	0.227444	0.571704	0	0	2.30992	3.42065	UBE2I;ST3GAL1
ECM Proteoglycans R-HSA-3000178	1955-03-01	0.2288	0.571704	0	0	1.86651	2.75293	VCAN;ITGAV;ITGB6
Golgi Associated Vesicle Biogenesis R-HSA-432722	1955-03-01	0.2288	0.571704	0	0	1.86651	2.75293	BLOC1S6;DTNBP1;AP1S1
Signaling By ALK Fusions And Activated Point Mutants R-HSA-9725370	1955-03-01	0.2288	0.571704	0	0	1.86651	2.75293	MECP2;TPM4;FN1
Mitochondrial Translation Elongation R-HSA-5389840	1982-04-01	0.23276	0.571704	0	0	1.65967	2.41937	PTCD3;GFM1;MRPS25;MRPL12
PI Metabolism R-HSA-1483255	1982-04-01	0.23276	0.571704	0	0	1.65967	2.41937	SACM1L;INPP5D;INPPL1;PLEKHA4
SARS-CoV-2 Infection R-HSA-9694516	11/283	0.233332	0.571704	0	0	1.31105	1.90796	IKBKB;FUT8;UBE2I;IRF3;CSNK1A1;MGAT5;NUP50;SDC1;GPC4;KPNA2;ST3GAL1
Chemokine Receptors Bind Chemokines R-HSA-380108	1956-03-01	0.236805	0.571704	0	0	1.8312	2.63787	CNOT6;CCL2;CXCL3
DNA Strand Elongation R-HSA-69190	1931-02-01	0.238634	0.571704	0	0	2.23015	3.19542	MCM7;POLD2
Diseases Associated With TLR Signaling Cascade R-HSA-5602358	1931-02-01	0.238634	0.571704	0	0	2.23015	3.19542	IKBKB;MYD88
Downregulation Of SMAD2/3:SMAD4 Transcriptional Activity R-HSA-2173795	1931-02-01	0.238634	0.571704	0	0	2.23015	3.19542	TGIF1;SMURF2
RUNX2 Regulates Bone Development R-HSA-8941326	1931-02-01	0.238634	0.571704	0	0	2.23015	3.19542	COL1A1;SRC
Regulation Of MECP2 Expression And Activity R-HSA-9022692	1931-02-01	0.238634	0.571704	0	0	2.23015	3.19542	MECP2;TNRC6C
Activated NTRK2 Signals Thru FRS2 And FRS3 R-HSA-9028731	2024-09-01	0.240163	0.571704	0	0	4.03979	5.7625	HRAS
Beta-oxidation Of pristanoyl-CoA R-HSA-389887	2024-09-01	0.240163	0.571704	0	0	4.03979	5.7625	CROT
CD163 Mediating An Anti-Inflammatory Response R-HSA-9662834	2024-09-01	0.240163	0.571704	0	0	4.03979	5.7625	RHBDF2
CHL1 Interactions R-HSA-447041	2024-09-01	0.240163	0.571704	0	0	4.03979	5.7625	CHL1
Displacement Of DNA Glycosylase By APEX1 R-HSA-110357	2024-09-01	0.240163	0.571704	0	0	4.03979	5.7625	TDG
GP1b-IX-V Activation Signaling R-HSA-430116	2024-09-01	0.240163	0.571704	0	0	4.03979	5.7625	SRC
Hydrolysis Of LPC R-HSA-1483115	2024-09-01	0.240163	0.571704	0	0	4.03979	5.7625	GPCPD1
MET Activates RAS Signaling R-HSA-8851805	2024-09-01	0.240163	0.571704	0	0	4.03979	5.7625	HRAS
MET Receptor Recycling R-HSA-8875656	2024-09-01	0.240163	0.571704	0	0	4.03979	5.7625	CRKL
Maturation Of Protein 3A R-HSA-9683673	2024-09-01	0.240163	0.571704	0	0	4.03979	5.7625	ST3GAL1
NR1H2 And NR1H3 Regulate Gene Expression Linked To Lipogenesis R-HSA-9029558	2024-09-01	0.240163	0.571704	0	0	4.03979	5.7625	NRIP1
OAS Antiviral Response R-HSA-8983711	2024-09-01	0.240163	0.571704	0	0	4.03979	5.7625	ABCE1
POU5F1 (OCT4), SOX2, NANOG Repress Genes Related To Differentiation R-HSA-2892245	2024-09-01	0.240163	0.571704	0	0	4.03979	5.7625	TSC22D1
Phase 3 - Rapid Repolarisation R-HSA-5576890	2024-09-01	0.240163	0.571704	0	0	4.03979	5.7625	KCNQ1
Processing And Activation Of SUMO R-HSA-3215018	2024-09-01	0.240163	0.571704	0	0	4.03979	5.7625	UBE2I
RHO GTPases Activate Rhotekin And Rhophilins R-HSA-5666185	2024-09-01	0.240163	0.571704	0	0	4.03979	5.7625	RHOC
Regulation Of Commissural Axon Pathfinding By SLIT And ROBO R-HSA-428542	2024-09-01	0.240163	0.571704	0	0	4.03979	5.7625	SRC
Synthesis Of (16-20)-Hydroxyeicosatetraenoic Acids (HETE) R-HSA-2142816	2024-09-01	0.240163	0.571704	0	0	4.03979	5.7625	CYP2U1
TRAF6 Mediated IRF7 Activation In TLR7/8 Or 9 Signaling R-HSA-975110	2024-09-01	0.240163	0.571704	0	0	4.03979	5.7625	MYD88
Transport Of Gamma-Carboxylated Protein Precursors From Endoplasmic Reticulum To Golgi Apparatus R-HSA-159763	2024-09-01	0.240163	0.571704	0	0	4.03979	5.7625	FAM110A
Transport Of Nucleotide Sugars R-HSA-727802	2024-09-01	0.240163	0.571704	0	0	4.03979	5.7625	SLC35B4
NCAM Signaling For Neurite Out-Growth R-HSA-375165	1957-03-01	0.244859	0.579418	0	0	1.79719	2.52879	SRC;COL6A1;HRAS
SUMOylation Of Chromatin Organization Proteins R-HSA-4551638	1957-03-01	0.244859	0.579418	0	0	1.79719	2.52879	UBE2I;NUP50;CHD3
Signaling By ERBB4 R-HSA-1236394	1957-03-01	0.244859	0.579418	0	0	1.79719	2.52879	ITCH;SRC;HRAS
Transcriptional Regulation Of White Adipocyte Differentiation R-HSA-381340	1984-04-01	0.245786	0.580464	0	0	1.61801	2.27054	SMARCD3;KLF5;CEBPD;MED31
Cargo Concentration In ER R-HSA-5694530	1932-02-01	0.24985	0.584188	0	0	2.1557	2.98973	SERPINA1;STX5
Defective TPR May Confer Susceptibility Towards Thyroid Papillary Carcinoma (TPC) R-HSA-5619107	1932-02-01	0.24985	0.584188	0	0	2.1557	2.98973	NUP50;MAP4K5
Inactivation, Recovery And Regulation Of Phototransduction Cascade R-HSA-2514859	1932-02-01	0.24985	0.584188	0	0	2.1557	2.98973	GNB5;METAP1
PERK Regulates Gene Expression R-HSA-381042	1932-02-01	0.24985	0.584188	0	0	2.1557	2.98973	KHSRP;CCL2
Formation Of RNA Pol II Elongation Complex R-HSA-112382	1958-03-01	0.252954	0.584188	0	0	1.76443	2.42529	CCNT2;CTR9;POLR2K
mRNA 3-End Processing R-HSA-72187	1958-03-01	0.252954	0.584188	0	0	1.76443	2.42529	FYTTD1;RBM8A;SYMPK
Beta-catenin Independent WNT Signaling R-HSA-3858494	6/142	0.25555	0.584188	0	0	1.4283	1.94868	TNRC6C;TCF7L1;SMURF2;DVL3;GNB5;AP2B1
Signaling By FGFR R-HSA-190236	1986-04-01	0.258968	0.584188	0	0	1.57838	2.13247	FGFBP1;SRC;HRAS;POLR2K
Activation Of Matrix Metalloproteinases R-HSA-1592389	1933-02-01	0.261081	0.584188	0	0	2.08606	2.80142	COL18A1;MMP14
Cooperation Of Prefoldin And TriC/CCT In Actin And Tubulin Folding R-HSA-389958	1933-02-01	0.261081	0.584188	0	0	2.08606	2.80142	TUBA1C;TUBA4A
HIV Elongation Arrest And Recovery R-HSA-167287	1933-02-01	0.261081	0.584188	0	0	2.08606	2.80142	CCNT2;POLR2K
Telomere C-strand (Lagging Strand) Synthesis R-HSA-174417	1933-02-01	0.261081	0.584188	0	0	2.08606	2.80142	POLD2;TINF2
Phototransduction Cascade R-HSA-2514856	1933-02-01	0.261081	0.584188	0	0	2.08606	2.80142	GNB5;METAP1
Transcriptional Regulation Of Granulopoiesis R-HSA-9616222	1959-03-01	0.261088	0.584188	0	0	1.73283	2.32701	TFDP1;KLF5;DEK
Acetylcholine Regulates Insulin Secretion R-HSA-399997	2024-10-01	0.263007	0.584188	0	0	3.59074	4.7957	GNA15
Bicarbonate Transporters R-HSA-425381	2024-10-01	0.263007	0.584188	0	0	3.59074	4.7957	SLC4A4
CaMK IV-mediated Phosphorylation Of CREB R-HSA-111932	2024-10-01	0.263007	0.584188	0	0	3.59074	4.7957	KPNA2
Cohesin Loading Onto Chromatin R-HSA-2470946	2024-10-01	0.263007	0.584188	0	0	3.59074	4.7957	PMEPA1
Competing Endogenous RNAs (ceRNAs) Regulate PTEN Translation R-HSA-8948700	2024-10-01	0.263007	0.584188	0	0	3.59074	4.7957	TNRC6C
Crosslinking Of Collagen Fibrils R-HSA-2243919	2024-10-01	0.263007	0.584188	0	0	3.59074	4.7957	LOXL1
FGFR2b Ligand Binding And Activation R-HSA-190377	2024-10-01	0.263007	0.584188	0	0	3.59074	4.7957	FGFBP1
Gamma-carboxylation Of Protein Precursors R-HSA-159740	2024-10-01	0.263007	0.584188	0	0	3.59074	4.7957	FAM110A
HuR (ELAVL1) Binds And Stabilizes mRNA R-HSA-450520	2024-10-01	0.263007	0.584188	0	0	3.59074	4.7957	XPO1
IRAK1 Recruits IKK Complex R-HSA-937039	2024-10-01	0.263007	0.584188	0	0	3.59074	4.7957	IKBKB
Interaction With Cumulus Cells And Zona Pellucida R-HSA-2534343	2024-10-01	0.263007	0.584188	0	0	3.59074	4.7957	B4GALT1
Nef Mediated Downregulation Of MHC Class I Complex Cell Surface Expression R-HSA-164940	2024-10-01	0.263007	0.584188	0	0	3.59074	4.7957	AP1S1
RUNX3 Regulates p14-ARF R-HSA-8951936	2024-10-01	0.263007	0.584188	0	0	3.59074	4.7957	CDKN2A
Reactions Specific To Complex N-glycan Synthesis Pathway R-HSA-975578	2024-10-01	0.263007	0.584188	0	0	3.59074	4.7957	FUT8
Receptor Mediated Mitophagy R-HSA-8934903	2024-10-01	0.263007	0.584188	0	0	3.59074	4.7957	SRC
Removal Of Aminoterminal Propeptides From Gamma-Carboxylated Proteins R-HSA-159782	2024-10-01	0.263007	0.584188	0	0	3.59074	4.7957	FAM110A
Role Of Second Messengers In Netrin-1 Signaling R-HSA-418890	2024-10-01	0.263007	0.584188	0	0	3.59074	4.7957	TRPC6
Signaling By FGFR4 In Disease R-HSA-5655291	2024-10-01	0.263007	0.584188	0	0	3.59074	4.7957	HRAS
Mitotic Anaphase R-HSA-68882	9/232	0.264336	0.586051	0	0	1.3073	1.7394	TUBA1C;AHCTF1;SPAST;XPO1;UBE2I;CDC26;PPP2R5B;PMEPA1;TUBA4A
Mitotic Metaphase And Anaphase R-HSA-2555396	9/233	0.268313	0.588552	0	0	1.30139	1.71211	TUBA1C;AHCTF1;SPAST;XPO1;UBE2I;CDC26;PPP2R5B;PMEPA1;TUBA4A
HDACs Deacetylate Histones R-HSA-3214815	1960-03-01	0.269254	0.588552	0	0	1.70234	2.23364	CHD3;RBBP7;MTA2
Meiotic Synapsis R-HSA-1221632	1960-03-01	0.269254	0.588552	0	0	1.70234	2.23364	UBE2I;TINF2;PMEPA1
PPARA Activates Gene Expression R-HSA-1989781	5/116	0.270067	0.588552	0	0	1.45777	1.90834	SLC27A1;SMARCD3;MED31;FHL2;TNFRSF21
Mitochondrial Translation R-HSA-5368287	1988-04-01	0.272284	0.588552	0	0	1.54064	2.00423	PTCD3;GFM1;MRPS25;MRPL12
Opioid Signaling R-HSA-111885	1988-04-01	0.272284	0.588552	0	0	1.54064	2.00423	GNA15;GNB5;KPNA2;GNAI1
Protein-protein Interactions At Synapses R-HSA-6794362	1988-04-01	0.272284	0.588552	0	0	1.54064	2.00423	FLOT2;CASK;HOMER3;IL1RAP
CD28 Co-Stimulation R-HSA-389356	1934-02-01	0.272315	0.588552	0	0	2.02076	2.6286	LYN;SRC
Lysosome Vesicle Biogenesis R-HSA-432720	1934-02-01	0.272315	0.588552	0	0	2.02076	2.6286	APP;AP1S1
Ion Channel Transport R-HSA-983712	7/175	0.274264	0.588552	0	0	1.34898	1.74512	TTYH3;TRPC6;ASPH;OSTM1;TRPV4;ATP1B1;SGK1
Ca2+ Pathway R-HSA-4086398	1961-03-01	0.277449	0.588552	0	0	1.6729	2.14486	TNRC6C;TCF7L1;GNB5
DNA Double Strand Break Response R-HSA-5693606	1961-03-01	0.277449	0.588552	0	0	1.6729	2.14486	UBE2I;EYA2;KPNA2
Mitochondrial Biogenesis R-HSA-1592230	1989-04-01	0.278986	0.588552	0	0	1.52244	1.94353	CRTC2;SMARCD3;APOOL;TFB2M
RHOA GTPase Cycle R-HSA-8980692	6/147	0.281101	0.588552	0	0	1.37729	1.74784	TIAM1;SCFD1;PCDH7;FLOT2;STX5;YKT6
Chromosome Maintenance R-HSA-73886	5/118	0.281629	0.588552	0	0	1.43182	1.81435	TINF2;POLD2;GAR1;RBBP7;POLR2K
Regulation Of Lipid Metabolism By PPARalpha R-HSA-400206	5/118	0.281629	0.588552	0	0	1.43182	1.81435	SLC27A1;SMARCD3;MED31;FHL2;TNFRSF21
Negative Regulators Of DDX58/IFIH1 Signaling R-HSA-936440	1935-02-01	0.283542	0.588552	0	0	1.95943	2.46965	ITCH;IRF3
RHOBTB GTPase Cycle R-HSA-9706574	1935-02-01	0.283542	0.588552	0	0	1.95943	2.46965	RNF20;CDC37
RNA Polymerase III Transcription Initiation R-HSA-76046	1935-02-01	0.283542	0.588552	0	0	1.95943	2.46965	POLR3K;POLR2K
Regulation Of TNFR1 Signaling R-HSA-5357905	1935-02-01	0.283542	0.588552	0	0	1.95943	2.46965	IKBKB;BIRC2
Rev-mediated Nuclear Export Of HIV RNA R-HSA-165054	1935-02-01	0.283542	0.588552	0	0	1.95943	2.46965	XPO1;NUP50
SUMOylation Of SUMOylation Proteins R-HSA-4085377	1935-02-01	0.283542	0.588552	0	0	1.95943	2.46965	UBE2I;NUP50
Transport Of Ribonucleoproteins Into Host Nucleus R-HSA-168271	1935-02-01	0.283542	0.588552	0	0	1.95943	2.46965	BLOC1S6;NUP50
Apoptotic Cleavage Of Cell Adhesion Proteins R-HSA-351906	2024-11-01	0.285165	0.588552	0	0	3.2315	4.05453	DSG2
Biotin Transport And Metabolism R-HSA-196780	2024-11-01	0.285165	0.588552	0	0	3.2315	4.05453	ACACA
Carnitine Metabolism R-HSA-200425	2024-11-01	0.285165	0.588552	0	0	3.2315	4.05453	PPARD
Free Fatty Acids Regulate Insulin Secretion R-HSA-400451	2024-11-01	0.285165	0.588552	0	0	3.2315	4.05453	GNA15
Gamma-carboxylation, Transport, And Amino-Terminal Cleavage Of Proteins R-HSA-159854	2024-11-01	0.285165	0.588552	0	0	3.2315	4.05453	FAM110A
Killing Mechanisms R-HSA-9664420	2024-11-01	0.285165	0.588552	0	0	3.2315	4.05453	DVL3
MET Activates RAP1 And RAC1 R-HSA-8875555	2024-11-01	0.285165	0.588552	0	0	3.2315	4.05453	CRKL
Metallothioneins Bind Metals R-HSA-5661231	2024-11-01	0.285165	0.588552	0	0	3.2315	4.05453	MT1X
Mucopolysaccharidoses R-HSA-2206281	2024-11-01	0.285165	0.588552	0	0	3.2315	4.05453	IDUA
Phenylalanine And Tyrosine Metabolism R-HSA-8963691	2024-11-01	0.285165	0.588552	0	0	3.2315	4.05453	FAH
Regulation Of PTEN mRNA Translation R-HSA-8943723	2024-11-01	0.285165	0.588552	0	0	3.2315	4.05453	TNRC6C
SUMOylation Of Immune Response Proteins R-HSA-4755510	2024-11-01	0.285165	0.588552	0	0	3.2315	4.05453	UBE2I
Signaling By Leptin R-HSA-2586552	2024-11-01	0.285165	0.588552	0	0	3.2315	4.05453	SH2B1
Signaling By PDGFRA Extracellular Domain Mutants R-HSA-9673770	2024-11-01	0.285165	0.588552	0	0	3.2315	4.05453	HRAS
Unwinding Of DNA R-HSA-176974	2024-11-01	0.285165	0.588552	0	0	3.2315	4.05453	MCM7
Uptake And Function Of Anthrax Toxins R-HSA-5210891	2024-11-01	0.285165	0.588552	0	0	3.2315	4.05453	MAP2K4
WNT5A-dependent Internalization Of FZD2, FZD5 And ROR2 R-HSA-5140745	2024-11-01	0.285165	0.588552	0	0	3.2315	4.05453	AP2B1
Estrogen-dependent Gene Expression R-HSA-9018519	5/119	0.287446	0.592237	0	0	1.41918	1.76933	TNRC6C;NRIP1;PMEPA1;KPNA2;POLR2K
Phospholipid Metabolism R-HSA-1483257	8/208	0.288905	0.594219	0	0	1.29504	1.608	HADHB;PITPNM1;SACM1L;INPP5D;INPPL1;PLEKHA4;GPCPD1;CDIPT
DNA Double-Strand Break Repair R-HSA-5693532	6/149	0.29148	0.595862	0	0	1.35789	1.67398	UBE2I;PRKDC;EYA2;POLM;POLD2;KPNA2
HIV Life Cycle R-HSA-162587	6/149	0.29148	0.595862	0	0	1.35789	1.67398	CCNT2;XPO1;TAF13;NUP50;TAF10;POLR2K
Metabolism R-HSA-1430728	66/2049	0.291675	0.595862	0	0	1.08347	1.33496	SLC27A1;B4GALT1;HIBADH;HEXB;XYLT2;FHL2;INPPL1;ENO1;CROT;CSAD;HS6ST2;DSE;ACP5;LDLRAP1;PGM1;ABCC3;MECR;CERS6;ENTPD3;SACM1L;ACSL5;GPCPD1;PHKA2;COQ10B;PGM2L1;HADHB;VCAN;CYP2U1;PITPNM1;NUP50;UQCRC1;TNFRSF21;CD44;PPARD;UBIAD1;PFKFB3;SMARCD3;COX16;IDUA;AK6;OAZ2;GNAI1;ACACA;GNA15;CYB5R3;CHSY1;INPP5D;AFMID;MED31;CHST15;HAS3;LTA4H;GPC4;MAP4K5;CDIPT;ST3GAL1;UBE2I;IDH3G;SCD5;PLEKHA4;HOOK3;FAH;SGPP2;ALDH4A1;S…
Aberrant Regulation Of Mitotic Cell Cycle Due To RB1 Defects R-HSA-9687139	1936-02-01	0.294753	0.595862	0	0	1.9017	2.32315	TFDP1;CDC26
Mitochondrial Fatty Acid Beta-Oxidation R-HSA-77289	1936-02-01	0.294753	0.595862	0	0	1.9017	2.32315	HADHB;MECR
Platelet Aggregation (Plug Formation) R-HSA-76009	1936-02-01	0.294753	0.595862	0	0	1.9017	2.32315	SRC;FN1
Regulation Of TP53 Degradation R-HSA-6804757	1936-02-01	0.294753	0.595862	0	0	1.9017	2.32315	CDKN2A;SGK1
Diseases Of Signal Transduction By Growth Factor Receptors And Second Messengers R-HSA-5663202	15/424	0.295389	0.595862	0	0	1.18849	1.44932	LYN;TPM4;KSR1;CSNK1A1;SRC;FN1;LRP5;PPP2R5B;DUSP6;ETV6;MECP2;CDC37;HRAS;POLR2K;KDM7A
Telomere Maintenance R-HSA-157579	1992-04-01	0.299236	0.595862	0	0	1.47031	1.77396	TINF2;POLD2;GAR1;POLR2K
Semaphorin Interactions R-HSA-373755	1964-03-01	0.302158	0.595862	0	0	1.59038	1.90338	DPYSL3;RHOC;MYH10
mRNA Splicing - Major Pathway R-HSA-72163	7/181	0.302627	0.595862	0	0	1.30205	1.55628	RBM8A;SNRNP70;SYMPK;PPWD1;TXNL4A;POLR2K;PQBP1
Cooperation Of PDCL (PhLP1) And TRiC/CCT In G-protein Beta Folding R-HSA-6814122	1937-02-01	0.305938	0.595862	0	0	1.84727	2.18786	GNA15;GNB5
Defective B3GALTL Causes PpS R-HSA-5083635	1937-02-01	0.305938	0.595862	0	0	1.84727	2.18786	THBS1;THSD4
Early SARS-CoV-2 Infection Events R-HSA-9772572	1937-02-01	0.305938	0.595862	0	0	1.84727	2.18786	SDC1;GPC4
FLT3 Signaling R-HSA-9607240	1937-02-01	0.305938	0.595862	0	0	1.84727	2.18786	SOCS2;HRAS
Interactions Of Rev With Host Cellular Proteins R-HSA-177243	1937-02-01	0.305938	0.595862	0	0	1.84727	2.18786	XPO1;NUP50
Regulation Of TP53 Expression And Degradation R-HSA-6806003	1937-02-01	0.305938	0.595862	0	0	1.84727	2.18786	CDKN2A;SGK1
RAC3 GTPase Cycle R-HSA-9013423	1993-04-01	0.306027	0.595862	0	0	1.45371	1.72131	TIAM1;AMIGO2;DSG2;YKT6
ALK Mutants Bind TKIs R-HSA-9700645	2024-12-01	0.306657	0.595862	0	0	2.93758	3.47229	FN1
Disorders Of Developmental Biology R-HSA-9675151	2024-12-01	0.306657	0.595862	0	0	2.93758	3.47229	MECP2
Erythropoietin Activates Phosphoinositide-3-kinase (PI3K) R-HSA-9027276	2024-12-01	0.306657	0.595862	0	0	2.93758	3.47229	LYN
Frs2-mediated Activation R-HSA-170968	2024-12-01	0.306657	0.595862	0	0	2.93758	3.47229	CRKL
GRB2 Events In EGFR Signaling R-HSA-179812	2024-12-01	0.306657	0.595862	0	0	2.93758	3.47229	HRAS
Keratan Sulfate Degradation R-HSA-2022857	2024-12-01	0.306657	0.595862	0	0	2.93758	3.47229	HEXB
Maturation Of Nucleoprotein R-HSA-9683610	2024-12-01	0.306657	0.595862	0	0	2.93758	3.47229	UBE2I
Miscellaneous Substrates R-HSA-211958	2024-12-01	0.306657	0.595862	0	0	2.93758	3.47229	CYP2U1
Passive Transport By Aquaporins R-HSA-432047	2024-12-01	0.306657	0.595862	0	0	2.93758	3.47229	AQP3
Platelet Adhesion To Exposed Collagen R-HSA-75892	2024-12-01	0.306657	0.595862	0	0	2.93758	3.47229	LYN
Regulation Of Glycolysis By Fructose 2,6-Bisphosphate Metabolism R-HSA-9634600	2024-12-01	0.306657	0.595862	0	0	2.93758	3.47229	PFKFB3
TICAM1-dependent Activation Of IRF3/IRF7 R-HSA-9013973	2024-12-01	0.306657	0.595862	0	0	2.93758	3.47229	IRF3
TP53 Regulates Transcription Of Caspase Activators And Caspases R-HSA-6803207	2024-12-01	0.306657	0.595862	0	0	2.93758	3.47229	TP63
TP53 Regulates Transcription Of Death Receptors And Ligands R-HSA-6803211	2024-12-01	0.306657	0.595862	0	0	2.93758	3.47229	TP63
Telomere C-strand Synthesis Initiation R-HSA-174430	2024-12-01	0.306657	0.595862	0	0	2.93758	3.47229	TINF2
Transport Of Nucleosides And Free Purine And Pyrimidine Bases Across Plasma Membrane R-HSA-83936	2024-12-01	0.306657	0.595862	0	0	2.93758	3.47229	ARL2BP
Downstream TCR Signaling R-HSA-202424	1994-04-01	0.312833	0.606875	0	0	1.43748	1.67048	IKBKB;CDC34;INPP5D;HLA-DPA1
Apoptotic Cleavage Of Cellular Proteins R-HSA-111465	1938-02-01	0.317089	0.609946	0	0	1.79586	2.06268	DSG2;BIRC2
Diseases Of Mitotic Cell Cycle R-HSA-9675126	1938-02-01	0.317089	0.609946	0	0	1.79586	2.06268	TFDP1;CDC26
FCGR3A-mediated IL10 Synthesis R-HSA-9664323	1938-02-01	0.317089	0.609946	0	0	1.79586	2.06268	LYN;SRC
O-glycosylation Of TSR Domain-Containing Proteins R-HSA-5173214	1938-02-01	0.317089	0.609946	0	0	1.79586	2.06268	THBS1;THSD4
Resolution Of Abasic Sites (AP Sites) R-HSA-73933	1938-02-01	0.317089	0.609946	0	0	1.79586	2.06268	TDG;POLD2
Transcriptional Regulation By RUNX3 R-HSA-8878159	1995-04-01	0.319652	0.609946	0	0	1.42161	1.62138	TCF7L1;SMURF2;SRC;CDKN2A
P75 NTR Receptor-Mediated Signaling R-HSA-193704	1995-04-01	0.319652	0.609946	0	0	1.42161	1.62138	IKBKB;TIAM1;AATF;MYD88
Metabolism Of Vitamins And Cofactors R-HSA-196854	7/186	0.326702	0.609946	0	0	1.26535	1.41556	UBIAD1;CYB5R3;SDC1;ACP5;GPC4;LDLRAP1;ACACA
RNA Polymerase II Transcription Termination R-HSA-73856	1967-03-01	0.326963	0.609946	0	0	1.5156	1.6943	FYTTD1;RBM8A;SYMPK
Adenylate Cyclase Inhibitory Pathway R-HSA-170670	2013-01-01	0.327505	0.609946	0	0	2.69264	3.00567	GNAI1
Advanced Glycosylation Endproduct Receptor Signaling R-HSA-879415	2013-01-01	0.327505	0.609946	0	0	2.69264	3.00567	APP
Apoptosis Induced DNA Fragmentation R-HSA-140342	2013-01-01	0.327505	0.609946	0	0	2.69264	3.00567	DFFA
Degradation Of Cysteine And Homocysteine R-HSA-1614558	2013-01-01	0.327505	0.609946	0	0	2.69264	3.00567	CSAD
ERKs Are Inactivated R-HSA-202670	2013-01-01	0.327505	0.609946	0	0	2.69264	3.00567	DUSP6
Glycogen Synthesis R-HSA-3322077	2013-01-01	0.327505	0.609946	0	0	2.69264	3.00567	PGM1
Inhibition Of Replication Initiation Of Damaged DNA By RB1/E2F1 R-HSA-113501	2013-01-01	0.327505	0.609946	0	0	2.69264	3.00567	TFDP1
Mitotic Telophase/Cytokinesis R-HSA-68884	2013-01-01	0.327505	0.609946	0	0	2.69264	3.00567	PMEPA1
NF-kB Activation Thru FADD/RIP-1 Pathway Mediated By Caspase-8 And -10 R-HSA-933543	2013-01-01	0.327505	0.609946	0	0	2.69264	3.00567	IKBKB
NF-kB Is Activated And Signals Survival R-HSA-209560	2013-01-01	0.327505	0.609946	0	0	2.69264	3.00567	IKBKB
PTK6 Regulates RHO GTPases, RAS GTPase And MAP Kinases R-HSA-8849471	2013-01-01	0.327505	0.609946	0	0	2.69264	3.00567	HRAS
SHC1 Events In EGFR Signaling R-HSA-180336	2013-01-01	0.327505	0.609946	0	0	2.69264	3.00567	HRAS
SHC1 Events In ERBB4 Signaling R-HSA-1250347	2013-01-01	0.327505	0.609946	0	0	2.69264	3.00567	HRAS
Signal Regulatory Protein Family Interactions R-HSA-391160	2013-01-01	0.327505	0.609946	0	0	2.69264	3.00567	SRC
Ovarian Tumor Domain Proteases R-HSA-5689896	1939-02-01	0.328197	0.609946	0	0	1.74724	1.94667	TNIP1;TNIP2
SUMOylation Of Ubiquitinylation Proteins R-HSA-3232142	1939-02-01	0.328197	0.609946	0	0	1.74724	1.94667	UBE2I;NUP50
Signaling By FGFR3 R-HSA-5654741	1939-02-01	0.328197	0.609946	0	0	1.74724	1.94667	SRC;HRAS
Translesion Synthesis By Y Family DNA Polymerases Bypasses Lesions On DNA Template R-HSA-110313	1939-02-01	0.328197	0.609946	0	0	1.74724	1.94667	MAD2L2;POLD2
DNA Repair R-HSA-73894	11/310	0.330019	0.612379	0	0	1.19098	1.32032	MAD2L2;COPS6;UBE2I;PRKDC;EYA2;POLM;TDG;TINF2;POLD2;KPNA2;POLR2K
Neutrophil Degranulation R-HSA-6798695	16/468	0.334322	0.619404	0	0	1.14648	1.25614	SERPINA1;B4GALT1;HEXB;PLAUR;RAB27A;HOOK3;C3;RAB10;CYB5R3;DPP7;PLAU;MLEC;ITGAV;LTA4H;PGM1;CD44
RET Signaling R-HSA-8853659	1940-02-01	0.339256	0.622055	0	0	1.70117	1.83896	GRB7;SRC
RNA Polymerase III Abortive And Retractive Initiation R-HSA-749476	1940-02-01	0.339256	0.622055	0	0	1.70117	1.83896	POLR3K;POLR2K
Signaling By FGFR4 R-HSA-5654743	1940-02-01	0.339256	0.622055	0	0	1.70117	1.83896	SRC;HRAS
Visual Phototransduction R-HSA-2187338	1998-04-01	0.340169	0.622055	0	0	1.37603	1.48379	SDC1;GNB5;GPC4;METAP1
mRNA Splicing R-HSA-72172	7/189	0.341291	0.622055	0	0	1.2443	1.33765	RBM8A;SNRNP70;SYMPK;PPWD1;TXNL4A;POLR2K;PQBP1
Circadian Clock R-HSA-400253	1969-03-01	0.3435	0.622055	0	0	1.46952	1.57028	CRTC2;SMARCD3;NRIP1
Diseases Associated With O-glycosylation Of Proteins R-HSA-3906995	1969-03-01	0.3435	0.622055	0	0	1.46952	1.57028	THBS1;MUC4;THSD4
G1/S Transition R-HSA-69206	5/129	0.346555	0.622055	0	0	1.30406	1.38193	TFDP1;MCM7;MAX;E2F6;CKS1B
CLEC7A (Dectin-1) Signaling R-HSA-5607764	1999-04-01	0.34702	0.622055	0	0	1.36147	1.44095	IKBKB;CDC34;SRC;UBA3
Creation Of C4 And C2 Activators R-HSA-166786	2014-01-01	0.347726	0.622055	0	0	2.48538	2.62541	C1R
DCC Mediated Attractive Signaling R-HSA-418885	2014-01-01	0.347726	0.622055	0	0	2.48538	2.62541	SRC
Leading Strand Synthesis R-HSA-69109	2014-01-01	0.347726	0.622055	0	0	2.48538	2.62541	POLD2
Mismatch Repair (MMR) Directed By MSH2:MSH3 (MutSbeta) R-HSA-5358606	2014-01-01	0.347726	0.622055	0	0	2.48538	2.62541	POLD2
Mismatch Repair (MMR) Directed By MSH2:MSH6 (MutSalpha) R-HSA-5358565	2014-01-01	0.347726	0.622055	0	0	2.48538	2.62541	POLD2
Prolonged ERK Activation Events R-HSA-169893	2014-01-01	0.347726	0.622055	0	0	2.48538	2.62541	CRKL
Removal Of Flap Intermediate R-HSA-69166	2014-01-01	0.347726	0.622055	0	0	2.48538	2.62541	POLD2
Repression Of WNT Target Genes R-HSA-4641265	2014-01-01	0.347726	0.622055	0	0	2.48538	2.62541	TCF7L1
Response To Metal Ions R-HSA-5660526	2014-01-01	0.347726	0.622055	0	0	2.48538	2.62541	MT1X
Retrograde Neurotrophin Signaling R-HSA-177504	2014-01-01	0.347726	0.622055	0	0	2.48538	2.62541	AP2B1
Role Of LAT2/NTAL/LAB On Calcium Mobilization R-HSA-2730905	2014-01-01	0.347726	0.622055	0	0	2.48538	2.62541	LYN
TP53 Regulates Transcription Of Genes Involved In G1 Cell Cycle Arrest R-HSA-6804116	2014-01-01	0.347726	0.622055	0	0	2.48538	2.62541	ZNF385A
TP53 Regulates Transcription Of Additional Cell Death Genes With Uncertain Roles In P53-Dependent Apoptosis R-HSA-6803205	2014-01-01	0.347726	0.622055	0	0	2.48538	2.62541	TP63
Tryptophan Catabolism R-HSA-71240	2014-01-01	0.347726	0.622055	0	0	2.48538	2.62541	AFMID
Signaling By Retinoic Acid R-HSA-5362517	1941-02-01	0.350258	0.625647	0	0	1.65746	1.73882	ALDH1A3;PPARD
Fc Epsilon Receptor (FCERI) Signaling R-HSA-2454202	5/130	0.352525	0.628758	0	0	1.29356	1.34871	LYN;IKBKB;MAP2K4;CDC34;HRAS
Plasma Lipoprotein Assembly, Remodeling, And Clearance R-HSA-174824	1971-03-01	0.360003	0.6289	0	0	1.42615	1.45702	LSR;AP2B1;LDLRAP1
MAPK Family Signaling Cascades R-HSA-5683057	11/318	0.360246	0.6289	0	0	1.15945	1.18377	TNRC6C;ICMT;XPO1;KSR1;SRC;FN1;PPP2R5B;RCE1;ABHD17C;HRAS;DUSP6
Activation Of GABAB Receptors R-HSA-991365	1942-02-01	0.361196	0.6289	0	0	1.61594	1.64557	GNB5;GNAI1
Activation Of Gene Expression By SREBF (SREBP) R-HSA-2426168	1942-02-01	0.361196	0.6289	0	0	1.61594	1.64557	SMARCD3;ACACA
Cleavage Of Damaged Pyrimidine R-HSA-110329	1942-02-01	0.361196	0.6289	0	0	1.61594	1.64557	TDG;TINF2
Deactivation Of Beta-Catenin Transactivating Complex R-HSA-3769402	1942-02-01	0.361196	0.6289	0	0	1.61594	1.64557	TCF7L1;XPO1
Defective Pyroptosis R-HSA-9710421	1942-02-01	0.361196	0.6289	0	0	1.61594	1.64557	DNMT1;RBBP7
Gamma Carboxylation, Hypusine Formation And Arylsulfatase Activation R-HSA-163841	1942-02-01	0.361196	0.6289	0	0	1.61594	1.64557	FAM110A;ICMT
NS1 Mediated Effects On Host Pathways R-HSA-168276	1942-02-01	0.361196	0.6289	0	0	1.61594	1.64557	NUP50;KPNA2
PRC2 Methylates Histones And DNA R-HSA-212300	1942-02-01	0.361196	0.6289	0	0	1.61594	1.64557	DNMT1;RBBP7
Signaling By FGFR2 In Disease R-HSA-5655253	1942-02-01	0.361196	0.6289	0	0	1.61594	1.64557	HRAS;POLR2K
Transport Of Mature mRNA Derived From An Intronless Transcript R-HSA-159231	1942-02-01	0.361196	0.6289	0	0	1.61594	1.64557	NUP50;SYMPK
Vasopressin Regulates Renal Water Homeostasis Via Aquaporins R-HSA-432040	1942-02-01	0.361196	0.6289	0	0	1.61594	1.64557	GNB5;AQP3
tRNA Aminoacylation R-HSA-379724	1942-02-01	0.361196	0.6289	0	0	1.61594	1.64557	SARS2;FARSA
Activation Of BAD And Translocation To Mitochondria R-HSA-111447	2015-01-01	0.367341	0.6289	0	0	2.30774	2.31112	BID
Defects Of Contact Activation System (CAS) And Kallikrein/Kinin System (KKS) R-HSA-9651496	2015-01-01	0.367341	0.6289	0	0	2.30774	2.31112	FAM110A
Diseases Associated With Glycosylation Precursor Biosynthesis R-HSA-5609975	2015-01-01	0.367341	0.6289	0	0	2.30774	2.31112	PGM1
Elevation Of Cytosolic Ca2+ Levels R-HSA-139853	2015-01-01	0.367341	0.6289	0	0	2.30774	2.31112	TRPC6
GRB2 Events In ERBB2 Signaling R-HSA-1963640	2015-01-01	0.367341	0.6289	0	0	2.30774	2.31112	HRAS
Mismatch Repair R-HSA-5358508	2015-01-01	0.367341	0.6289	0	0	2.30774	2.31112	POLD2
Negative Regulation Of FLT3 R-HSA-9706369	2015-01-01	0.367341	0.6289	0	0	2.30774	2.31112	SOCS2
Phase 2 - Plateau Phase R-HSA-5576893	2015-01-01	0.367341	0.6289	0	0	2.30774	2.31112	KCNQ1
Processive Synthesis On Lagging Strand R-HSA-69183	2015-01-01	0.367341	0.6289	0	0	2.30774	2.31112	POLD2
Prolactin Receptor Signaling R-HSA-1170546	2015-01-01	0.367341	0.6289	0	0	2.30774	2.31112	SH2B1
Regulation Of Innate Immune Responses To Cytosolic DNA R-HSA-3134975	2015-01-01	0.367341	0.6289	0	0	2.30774	2.31112	IRF3
Signaling By FLT3 ITD And TKD Mutants R-HSA-9703648	2015-01-01	0.367341	0.6289	0	0	2.30774	2.31112	HRAS
TRAF3-dependent IRF Activation Pathway R-HSA-918233	2015-01-01	0.367341	0.6289	0	0	2.30774	2.31112	IRF3
WNT5A-dependent Internalization Of FZD4 R-HSA-5099900	2015-01-01	0.367341	0.6289	0	0	2.30774	2.31112	AP2B1
Base Excision Repair R-HSA-73884	1972-03-01	0.368232	0.629524	0	0	1.40541	1.40406	TDG;TINF2;POLD2
Protein Localization R-HSA-9609507	6/164	0.371159	0.633359	0	0	1.22802	1.21712	BAG6;APP;IDH3G;TIMM23;STX5;CROT
Retinoid Metabolism And Transport R-HSA-975634	1943-02-01	0.372065	0.633359	0	0	1.57645	1.55861	SDC1;GPC4
Transport Of Mature mRNAs Derived From Intronless Transcripts R-HSA-159234	1943-02-01	0.372065	0.633359	0	0	1.57645	1.55861	NUP50;SYMPK
RHOC GTPase Cycle R-HSA-9013106	1973-03-01	0.376443	0.636838	0	0	1.38526	1.35338	FLOT2;STX5;RHOC
Anti-inflammatory Response Favoring Leishmania Infection R-HSA-9662851	6/165	0.376532	0.636838	0	0	1.22023	1.19186	LYN;ADORA2B;SRC;RHBDF2;GNB5;GNAI1
Neuronal System R-HSA-112316	13/386	0.377111	0.636838	0	0	1.12773	1.09978	SRC;CASK;IL1RAP;AP2B1;GNAI1;RPS6KA3;KCNQ1;FLOT2;HOMER3;GNB5;KPNA2;KCNN4;HRAS
Antigen processing-Cross Presentation R-HSA-1236975	4/104	0.381262	0.636838	0	0	1.29307	1.24686	SEC14L2;IKBKB;ITGAV;MYD88
Cargo Recognition For Clathrin-Mediated Endocytosis R-HSA-8856825	4/104	0.381262	0.636838	0	0	1.29307	1.24686	COPS6;TOR1A;AP2B1;LDLRAP1
MHC Class II Antigen Presentation R-HSA-2132295	4/104	0.381262	0.636838	0	0	1.29307	1.24686	KIF3B;AP1S1;AP2B1;HLA-DPA1
Base-Excision Repair, AP Site Formation R-HSA-73929	1944-02-01	0.382859	0.636838	0	0	1.53883	1.47742	TDG;TINF2
Interleukin-2 Family Signaling R-HSA-451927	1944-02-01	0.382859	0.636838	0	0	1.53883	1.47742	INPP5D;INPPL1
Sphingolipid De Novo Biosynthesis R-HSA-1660661	1944-02-01	0.382859	0.636838	0	0	1.53883	1.47742	CERS6;SGPP2
TNF Signaling R-HSA-75893	1944-02-01	0.382859	0.636838	0	0	1.53883	1.47742	IKBKB;BIRC2
HIV Infection R-HSA-162906	8/229	0.383212	0.636838	0	0	1.1707	1.1229	XPO1;CCNT2;TAF13;NUP50;TAF10;AP1S1;AP2B1;POLR2K
RHOG GTPase Cycle R-HSA-9013408	1974-03-01	0.384632	0.636838	0	0	1.36568	1.30486	STX5;DSG2;YKT6
CRMPs In Sema3A Signaling R-HSA-399956	2016-01-01	0.386366	0.636838	0	0	2.15378	2.04818	DPYSL3
Cell-extracellular Matrix Interactions R-HSA-446353	2016-01-01	0.386366	0.636838	0	0	2.15378	2.04818	FBLIM1
FOXO-mediated Transcription Of Cell Death Genes R-HSA-9614657	2016-01-01	0.386366	0.636838	0	0	2.15378	2.04818	BBC3
Gap Junction Assembly R-HSA-190861	2016-01-01	0.386366	0.636838	0	0	2.15378	2.04818	GJB3
Nucleotide-like (Purinergic) Receptors R-HSA-418038	2016-01-01	0.386366	0.636838	0	0	2.15378	2.04818	ADORA2B
Regulation Of Pyruvate Dehydrogenase (PDH) Complex R-HSA-204174	2016-01-01	0.386366	0.636838	0	0	2.15378	2.04818	PPARD
Spry Regulation Of FGF Signaling R-HSA-1295596	2016-01-01	0.386366	0.636838	0	0	2.15378	2.04818	SRC
NLRP3 Inflammasome R-HSA-844456	2016-01-01	0.386366	0.636838	0	0	2.15378	2.04818	APP
Transcription Of E2F Targets Under Negative Control By P107 (RBL1) And P130 (RBL2) In Complex With HDAC1 R-HSA-1362300	2016-01-01	0.386366	0.636838	0	0	2.15378	2.04818	TFDP1
Translesion Synthesis By REV1 R-HSA-110312	2016-01-01	0.386366	0.636838	0	0	2.15378	2.04818	MAD2L2
VLDLR Internalisation And Degradation R-HSA-8866427	2016-01-01	0.386366	0.636838	0	0	2.15378	2.04818	AP2B1
Integration Of Energy Metabolism R-HSA-163685	4/105	0.388095	0.637927	0	0	1.2802	1.21171	GNA15;GNB5;ACACA;GNAI1
tRNA Processing R-HSA-72306	4/105	0.388095	0.637927	0	0	1.2802	1.21171	QTRT1;NUP50;PUS7;LAGE3
Formation Of HIV Elongation Complex In Absence Of HIV Tat R-HSA-167152	1945-02-01	0.393572	0.644273	0	0	1.50297	1.40151	CCNT2;POLR2K
Interleukin-10 Signaling R-HSA-6783783	1945-02-01	0.393572	0.644273	0	0	1.50297	1.40151	IL1R1;CCL2
SUMOylation Of DNA Replication Proteins R-HSA-4615885	1945-02-01	0.393572	0.644273	0	0	1.50297	1.40151	UBE2I;NUP50
PI5P, PP2A And IER3 Regulate PI3K/AKT Signaling R-HSA-6811558	4/106	0.394917	0.644707	0	0	1.26758	1.17768	SRC;PPP2R5B;IL1RAP;MYD88
Resolution Of Sister Chromatid Cohesion R-HSA-2500257	4/106	0.394917	0.644707	0	0	1.26758	1.17768	AHCTF1;XPO1;PPP2R5B;PMEPA1
Transcriptional Regulation By Small RNAs R-HSA-5578749	1976-03-01	0.400931	0.645014	0	0	1.32813	1.21386	IPO8;NUP50;POLR2K
Interleukin-4 And Interleukin-13 Signaling R-HSA-6785807	4/107	0.401727	0.645014	0	0	1.25521	1.14473	CEBPD;FN1;CCL2;BATF
NR1H2 And NR1H3-mediated Signaling R-HSA-9024446	1946-02-01	0.4042	0.645014	0	0	1.46874	1.33045	TNRC6C;NRIP1
Aberrant Regulation Of Mitotic G1/S Transition In Cancer Due To RB1 Defects R-HSA-9659787	2017-01-01	0.404821	0.645014	0	0	2.01906	1.82586	TFDP1
Activation Of IRF3/IRF7 Mediated By TBK1/IKK Epsilon R-HSA-936964	2017-01-01	0.404821	0.645014	0	0	2.01906	1.82586	IRF3
Biosynthesis Of DHA-derived SPMs R-HSA-9018677	2017-01-01	0.404821	0.645014	0	0	2.01906	1.82586	LTA4H
GAB1 Signalosome R-HSA-180292	2017-01-01	0.404821	0.645014	0	0	2.01906	1.82586	SRC
IL-6-type Cytokine Receptor Ligand Interactions R-HSA-6788467	2017-01-01	0.404821	0.645014	0	0	2.01906	1.82586	OSMR
KSRP (KHSRP) Binds And Destabilizes mRNA R-HSA-450604	2017-01-01	0.404821	0.645014	0	0	2.01906	1.82586	KHSRP
MyD88 Deficiency (TLR2/4) R-HSA-5602498	2017-01-01	0.404821	0.645014	0	0	2.01906	1.82586	MYD88
Platelet Sensitization By LDL R-HSA-432142	2017-01-01	0.404821	0.645014	0	0	2.01906	1.82586	PPP2R5B
SHC-mediated cascade:FGFR3 R-HSA-5654704	2017-01-01	0.404821	0.645014	0	0	2.01906	1.82586	HRAS
Synthesis Of PIPs At Golgi Membrane R-HSA-1660514	2017-01-01	0.404821	0.645014	0	0	2.01906	1.82586	SACM1L
TNF Receptor Superfamily (TNFSF) Members Mediating Non-Canonical NF-kB Pathway R-HSA-5676594	2017-01-01	0.404821	0.645014	0	0	2.01906	1.82586	BIRC2
Trafficking Of GluR2-containing AMPA Receptors R-HSA-416993	2017-01-01	0.404821	0.645014	0	0	2.01906	1.82586	AP2B1
Translesion Synthesis By POLI R-HSA-5656121	2017-01-01	0.404821	0.645014	0	0	2.01906	1.82586	MAD2L2
Translesion Synthesis By POLK R-HSA-5655862	2017-01-01	0.404821	0.645014	0	0	2.01906	1.82586	MAD2L2
Translocation Of ZAP-70 To Immunological Synapse R-HSA-202430	2017-01-01	0.404821	0.645014	0	0	2.01906	1.82586	HLA-DPA1
Death Receptor Signaling R-HSA-73887	5/139	0.406304	0.645655	0	0	1.20611	1.08629	IKBKB;TIAM1;AATF;MYD88;BIRC2
PTEN Regulation R-HSA-6807070	5/139	0.406304	0.645655	0	0	1.20611	1.08629	TNRC6C;CBX6;CHD3;RBBP7;MTA2
Nucleotide Excision Repair R-HSA-5696398	4/108	0.408523	0.647413	0	0	1.24307	1.11281	COPS6;UBE2I;POLD2;POLR2K
Regulation Of Insulin Secretion R-HSA-422356	1977-03-01	0.409035	0.647413	0	0	1.31011	1.17118	GNA15;GNB5;GNAI1
Transcription-Coupled Nucleotide Excision Repair (TC-NER) R-HSA-6781827	1977-03-01	0.409035	0.647413	0	0	1.31011	1.17118	COPS6;POLD2;POLR2K
G Alpha (Z) Signaling Events R-HSA-418597	1947-02-01	0.414738	0.652578	0	0	1.43602	1.26386	GNB5;GNAI1
PKMTs Methylate Histone Lysines R-HSA-3214841	1947-02-01	0.414738	0.652578	0	0	1.43602	1.26386	EHMT1;RBBP7
PLC Beta Mediated Events R-HSA-112043	1947-02-01	0.414738	0.652578	0	0	1.43602	1.26386	GNA15;KPNA2
SUMOylation Of RNA Binding Proteins R-HSA-4570464	1947-02-01	0.414738	0.652578	0	0	1.43602	1.26386	UBE2I;NUP50
PIP3 Activates AKT Signaling R-HSA-1257604	9/268	0.415029	0.652578	0	0	1.12347	0.987991	TNRC6C;CBX6;SRC;PPP2R5B;IL1RAP;CHD3;RBBP7;MTA2;MYD88
FCERI Mediated NF-kB Activation R-HSA-2871837	1978-03-01	0.417106	0.653266	0	0	1.29258	1.13025	IKBKB;LYN;CDC34
G Alpha (12/13) Signaling Events R-HSA-416482	1978-03-01	0.417106	0.653266	0	0	1.29258	1.13025	TIAM1;GNB5;RHOC
Pre-NOTCH Expression And Processing R-HSA-1912422	1978-03-01	0.417106	0.653266	0	0	1.29258	1.13025	TNRC6C;B4GALT1;TFDP1
Mitotic Spindle Checkpoint R-HSA-69618	4/110	0.422067	0.653495	0	0	1.21949	1.05193	AHCTF1;XPO1;CDC26;PPP2R5B
Activation Of SMO R-HSA-5635838	2018-01-01	0.422721	0.653495	0	0	1.9002	1.63615	CSNK1A1
Defective GALNT12 Causes CRCS1 R-HSA-5083636	2018-01-01	0.422721	0.653495	0	0	1.9002	1.63615	MUC4
Defective GALNT3 Causes HFTC R-HSA-5083625	2018-01-01	0.422721	0.653495	0	0	1.9002	1.63615	MUC4
G Beta:Gamma Signaling Thru BTK R-HSA-8964315	2018-01-01	0.422721	0.653495	0	0	1.9002	1.63615	GNB5
IRAK4 Deficiency (TLR2/4) R-HSA-5603041	2018-01-01	0.422721	0.653495	0	0	1.9002	1.63615	MYD88
JNK (c-Jun Kinases) Phosphorylation And Activation Mediated By Activated Human TAK1 R-HSA-450321	2018-01-01	0.422721	0.653495	0	0	1.9002	1.63615	MAP2K4
Pre-NOTCH Processing In Golgi R-HSA-1912420	2018-01-01	0.422721	0.653495	0	0	1.9002	1.63615	B4GALT1
RORA Activates Gene Expression R-HSA-1368082	2018-01-01	0.422721	0.653495	0	0	1.9002	1.63615	SMARCD3
Recycling Of Bile Acids And Salts R-HSA-159418	2018-01-01	0.422721	0.653495	0	0	1.9002	1.63615	ABCC3
Clathrin-mediated Endocytosis R-HSA-8856828	5/142	0.424141	0.653916	0	0	1.17952	1.01166	COPS6;TOR1A;TRIP10;AP2B1;LDLRAP1
DNA Damage Bypass R-HSA-73893	1948-02-01	0.425182	0.653916	0	0	1.40473	1.20138	MAD2L2;POLD2
Inhibition Of DNA Recombination At Telomere R-HSA-9670095	1948-02-01	0.425182	0.653916	0	0	1.40473	1.20138	TINF2;POLR2K
Inositol Phosphate Metabolism R-HSA-1483249	1948-02-01	0.425182	0.653916	0	0	1.40473	1.20138	INPP5D;INPPL1
RAF/MAP Kinase Cascade R-HSA-5673001	9/271	0.427885	0.657227	0	0	1.11044	0.942649	ICMT;KSR1;SRC;FN1;PPP2R5B;RCE1;ABHD17C;HRAS;DUSP6
COPI-mediated Anterograde Transport R-HSA-6807878	1980-03-01	0.433137	0.659146	0	0	1.25887	1.0533	TMED3;STX5;YKT6
Keratinization R-HSA-6805567	7/208	0.434637	0.659146	0	0	1.12557	0.937873	KRT17;KRT15;SPINK5;PKP2;DSG2;KRT5;DSC3
Netrin-1 Signaling R-HSA-373752	1949-02-01	0.435528	0.659146	0	0	1.37477	1.14271	TRPC6;SRC
Signaling By EGFR R-HSA-177929	1949-02-01	0.435528	0.659146	0	0	1.37477	1.14271	SRC;HRAS
Signaling By FGFR1 R-HSA-5654736	1949-02-01	0.435528	0.659146	0	0	1.37477	1.14271	SRC;HRAS
mRNA Splicing - Minor Pathway R-HSA-72165	1949-02-01	0.435528	0.659146	0	0	1.37477	1.14271	TXNL4A;POLR2K
Intracellular Signaling By Second Messengers R-HSA-9006925	10/306	0.438857	0.659146	0	0	1.092	0.89935	TNRC6C;CBX6;SRC;PPP2R5B;IL1RAP;CHD3;RBBP7;KPNA2;MTA2;MYD88
Biosynthesis Of Specialized Proresolving Mediators (SPMs) R-HSA-9018678	2019-01-01	0.440084	0.659146	0	0	1.79454	1.47294	LTA4H
Defective C1GALT1C1 Causes TNPS R-HSA-5083632	2019-01-01	0.440084	0.659146	0	0	1.79454	1.47294	MUC4
FRS-mediated FGFR3 Signaling R-HSA-5654706	2019-01-01	0.440084	0.659146	0	0	1.79454	1.47294	HRAS
Listeria Monocytogenes Entry Into Host Cells R-HSA-8876384	2019-01-01	0.440084	0.659146	0	0	1.79454	1.47294	SRC
Prostacyclin Signaling Thru Prostacyclin Receptor R-HSA-392851	2019-01-01	0.440084	0.659146	0	0	1.79454	1.47294	GNB5
Ras Activation Upon Ca2+ Influx Thru NMDA Receptor R-HSA-442982	2019-01-01	0.440084	0.659146	0	0	1.79454	1.47294	HRAS
Regulation Of TP53 Activity Thru Methylation R-HSA-6804760	2019-01-01	0.440084	0.659146	0	0	1.79454	1.47294	EHMT1
SHC-mediated cascade:FGFR4 R-HSA-5654719	2019-01-01	0.440084	0.659146	0	0	1.79454	1.47294	HRAS
Scavenging By Class A Receptors R-HSA-3000480	2019-01-01	0.440084	0.659146	0	0	1.79454	1.47294	COL1A1
Signaling By FGFR2 IIIa TM R-HSA-8851708	2019-01-01	0.440084	0.659146	0	0	1.79454	1.47294	POLR2K
Activated TAK1 Mediates P38 MAPK Activation R-HSA-450302	2019-01-01	0.440084	0.659146	0	0	1.79454	1.47294	MAPKAPK3
Centrosome Maturation R-HSA-380287	1981-03-01	0.441092	0.659146	0	0	1.24267	1.01713	CDK11A;TUBG2;TUBA4A
TP53 Regulates Metabolic Genes R-HSA-5628897	1981-03-01	0.441092	0.659146	0	0	1.24267	1.01713	TNRC6C;COX16;TP63
Negative Regulation Of PI3K/AKT Network R-HSA-199418	4/113	0.442235	0.659146	0	0	1.18575	0.967466	SRC;PPP2R5B;IL1RAP;MYD88
Reproduction R-HSA-1474165	4/113	0.442235	0.659146	0	0	1.18575	0.967466	UBE2I;B4GALT1;TINF2;PMEPA1
Aquaporin-mediated Transport R-HSA-445717	1950-02-01	0.445772	0.659146	0	0	1.34606	1.08755	GNB5;AQP3
Ion Homeostasis R-HSA-5578775	1950-02-01	0.445772	0.659146	0	0	1.34606	1.08755	ASPH;ATP1B1
Cyclin E Associated Events During G1/S Transition R-HSA-69202	1982-03-01	0.449003	0.659146	0	0	1.22687	0.98239	TFDP1;MAX;CKS1B
Global Genome Nucleotide Excision Repair (GG-NER) R-HSA-5696399	1982-03-01	0.449003	0.659146	0	0	1.22687	0.98239	COPS6;UBE2I;POLD2
Mitochondrial Translation Initiation R-HSA-5368286	1982-03-01	0.449003	0.659146	0	0	1.22687	0.98239	PTCD3;MRPS25;MRPL12
Mitochondrial Translation Termination R-HSA-5419276	1982-03-01	0.449003	0.659146	0	0	1.22687	0.98239	PTCD3;MRPS25;MRPL12
MAPK1/MAPK3 Signaling R-HSA-5684996	9/277	0.453527	0.659146	0	0	1.08523	0.858095	ICMT;KSR1;SRC;FN1;PPP2R5B;RCE1;ABHD17C;HRAS;DUSP6
G Alpha (Q) Signaling Events R-HSA-416476	7/212	0.454189	0.659146	0	0	1.10338	0.870831	APP;RPS6KA3;GNA15;TRPC6;DGKA;GNB5;HRAS
Nonhomologous End-Joining (NHEJ) R-HSA-5693571	1951-02-01	0.455911	0.659146	0	0	1.31852	1.03564	PRKDC;POLM
Platelet Homeostasis R-HSA-418346	1983-03-01	0.456869	0.659146	0	0	1.21148	0.949021	TRPC6;PPP2R5B;GNB5
Aberrant Regulation Of Mitotic Exit In Cancer Due To RB1 Defects R-HSA-9687136	2020-01-01	0.456925	0.659146	0	0	1.7	1.3315	CDC26
Apoptotic Factor-Mediated Response R-HSA-111471	2020-01-01	0.456925	0.659146	0	0	1.7	1.3315	CDKN2A
Conversion From APC/C:Cdc20 To APC/C:Cdh1 In Late Anaphase R-HSA-176407	2020-01-01	0.456925	0.659146	0	0	1.7	1.3315	CDC26
Diseases Associated With N-glycosylation Of Proteins R-HSA-3781860	2020-01-01	0.456925	0.659146	0	0	1.7	1.3315	B4GALT1
FGFR2 Ligand Binding And Activation R-HSA-190241	2020-01-01	0.456925	0.659146	0	0	1.7	1.3315	FGFBP1
G Beta:Gamma Signaling Thru CDC42 R-HSA-8964616	2020-01-01	0.456925	0.659146	0	0	1.7	1.3315	GNB5
G Beta:Gamma Signaling Thru PLC Beta R-HSA-418217	2020-01-01	0.456925	0.659146	0	0	1.7	1.3315	GNB5
Lagging Strand Synthesis R-HSA-69186	2020-01-01	0.456925	0.659146	0	0	1.7	1.3315	POLD2
Phosphorylation Of CD3 And TCR Zeta Chains R-HSA-202427	2020-01-01	0.456925	0.659146	0	0	1.7	1.3315	HLA-DPA1
Phosphorylation Of APC/C R-HSA-176412	2020-01-01	0.456925	0.659146	0	0	1.7	1.3315	CDC26
Processing Of Intronless Pre-mRNAs R-HSA-77595	2020-01-01	0.456925	0.659146	0	0	1.7	1.3315	SYMPK
Receptor-type Tyrosine-Protein Phosphatases R-HSA-388844	2020-01-01	0.456925	0.659146	0	0	1.7	1.3315	IL1RAP
SHC-mediated cascade:FGFR1 R-HSA-5654688	2020-01-01	0.456925	0.659146	0	0	1.7	1.3315	HRAS
Signal Transduction By L1 R-HSA-445144	2020-01-01	0.456925	0.659146	0	0	1.7	1.3315	ITGAV
Transmission Across Chemical Synapses R-HSA-112315	8/246	0.460744	0.659146	0	0	1.08612	0.841646	RPS6KA3;SRC;CASK;AP2B1;GNB5;KPNA2;HRAS;GNAI1
Transport Of Small Molecules R-HSA-382551	22/706	0.461541	0.659146	0	0	1.03963	0.803825	ABCC3;SLC27A1;STEAP3;TTYH3;TRPC6;SLC35B4;DERL1;SLC41A1;LSR;AP2B1;ATP1B1;SLC4A4;AQP3;AKAP1;ARL2BP;OSTM1;ASPH;SLC22A17;TRPV4;GNB5;LDLRAP1;SGK1
TCR Signaling R-HSA-202403	4/116	0.462189	0.659146	0	0	1.1538	0.890485	IKBKB;CDC34;INPP5D;HLA-DPA1
G Alpha (I) Signaling Events R-HSA-418594	10/312	0.463056	0.659146	0	0	1.06997	0.823776	C3;APP;CNOT6;GNA15;SRC;RGS12;GNB5;KPNA2;CXCL3;GNAI1
Cyclin A:Cdk2-associated Events At S Phase Entry R-HSA-69656	1984-03-01	0.464687	0.659146	0	0	1.19646	0.916955	TFDP1;MAX;CKS1B
Degradation Of Beta-Catenin By Destruction Complex R-HSA-195253	1984-03-01	0.464687	0.659146	0	0	1.19646	0.916955	TCF7L1;CSNK1A1;PPP2R5B
Leishmania Infection R-HSA-9658195	8/247	0.465266	0.659146	0	0	1.08152	0.827518	C3;LYN;ADORA2B;SRC;RHBDF2;DVL3;GNB5;GNAI1
CDC42 GTPase Cycle R-HSA-9013148	5/149	0.465315	0.659146	0	0	1.12177	0.858201	TIAM1;STEAP3;CDC42EP4;CDC42BPB;YKT6
Formation Of TC-NER Pre-Incision Complex R-HSA-6781823	1952-02-01	0.465943	0.659146	0	0	1.29209	0.986756	COPS6;POLR2K
Metabolism Of Non-Coding RNA R-HSA-194441	1952-02-01	0.465943	0.659146	0	0	1.29209	0.986756	CLNS1A;NUP50
RHOD GTPase Cycle R-HSA-9013405	1952-02-01	0.465943	0.659146	0	0	1.29209	0.986756	STEAP3;RHOD
SARS-CoV-1 Infection R-HSA-9678108	1952-02-01	0.465943	0.659146	0	0	1.29209	0.986756	UBE2I;ST3GAL1
Hedgehog On State R-HSA-5632684	1985-03-01	0.472455	0.659146	0	0	1.18181	0.886133	ITCH;SMURF2;CSNK1A1
Branched-chain Amino Acid Catabolism R-HSA-70895	2021-01-01	0.473261	0.659146	0	0	1.61492	1.20813	HIBADH
Citric Acid Cycle (TCA Cycle) R-HSA-71403	2021-01-01	0.473261	0.659146	0	0	1.61492	1.20813	IDH3G
Cobalamin (Cbl, Vitamin B12) Transport And Metabolism R-HSA-196741	2021-01-01	0.473261	0.659146	0	0	1.61492	1.20813	LDLRAP1
Defects In Vitamin And Cofactor Metabolism R-HSA-3296482	2021-01-01	0.473261	0.659146	0	0	1.61492	1.20813	ACACA
Deregulated CDK5 Triggers Neurodegenerative Pathways In Alzheimers Disease Models R-HSA-8862803	2021-01-01	0.473261	0.659146	0	0	1.61492	1.20813	APP
ER Quality Control Compartment (ERQC) R-HSA-901032	2021-01-01	0.473261	0.659146	0	0	1.61492	1.20813	AMFR
FRS-mediated FGFR4 Signaling R-HSA-5654712	2021-01-01	0.473261	0.659146	0	0	1.61492	1.20813	HRAS
Inactivation Of APC/C Via Direct Inhibition Of APC/C Complex R-HSA-141430	2021-01-01	0.473261	0.659146	0	0	1.61492	1.20813	CDC26
Inflammasomes R-HSA-622312	2021-01-01	0.473261	0.659146	0	0	1.61492	1.20813	APP
Interleukin-37 Signaling R-HSA-9008059	2021-01-01	0.473261	0.659146	0	0	1.61492	1.20813	PTPN4
Intrinsic Pathway Of Fibrin Clot Formation R-HSA-140837	2021-01-01	0.473261	0.659146	0	0	1.61492	1.20813	FAM110A
Mitochondrial tRNA Aminoacylation R-HSA-379726	2021-01-01	0.473261	0.659146	0	0	1.61492	1.20813	SARS2
PCNA-Dependent Long Patch Base Excision Repair R-HSA-5651801	2021-01-01	0.473261	0.659146	0	0	1.61492	1.20813	POLD2
PD-1 Signaling R-HSA-389948	2021-01-01	0.473261	0.659146	0	0	1.61492	1.20813	HLA-DPA1
Presynaptic Function Of Kainate Receptors R-HSA-500657	2021-01-01	0.473261	0.659146	0	0	1.61492	1.20813	GNB5
RHO GTPases Activate PAKs R-HSA-5627123	2021-01-01	0.473261	0.659146	0	0	1.61492	1.20813	MYH10
SHC1 Events In ERBB2 Signaling R-HSA-1250196	2021-01-01	0.473261	0.659146	0	0	1.61492	1.20813	HRAS
Signaling By FGFR3 In Disease R-HSA-5655332	2021-01-01	0.473261	0.659146	0	0	1.61492	1.20813	HRAS
Synaptic Adhesion-Like Molecules R-HSA-8849932	2021-01-01	0.473261	0.659146	0	0	1.61492	1.20813	FLOT2
Synthesis Of Leukotrienes (LT) And Eoxins (EX) R-HSA-2142691	2021-01-01	0.473261	0.659146	0	0	1.61492	1.20813	LTA4H
TP53 Regulates Transcription Of Additional Cell Cycle Genes With Uncertain Roles In P53 Pathway R-HSA-6804115	2021-01-01	0.473261	0.659146	0	0	1.61492	1.20813	CNOT6
Pyruvate Metabolism And Citric Acid (TCA) Cycle R-HSA-71406	1954-02-01	0.485673	0.671047	0	0	1.24226	0.897188	IDH3G;PPARD
RHOJ GTPase Cycle R-HSA-9013409	1954-02-01	0.485673	0.671047	0	0	1.24226	0.897188	STEAP3;CDC42BPB
RAC2 GTPase Cycle R-HSA-9013404	1987-03-01	0.487834	0.671047	0	0	1.15355	0.827994	TIAM1;CDC42EP4;DSG2
Mitotic Prometaphase R-HSA-68877	6/186	0.488298	0.671047	0	0	1.07669	0.771807	AHCTF1;XPO1;PPP2R5B;PMEPA1;TUBG2;TUBA4A
Metabolism Of Steroids R-HSA-8957322	5/153	0.488448	0.671047	0	0	1.09123	0.781888	ABCC3;UBE2I;SMARCD3;LDLRAP1;ACACA
Common Pathway Of Fibrin Clot Formation R-HSA-140875	2022-01-01	0.489106	0.671047	0	0	1.53794	1.09989	FAM110A
E2F Mediated Regulation Of DNA Replication R-HSA-113510	2022-01-01	0.489106	0.671047	0	0	1.53794	1.09989	TFDP1
FRS-mediated FGFR1 Signaling R-HSA-5654693	2022-01-01	0.489106	0.671047	0	0	1.53794	1.09989	HRAS
Mitochondrial Calcium Ion Transport R-HSA-8949215	2022-01-01	0.489106	0.671047	0	0	1.53794	1.09989	AKAP1
Nephrin Family Interactions R-HSA-373753	2022-01-01	0.489106	0.671047	0	0	1.53794	1.09989	CASK
RA Biosynthesis Pathway R-HSA-5365859	2022-01-01	0.489106	0.671047	0	0	1.53794	1.09989	ALDH1A3
Response Of Mtb To Phagocytosis R-HSA-9637690	2022-01-01	0.489106	0.671047	0	0	1.53794	1.09989	ENO1
SHC-mediated cascade:FGFR2 R-HSA-5654699	2022-01-01	0.489106	0.671047	0	0	1.53794	1.09989	HRAS
SARS-CoV-2 Activates/Modulates Innate And Adaptive Immune Responses R-HSA-9705671	4/121	0.494862	0.676632	0	0	1.10421	0.776786	IKBKB;IRF3;NUP50;KPNA2
Regulation Of Cholesterol Biosynthesis By SREBP (SREBF) R-HSA-1655829	1955-02-01	0.495366	0.676632	0	0	1.21876	0.856129	SMARCD3;ACACA
Meiosis R-HSA-1500620	1988-03-01	0.495442	0.676632	0	0	1.13992	0.800571	UBE2I;TINF2;PMEPA1
PCP/CE Pathway R-HSA-4086400	1988-03-01	0.495442	0.676632	0	0	1.13992	0.800571	SMURF2;DVL3;AP2B1
Metabolism Of Water-Soluble Vitamins And Cofactors R-HSA-196849	4/122	0.501297	0.680415	0	0	1.0948	0.756018	CYB5R3;ACP5;LDLRAP1;ACACA
ER-Phagosome Pathway R-HSA-1236974	1989-03-01	0.502992	0.680415	0	0	1.1266	0.77418	IKBKB;SEC14L2;MYD88
Sphingolipid Metabolism R-HSA-428157	1989-03-01	0.502992	0.680415	0	0	1.1266	0.77418	CERS6;HEXB;SGPP2
Unfolded Protein Response (UPR) R-HSA-381119	1989-03-01	0.502992	0.680415	0	0	1.1266	0.77418	KHSRP;PPP2R5B;CCL2
Abortive Elongation Of HIV-1 Transcript In Absence Of Tat R-HSA-167242	2023-01-01	0.504475	0.680415	0	0	1.46795	1.00443	POLR2K
BBSome-mediated Cargo-Targeting To Cilium R-HSA-5620922	2023-01-01	0.504475	0.680415	0	0	1.46795	1.00443	BBS7
Dopamine Neurotransmitter Release Cycle R-HSA-212676	2023-01-01	0.504475	0.680415	0	0	1.46795	1.00443	CASK
Long-term Potentiation R-HSA-9620244	2023-01-01	0.504475	0.680415	0	0	1.46795	1.00443	SRC
RAF-independent MAPK1/3 Activation R-HSA-112409	2023-01-01	0.504475	0.680415	0	0	1.46795	1.00443	DUSP6
RHOBTB1 GTPase Cycle R-HSA-9013422	2023-01-01	0.504475	0.680415	0	0	1.46795	1.00443	RNF20
RHOBTB2 GTPase Cycle R-HSA-9013418	2023-01-01	0.504475	0.680415	0	0	1.46795	1.00443	CDC37
Respiratory Electron Transport R-HSA-611105	1990-03-01	0.510485	0.687744	0	0	1.1136	0.748777	COX16;UQCRC1;COQ10B
Influenza Infection R-HSA-168255	5/157	0.511215	0.687952	0	0	1.06229	0.71276	BLOC1S6;XPO1;NUP50;KPNA2;POLR2K
Cytoprotection By HMOX1 R-HSA-9707564	1957-02-01	0.5144	0.689908	0	0	1.17432	0.780635	SMARCD3;COX16
NRAGE Signals Death Thru JNK R-HSA-193648	1957-02-01	0.5144	0.689908	0	0	1.17432	0.780635	TIAM1;AATF
Neurexins And Neuroligins R-HSA-6794361	1957-02-01	0.5144	0.689908	0	0	1.17432	0.780635	CASK;HOMER3
Activation Of HOX Genes During Differentiation R-HSA-5619507	1991-03-01	0.517917	0.690392	0	0	1.10089	0.724316	CNOT6;RBBP7;POLR2K
APC/C:Cdc20 Mediated Degradation Of Cyclin B R-HSA-174048	2024-01-01	0.519383	0.690392	0	0	1.40406	0.919818	CDC26
Cytosolic tRNA Aminoacylation R-HSA-379716	2024-01-01	0.519383	0.690392	0	0	1.40406	0.919818	FARSA
Downstream Signaling Of Activated FGFR3 R-HSA-5654708	2024-01-01	0.519383	0.690392	0	0	1.40406	0.919818	HRAS
Estrogen-dependent Nuclear Events Downstream Of ESR-membrane Signaling R-HSA-9634638	2024-01-01	0.519383	0.690392	0	0	1.40406	0.919818	XPO1
FRS-mediated FGFR2 Signaling R-HSA-5654700	2024-01-01	0.519383	0.690392	0	0	1.40406	0.919818	HRAS
Interleukin-6 Family Signaling R-HSA-6783589	2024-01-01	0.519383	0.690392	0	0	1.40406	0.919818	OSMR
Synthesis Of Very Long-Chain Fatty acyl-CoAs R-HSA-75876	2024-01-01	0.519383	0.690392	0	0	1.40406	0.919818	ACSL5
Unattached Kinetochores Signal Amplification Via A MAD2 Inhibitory Signal R-HSA-141444	1993-03-01	0.532597	0.695684	0	0	1.07631	0.678064	AHCTF1;XPO1;PPP2R5B
Glycerophospholipid Biosynthesis R-HSA-1483206	4/127	0.532913	0.695684	0	0	1.05002	0.660879	HADHB;PITPNM1;GPCPD1;CDIPT
Arachidonic Acid Metabolism R-HSA-2142753	1959-02-01	0.532953	0.695684	0	0	1.133	0.713022	CYP2U1;LTA4H
B-WICH Complex Positively Regulates rRNA Expression R-HSA-5250924	1959-02-01	0.532953	0.695684	0	0	1.133	0.713022	DEK;POLR2K
GABA Receptor Activation R-HSA-977443	1959-02-01	0.532953	0.695684	0	0	1.133	0.713022	GNB5;GNAI1
Iron Uptake And Transport R-HSA-917937	1959-02-01	0.532953	0.695684	0	0	1.133	0.713022	STEAP3;SLC22A17
Metabolism Of RNA R-HSA-8953854	20/666	0.533802	0.695684	0	0	0.999291	0.627285	FYTTD1;NXT1;RBM8A;PPWD1;PUS7;LAGE3;PQBP1;QTRT1;CNOT6;XPO1;SNRNP70;CLNS1A;KHSRP;NUP50;GAR1;SYMPK;NOL11;TXNL4A;POLR2K;CD44
Assembly And Cell Surface Presentation Of NMDA Receptors R-HSA-9609736	2025-01-01	0.533843	0.695684	0	0	1.34549	0.844499	CASK
Basigin Interactions R-HSA-210991	2025-01-01	0.533843	0.695684	0	0	1.34549	0.844499	ATP1B1
Cell Recruitment (Pro-Inflammatory Response) R-HSA-9664424	2025-01-01	0.533843	0.695684	0	0	1.34549	0.844499	C3
Cyclin A/B1/B2 Associated Events During G2/M Transition R-HSA-69273	2025-01-01	0.533843	0.695684	0	0	1.34549	0.844499	XPO1
Deadenylation Of mRNA R-HSA-429947	2025-01-01	0.533843	0.695684	0	0	1.34549	0.844499	CNOT6
Fertilization R-HSA-1187000	2025-01-01	0.533843	0.695684	0	0	1.34549	0.844499	B4GALT1
G Beta:Gamma Signaling Thru PI3Kgamma R-HSA-392451	2025-01-01	0.533843	0.695684	0	0	1.34549	0.844499	GNB5
Gap Junction Trafficking R-HSA-190828	2025-01-01	0.533843	0.695684	0	0	1.34549	0.844499	GJB3
Gap-filling DNA Repair Synthesis And Ligation In GG-NER R-HSA-5696397	2025-01-01	0.533843	0.695684	0	0	1.34549	0.844499	POLD2
Inactivation Of CSF3 (G-CSF) Signaling R-HSA-9705462	2025-01-01	0.533843	0.695684	0	0	1.34549	0.844499	LYN
Resolution Of AP Sites Via Multiple-Nucleotide Patch Replacement Pathway R-HSA-110373	2025-01-01	0.533843	0.695684	0	0	1.34549	0.844499	POLD2
FCGR3A-mediated Phagocytosis R-HSA-9664422	1960-02-01	0.542046	0.701718	0	0	1.11341	0.681856	LYN;SRC
Formation Of beta-catenin:TCF Transactivating Complex R-HSA-201722	1960-02-01	0.542046	0.701718	0	0	1.11341	0.681856	TCF7L1;SMARCA4
Recruitment And ATM-mediated Phosphorylation Of Repair And Signal Proteins At DNA Double Strand Breaks R-HSA-5693565	1960-02-01	0.542046	0.701718	0	0	1.11341	0.681856	UBE2I;EYA2
rRNA Modification In Nucleus And Cytosol R-HSA-6790901	1960-02-01	0.542046	0.701718	0	0	1.11341	0.681856	GAR1;NOL11
Citric Acid (TCA) Cycle And Respiratory Electron Transport R-HSA-1428517	5/163	0.544556	0.701718	0	0	1.02163	0.620931	COX16;IDH3G;UQCRC1;COQ10B;PPARD
APC-Cdc20 Mediated Degradation Of Nek2A R-HSA-179409	2026-01-01	0.547868	0.701718	0	0	1.2916	0.777182	CDC26
Calnexin/calreticulin Cycle R-HSA-901042	2026-01-01	0.547868	0.701718	0	0	1.2916	0.777182	AMFR
Downstream Signaling Of Activated FGFR4 R-HSA-5654716	2026-01-01	0.547868	0.701718	0	0	1.2916	0.777182	HRAS
FGFR2 Alternative Splicing R-HSA-6803529	2026-01-01	0.547868	0.701718	0	0	1.2916	0.777182	POLR2K
HDMs Demethylate Histones R-HSA-3214842	2026-01-01	0.547868	0.701718	0	0	1.2916	0.777182	KDM7A
Infection With Mycobacterium Tuberculosis R-HSA-9635486	2026-01-01	0.547868	0.701718	0	0	1.2916	0.777182	ENO1
Metal Ion SLC Transporters R-HSA-425410	2026-01-01	0.547868	0.701718	0	0	1.2916	0.777182	SLC41A1
Platelet Calcium Homeostasis R-HSA-418360	2026-01-01	0.547868	0.701718	0	0	1.2916	0.777182	TRPC6
Pyroptosis R-HSA-5620971	2026-01-01	0.547868	0.701718	0	0	1.2916	0.777182	TP63
Signaling By ALK R-HSA-201556	2026-01-01	0.547868	0.701718	0	0	1.2916	0.777182	SRC
Sulfur Amino Acid Metabolism R-HSA-1614635	2026-01-01	0.547868	0.701718	0	0	1.2916	0.777182	CSAD
Cell-cell Junction Organization R-HSA-421270	1961-02-01	0.551015	0.703975	0	0	1.09448	0.652302	CLDN3;CLDN1
Signaling By FGFR In Disease R-HSA-1226099	1961-02-01	0.551015	0.703975	0	0	1.09448	0.652302	HRAS;POLR2K
Host Interactions Of HIV Factors R-HSA-162909	4/130	0.551398	0.703975	0	0	1.02486	0.610097	XPO1;NUP50;AP1S1;AP2B1
Pre-NOTCH Transcription And Translation R-HSA-1912408	1962-02-01	0.55986	0.710566	0	0	1.07618	0.624259	TNRC6C;TFDP1
RHO GTPases Activate PKNs R-HSA-5625740	1962-02-01	0.55986	0.710566	0	0	1.07618	0.624259	RHOC;MYH10
TP53 Regulates Transcription Of DNA Repair Genes R-HSA-6796648	1962-02-01	0.55986	0.710566	0	0	1.07618	0.624259	CCNT2;POLR2K
EML4 And NUDC In Mitotic Spindle Formation R-HSA-9648025	1997-03-01	0.561184	0.710566	0	0	1.0303	0.595209	AHCTF1;XPO1;PPP2R5B
BMAL1:CLOCK,NPAS2 Activates Circadian Gene Expression R-HSA-1368108	2027-01-01	0.561473	0.710566	0	0	1.24186	0.716792	SMARCD3
Insulin Processing R-HSA-264876	2027-01-01	0.561473	0.710566	0	0	1.24186	0.716792	RAB27A
RNA Pol II CTD Phosphorylation And Interaction With CE R-HSA-77075	2027-01-01	0.561473	0.710566	0	0	1.24186	0.716792	POLR2K
Signaling By BMP R-HSA-201451	2027-01-01	0.561473	0.710566	0	0	1.24186	0.716792	SMURF2
RHO GTPase Effectors R-HSA-195258	8/269	0.561912	0.710566	0	0	0.989216	0.570194	AHCTF1;XPO1;SRC;PPP2R5B;DVL3;RHOC;RHOD;MYH10
DAP12 Signaling R-HSA-2424491	2028-01-01	0.574668	0.722246	0	0	1.1958	0.66243	HRAS
Interconversion Of Nucleotide Di- And Triphosphates R-HSA-499943	2028-01-01	0.574668	0.722246	0	0	1.1958	0.66243	AK6
Mitophagy R-HSA-5205647	2028-01-01	0.574668	0.722246	0	0	1.1958	0.66243	SRC
Paracetamol ADME R-HSA-9753281	2028-01-01	0.574668	0.722246	0	0	1.1958	0.66243	ABCC3
TRAF6 Mediated IRF7 Activation R-HSA-933541	2028-01-01	0.574668	0.722246	0	0	1.1958	0.66243	IRF3
SLC Transporter Disorders R-HSA-5619102	1999-03-01	0.575074	0.722246	0	0	1.00873	0.558085	NUP50;MAP4K5;SLC4A4
Gap-filling DNA Repair Synthesis And Ligation In TC-NER R-HSA-6782210	1964-02-01	0.577174	0.722246	0	0	1.04136	0.572342	POLD2;POLR2K
Separation Of Sister Chromatids R-HSA-2467813	5/170	0.58204	0.722246	0	0	0.977934	0.529273	AHCTF1;XPO1;CDC26;PPP2R5B;PMEPA1
Dual Incision In TC-NER R-HSA-6782135	1965-02-01	0.585643	0.722246	0	0	1.02478	0.548302	POLD2;POLR2K
Mitochondrial Protein Import R-HSA-1268020	1965-02-01	0.585643	0.722246	0	0	1.02478	0.548302	IDH3G;TIMM23
p53-Dependent G1 DNA Damage Response R-HSA-69563	1965-02-01	0.585643	0.722246	0	0	1.02478	0.548302	CDKN2A;ZNF385A
Factors Involved In Megakaryocyte Development And Platelet Production R-HSA-983231	4/136	0.587171	0.722246	0	0	0.977971	0.520711	KIF3B;JMJD1C;AKAP1;SH2B1
Activation Of G Protein Gated Potassium Channels R-HSA-1296041	2029-01-01	0.587467	0.722246	0	0	1.15304	0.61334	GNB5
Activation Of Kainate Receptors Upon Glutamate Binding R-HSA-451326	2029-01-01	0.587467	0.722246	0	0	1.15304	0.61334	GNB5
Cristae Formation R-HSA-8949613	2029-01-01	0.587467	0.722246	0	0	1.15304	0.61334	APOOL
Downregulation Of ERBB2 Signaling R-HSA-8863795	2029-01-01	0.587467	0.722246	0	0	1.15304	0.61334	CDC37
Downstream Signaling Of Activated FGFR2 R-HSA-5654696	2029-01-01	0.587467	0.722246	0	0	1.15304	0.61334	HRAS
FCERI Mediated Ca+2 Mobilization R-HSA-2871809	2029-01-01	0.587467	0.722246	0	0	1.15304	0.61334	LYN
Myogenesis R-HSA-525793	2029-01-01	0.587467	0.722246	0	0	1.15304	0.61334	TCF7L1
Negative Regulation Of FGFR3 Signaling R-HSA-5654732	2029-01-01	0.587467	0.722246	0	0	1.15304	0.61334	SRC
PIWI-interacting RNA (piRNA) Biogenesis R-HSA-5601884	2029-01-01	0.587467	0.722246	0	0	1.15304	0.61334	POLR2K
Peroxisomal Lipid Metabolism R-HSA-390918	2029-01-01	0.587467	0.722246	0	0	1.15304	0.61334	CROT
Processing Of Capped Intronless Pre-mRNA R-HSA-75067	2029-01-01	0.587467	0.722246	0	0	1.15304	0.61334	SYMPK
SUMOylation Of Intracellular Receptors R-HSA-4090294	2029-01-01	0.587467	0.722246	0	0	1.15304	0.61334	UBE2I
Surfactant Metabolism R-HSA-5683826	2029-01-01	0.587467	0.722246	0	0	1.15304	0.61334	ADORA2B
Uptake And Actions Of Bacterial Toxins R-HSA-5339562	2029-01-01	0.587467	0.722246	0	0	1.15304	0.61334	MAP2K4
mRNA Capping R-HSA-72086	2029-01-01	0.587467	0.722246	0	0	1.15304	0.61334	POLR2K
M Phase R-HSA-68886	11/380	0.593095	0.728416	0	0	0.961508	0.502292	TUBA1C;AHCTF1;SPAST;XPO1;UBE2I;CDC26;NUP50;PPP2R5B;PMEPA1;TUBG2;TUBA4A
RUNX1 Regulates Genes Involved In Megakaryocyte Differentiation And Platelet Function R-HSA-8936459	1966-02-01	0.593985	0.72876	0	0	1.00871	0.52544	TNRC6C;THBS1
Potassium Channels R-HSA-1296071	3/102	0.595386	0.72973	0	0	0.978007	0.50714	KCNQ1;GNB5;KCNN4
Downstream Signaling Of Activated FGFR1 R-HSA-5654687	1930-01-01	0.599882	0.731488	0	0	1.11322	0.56888	HRAS
RNA Polymerase I Transcription Termination R-HSA-73863	1930-01-01	0.599882	0.731488	0	0	1.11322	0.56888	POLR2K
Recognition Of DNA Damage By PCNA-containing Replication Complex R-HSA-110314	1930-01-01	0.599882	0.731488	0	0	1.11322	0.56888	POLD2
Signaling By CSF3 (G-CSF) R-HSA-9674555	1930-01-01	0.599882	0.731488	0	0	1.11322	0.56888	LYN
Transcriptional Regulation Of Pluripotent Stem Cells R-HSA-452723	1930-01-01	0.599882	0.731488	0	0	1.11322	0.56888	TSC22D1
G1/S DNA Damage Checkpoints R-HSA-69615	1967-02-01	0.602201	0.733568	0	0	0.993142	0.503686	CDKN2A;ZNF385A
Activated NOTCH1 Transmits Signal To Nucleus R-HSA-2122948	1931-01-01	0.611923	0.739382	0	0	1.07606	0.528503	ITCH
Antigen Activates B Cell Receptor Leading To Second Messenger Generation R-HSA-983695	1931-01-01	0.611923	0.739382	0	0	1.07606	0.528503	LYN
Glutamate Binding, Activation Of AMPA Receptors And Synaptic Plasticity R-HSA-399721	1931-01-01	0.611923	0.739382	0	0	1.07606	0.528503	AP2B1
Glyoxylate Metabolism And Glycine Degradation R-HSA-389661	1931-01-01	0.611923	0.739382	0	0	1.07606	0.528503	ALDH4A1
Negative Regulation Of FGFR4 Signaling R-HSA-5654733	1931-01-01	0.611923	0.739382	0	0	1.07606	0.528503	SRC
Pausing And Recovery Of Tat-mediated HIV Elongation R-HSA-167238	1931-01-01	0.611923	0.739382	0	0	1.07606	0.528503	POLR2K
Pyruvate Metabolism R-HSA-70268	1931-01-01	0.611923	0.739382	0	0	1.07606	0.528503	PPARD
Transferrin Endocytosis And Recycling R-HSA-917977	1931-01-01	0.611923	0.739382	0	0	1.07606	0.528503	STEAP3
RHOB GTPase Cycle R-HSA-9013026	1969-02-01	0.618255	0.746277	0	0	0.963397	0.463254	PCDH7;FLOT2
Activation Of Pre-Replicative Complex R-HSA-68962	1932-01-01	0.623603	0.747448	0	0	1.04129	0.49174	MCM7
G-protein Beta:Gamma Signaling R-HSA-397795	1932-01-01	0.623603	0.747448	0	0	1.04129	0.49174	GNB5
GPVI-mediated Activation Cascade R-HSA-114604	1932-01-01	0.623603	0.747448	0	0	1.04129	0.49174	LYN
Generation Of Second Messenger Molecules R-HSA-202433	1932-01-01	0.623603	0.747448	0	0	1.04129	0.49174	HLA-DPA1
Gluconeogenesis R-HSA-70263	1932-01-01	0.623603	0.747448	0	0	1.04129	0.49174	ENO1
Nuclear Signaling By ERBB4 R-HSA-1251985	1932-01-01	0.623603	0.747448	0	0	1.04129	0.49174	SRC
Termination Of Translesion DNA Synthesis R-HSA-5656169	1932-01-01	0.623603	0.747448	0	0	1.04129	0.49174	POLD2
CaM Pathway R-HSA-111997	1933-01-01	0.634932	0.754218	0	0	1.0087	0.458188	KPNA2
Diseases Of Carbohydrate Metabolism R-HSA-5663084	1933-01-01	0.634932	0.754218	0	0	1.0087	0.458188	IDUA
FGFR2 Mutant Receptor Activation R-HSA-1839126	1933-01-01	0.634932	0.754218	0	0	1.0087	0.458188	POLR2K
Formation Of Early Elongation Complex R-HSA-113418	1933-01-01	0.634932	0.754218	0	0	1.0087	0.458188	POLR2K
Glucagon-type Ligand Receptors R-HSA-420092	1933-01-01	0.634932	0.754218	0	0	1.0087	0.458188	GNB5
Negative Regulation Of FGFR1 Signaling R-HSA-5654726	1933-01-01	0.634932	0.754218	0	0	1.0087	0.458188	SRC
Packaging Of Telomere Ends R-HSA-171306	1933-01-01	0.634932	0.754218	0	0	1.0087	0.458188	TINF2
Sialic Acid Metabolism R-HSA-4085001	1933-01-01	0.634932	0.754218	0	0	1.0087	0.458188	ST3GAL1
Striated Muscle Contraction R-HSA-390522	1933-01-01	0.634932	0.754218	0	0	1.0087	0.458188	TPM4
Intra-Golgi And Retrograde Golgi-to-ER Traffic R-HSA-6811442	5/181	0.637416	0.756417	0	0	0.916289	0.412635	KIF3B;TMED3;STX6;STX5;YKT6
Signaling By B Cell Receptor (BCR) R-HSA-983705	3/109	0.640265	0.759044	0	0	0.913091	0.407123	LYN;IKBKB;HRAS
G2/M Transition R-HSA-69275	5/182	0.64222	0.760607	0	0	0.911064	0.403442	CDK11A;XPO1;TUBG2;PHLDA1;TUBA4A
DNA Methylation R-HSA-5334118	1934-01-01	0.64592	0.761762	0	0	0.978081	0.427499	DNMT1
Metabolic Disorders Of Biological Oxidation Enzymes R-HSA-5579029	1934-01-01	0.64592	0.761762	0	0	0.978081	0.427499	CYP2U1
Negative Regulation Of FGFR2 Signaling R-HSA-5654727	1934-01-01	0.64592	0.761762	0	0	0.978081	0.427499	SRC
Nuclear Import Of Rev Protein R-HSA-180746	1934-01-01	0.64592	0.761762	0	0	0.978081	0.427499	NUP50
Assembly Of Pre-Replicative Complex R-HSA-68867	3/110	0.646382	0.761762	0	0	0.90451	0.394696	MCM7;CDC26;KPNA6
Mitotic G2-G2/M Phases R-HSA-453274	5/184	0.651708	0.767282	0	0	0.900791	0.385681	CDK11A;XPO1;TUBG2;PHLDA1;TUBA4A
Cell Death Signaling Via NRAGE, NRIF And NADE R-HSA-204998	1974-02-01	0.656197	0.767721	0	0	0.896262	0.377591	TIAM1;AATF
NoRC Negatively Regulates rRNA Expression R-HSA-427413	1974-02-01	0.656197	0.767721	0	0	0.896262	0.377591	DNMT1;POLR2K
Ca-dependent Events R-HSA-111996	1935-01-01	0.656578	0.767721	0	0	0.949265	0.399368	KPNA2
Inwardly Rectifying K+ Channels R-HSA-1296065	1935-01-01	0.656578	0.767721	0	0	0.949265	0.399368	GNB5
Nucleotide Catabolism R-HSA-8956319	1935-01-01	0.656578	0.767721	0	0	0.949265	0.399368	ENTPD3
Transport Of SLBP Independent Mature mRNA R-HSA-159227	1935-01-01	0.656578	0.767721	0	0	0.949265	0.399368	NUP50
Vpr-mediated Nuclear Import Of PICs R-HSA-180910	1935-01-01	0.656578	0.767721	0	0	0.949265	0.399368	NUP50
Respiratory Electron Transport, ATP Synthesis By Chemiosmotic Coupling, Heat Production By Uncoupling Proteins R-HSA-163200	3/112	0.658395	0.769093	0	0	0.887822	0.371065	COX16;UQCRC1;COQ10B
Activation Of ATR In Response To Replication Stress R-HSA-176187	1936-01-01	0.666916	0.774504	0	0	0.922095	0.373532	MCM7
NR1H3 And NR1H2 Regulate Gene Expression Linked To Cholesterol Transport And Efflux R-HSA-9029569	1936-01-01	0.666916	0.774504	0	0	0.922095	0.373532	TNRC6C
Nuclear Pore Complex (NPC) Disassembly R-HSA-3301854	1936-01-01	0.666916	0.774504	0	0	0.922095	0.373532	NUP50
RHOH GTPase Cycle R-HSA-9013407	1936-01-01	0.666916	0.774504	0	0	0.922095	0.373532	RALGAPA1
Signaling By FGFR1 In Disease R-HSA-5655302	1936-01-01	0.666916	0.774504	0	0	0.922095	0.373532	HRAS
Transport Of SLBP Dependant Mature mRNA R-HSA-159230	1936-01-01	0.666916	0.774504	0	0	0.922095	0.373532	NUP50
Cleavage Of Damaged Purine R-HSA-110331	1937-01-01	0.676944	0.782967	0	0	0.896435	0.34976	TINF2
DNA Damage Recognition In GG-NER R-HSA-5696394	1937-01-01	0.676944	0.782967	0	0	0.896435	0.34976	COPS6
NCAM1 Interactions R-HSA-419037	1937-01-01	0.676944	0.782967	0	0	0.896435	0.34976	COL6A1
RHOV GTPase Cycle R-HSA-9013424	1937-01-01	0.676944	0.782967	0	0	0.896435	0.34976	TPM4
Negative Epigenetic Regulation Of rRNA Expression R-HSA-5250941	1977-02-01	0.67748	0.782967	0	0	0.860278	0.334971	DNMT1;POLR2K
G Alpha (S) Signaling Events R-HSA-418555	4/153	0.678882	0.78383	0	0	0.865626	0.335263	ADORA2B;SRC;GNB5;GNAI1
Signaling By GPCR R-HSA-372790	19/689	0.682698	0.786846	0	0	0.912579	0.348334	APP;WNT10A;TRPC6;SRC;DGKA;RHOC;CXCL3;GNAI1;C3;RPS6KA3;TIAM1;CNOT6;GNA15;ADORA2B;CCL2;RGS12;GNB5;KPNA2;HRAS
GPCR Downstream Signaling R-HSA-388396	17/619	0.682811	0.786846	0	0	0.908925	0.346789	APP;TRPC6;SRC;DGKA;RHOC;CXCL3;GNAI1;C3;RPS6KA3;TIAM1;CNOT6;GNA15;ADORA2B;RGS12;GNB5;KPNA2;HRAS
COPI-dependent Golgi-to-ER Retrograde Traffic R-HSA-6811434	1978-02-01	0.684332	0.787495	0	0	0.848915	0.322004	KIF3B;TMED3
Assembly Of ORC Complex At Origin Of Replication R-HSA-68616	1938-01-01	0.686669	0.787495	0	0	0.872162	0.327848	KPNA6
Association Of TriC/CCT With Target Proteins During Biosynthesis R-HSA-390471	1938-01-01	0.686669	0.787495	0	0	0.872162	0.327848	KIFC3
HSP90 Chaperone Cycle For Steroid Hormone Receptors (SHR) In Presence Of Ligand R-HSA-3371497	1938-01-01	0.686669	0.787495	0	0	0.872162	0.327848	DNAJA1
Interactions Of Vpr With Host Cellular Proteins R-HSA-176033	1938-01-01	0.686669	0.787495	0	0	0.872162	0.327848	NUP50
DNA Replication R-HSA-69306	4/155	0.68868	0.789044	0	0	0.854072	0.31855	MCM7;CDC26;POLD2;KPNA6
Downstream Signaling Events Of B Cell Receptor (BCR) R-HSA-1168372	1979-02-01	0.691064	0.791017	0	0	0.837847	0.309604	IKBKB;HRAS
DAG And IP3 Signaling R-HSA-1489509	1939-01-01	0.696103	0.795261	0	0	0.849167	0.307617	KPNA2
RHOU GTPase Cycle R-HSA-9013420	1939-01-01	0.696103	0.795261	0	0	0.849167	0.307617	SRC
Recruitment Of NuMA To Mitotic Centrosomes R-HSA-380320	1980-02-01	0.697677	0.796026	0	0	0.827062	0.297741	TUBG2;TUBA4A
Synthesis Of DNA R-HSA-69239	3/119	0.698105	0.796026	0	0	0.833944	0.299707	MCM7;CDC26;POLD2
Peptide Ligand-Binding Receptors R-HSA-375276	5/196	0.705207	0.803358	0	0	0.84367	0.294663	C3;APP;CNOT6;CCL2;CXCL3
HCMV Infection R-HSA-9609646	3/121	0.708786	0.806607	0	0	0.819724	0.28215	CEBPD;NUP50;RBBP7
Cell Cycle Checkpoints R-HSA-69620	7/271	0.709409	0.806607	0	0	0.854154	0.29325	AHCTF1;XPO1;MCM7;CDKN2A;CDC26;PPP2R5B;ZNF385A
Binding And Uptake Of Ligands By Scavenger Receptors R-HSA-2173782	1941-01-01	0.714128	0.808893	0	0	0.806625	0.271586	COL1A1
Carboxyterminal Post-Translational Modifications Of Tubulin R-HSA-8955332	1941-01-01	0.714128	0.808893	0	0	0.806625	0.271586	TUBA1C
Dual Incision In GG-NER R-HSA-5696400	1941-01-01	0.714128	0.808893	0	0	0.806625	0.271586	POLD2
Intraflagellar Transport R-HSA-5620924	1941-01-01	0.714128	0.808893	0	0	0.806625	0.271586	KIF3B
Formation Of Incision Complex In GG-NER R-HSA-5696395	1942-01-01	0.722736	0.814782	0	0	0.786911	0.255519	UBE2I
Glucagon-like Peptide-1 (GLP1) Regulates Insulin Secretion R-HSA-381676	1942-01-01	0.722736	0.814782	0	0	0.786911	0.255519	GNB5
Kinesins R-HSA-983189	1942-01-01	0.722736	0.814782	0	0	0.786911	0.255519	KIF3B
RHOF GTPase Cycle R-HSA-9035034	1942-01-01	0.722736	0.814782	0	0	0.786911	0.255519	STEAP3
RND3 GTPase Cycle R-HSA-9696264	1942-01-01	0.722736	0.814782	0	0	0.786911	0.255519	FLOT2
Organelle Biogenesis And Maintenance R-HSA-1852241	7/275	0.723485	0.814858	0	0	0.841229	0.272286	CRTC2;SMARCD3;APOOL;KIF3B;BBS7;TFB2M;TUBA4A
DAP12 Interactions R-HSA-2172127	1943-01-01	0.731085	0.820325	0	0	0.768135	0.2406	HRAS
Formation Of HIV-1 Elongation Complex Containing HIV-1 Tat R-HSA-167200	1943-01-01	0.731085	0.820325	0	0	0.768135	0.2406	POLR2K
Smooth Muscle Contraction R-HSA-445355	1943-01-01	0.731085	0.820325	0	0	0.768135	0.2406	TPM4
Voltage Gated Potassium Channels R-HSA-1296072	1943-01-01	0.731085	0.820325	0	0	0.768135	0.2406	KCNQ1
Cardiac Conduction R-HSA-5576891	3/126	0.734216	0.823065	0	0	0.786198	0.242898	ASPH;KCNQ1;ATP1B1
DNA Replication Pre-Initiation R-HSA-69002	3/127	0.739086	0.827082	0	0	0.779817	0.235771	MCM7;CDC26;KPNA6
Aspirin ADME R-HSA-9749641	1944-01-01	0.739183	0.827082	0	0	0.750233	0.226727	ABCC3
Fcgamma Receptor (FCGR) Dependent Phagocytosis R-HSA-2029480	1987-02-01	0.740741	0.82805	0	0	0.758676	0.227682	LYN;SRC
Translation R-HSA-72766	7/281	0.743713	0.830596	0	0	0.82255	0.243557	PTCD3;EIF5B;GFM1;SARS2;MRPS25;MRPL12;FARSA
Regulation Of mRNA Stability By Proteins That Bind AU-rich Elements R-HSA-450531	1988-02-01	0.746445	0.831201	0	0	0.749816	0.219271	XPO1;KHSRP
Bile Acid And Bile Salt Metabolism R-HSA-194068	1945-01-01	0.747038	0.831201	0	0	0.733144	0.213814	ABCC3
Glycosphingolipid Metabolism R-HSA-1660662	1945-01-01	0.747038	0.831201	0	0	0.733144	0.213814	HEXB
TBC/RABGAPs R-HSA-8854214	1945-01-01	0.747038	0.831201	0	0	0.733144	0.213814	TBC1D2
XBP1(S) Activates Chaperone Genes R-HSA-381038	1946-01-01	0.754657	0.838897	0	0	0.716815	0.201778	PPP2R5B
MAPK6/MAPK4 Signaling R-HSA-5687128	1990-02-01	0.757532	0.839337	0	0	0.732698	0.203463	TNRC6C;XPO1
Regulation Of TP53 Activity Thru Phosphorylation R-HSA-6804756	1990-02-01	0.757532	0.839337	0	0	0.732698	0.203463	TAF13;TAF10
Switching Of Origins To A Post-Replicative State R-HSA-69052	1990-02-01	0.757532	0.839337	0	0	0.732698	0.203463	MCM7;CDC26
ADORA2B Mediated Anti-Inflammatory Cytokine Production R-HSA-9660821	3/131	0.757861	0.839337	0	0	0.755291	0.209408	ADORA2B;GNB5;GNAI1
IRS-mediated Signaling R-HSA-112399	1947-01-01	0.762046	0.84319	0	0	0.701196	0.190549	HRAS
HCMV Late Events R-HSA-9610379	1991-02-01	0.762916	0.843372	0	0	0.724428	0.196035	CEBPD;NUP50
Class B/2 (Secretin Family Receptors) R-HSA-373080	1992-02-01	0.768197	0.847198	0	0	0.716342	0.188906	WNT10A;GNB5
Post-translational Modification: Synthesis Of GPI-anchored Proteins R-HSA-163125	1992-02-01	0.768197	0.847198	0	0	0.716342	0.188906	CD109;PLAUR
IRE1alpha Activates Chaperones R-HSA-381070	1948-01-01	0.769213	0.847198	0	0	0.686241	0.180061	PPP2R5B
Retrograde Transport At Trans-Golgi-Network R-HSA-6811440	1948-01-01	0.769213	0.847198	0	0	0.686241	0.180061	STX6
Signaling By Hedgehog R-HSA-5358351	3/135	0.775532	0.85337	0	0	0.732251	0.186143	ITCH;SMURF2;CSNK1A1
Disorders Of Transmembrane Transporters R-HSA-5619115	4/176	0.778783	0.85616	0	0	0.748977	0.187261	NUP50;DERL1;MAP4K5;SLC4A4
Cargo Trafficking To Periciliary Membrane R-HSA-5620920	1950-01-01	0.782908	0.857908	0	0	0.658163	0.161079	BBS7
Neurotransmitter Release Cycle R-HSA-112310	1950-01-01	0.782908	0.857908	0	0	0.658163	0.161079	CASK
Regulation Of Ornithine Decarboxylase (ODC) R-HSA-350562	1950-01-01	0.782908	0.857908	0	0	0.658163	0.161079	OAZ2
Metabolism Of Nucleotides R-HSA-15869	1995-02-01	0.783429	0.857908	0	0	0.693127	0.169175	ENTPD3;AK6
Influenza Viral RNA Transcription And Replication R-HSA-168273	3/137	0.783963	0.857908	0	0	0.721247	0.175547	BLOC1S6;NUP50;POLR2K
RAC1 GTPase Cycle R-HSA-9013149	4/178	0.786177	0.859544	0	0	0.740291	0.178094	TIAM1;CDC42EP4;AMIGO2;YKT6
HCMV Early Events R-HSA-9609690	1996-02-01	0.788307	0.861085	0	0	0.685717	0.16311	NUP50;RBBP7
IRS-related Events Triggered By IGF1R R-HSA-2428928	1951-01-01	0.789448	0.861544	0	0	0.644967	0.152484	HRAS
IGF1R Signaling Cascade R-HSA-2428924	1952-01-01	0.795791	0.866476	0	0	0.632288	0.144426	HRAS
Signaling By Non-Receptor Tyrosine Kinases R-HSA-9006927	1952-01-01	0.795791	0.866476	0	0	0.632288	0.144426	HRAS
Hedgehog Off State R-HSA-5610787	1998-02-01	0.797775	0.866476	0	0	0.671362	0.15168	ITCH;CSNK1A1
RUNX1 Regulates Transcription Of Genes Involved In Differentiation Of HSCs R-HSA-8939236	1998-02-01	0.797775	0.866476	0	0	0.671362	0.15168	TCF7L1;ITCH
Deposition Of New CENPA-containing Nucleosomes At Centromere R-HSA-606279	1953-01-01	0.801943	0.866476	0	0	0.620096	0.136866	RBBP7
Insulin Receptor Signaling Cascade R-HSA-74751	1953-01-01	0.801943	0.866476	0	0	0.620096	0.136866	HRAS
Ion Transport By P-type ATPases R-HSA-936837	1953-01-01	0.801943	0.866476	0	0	0.620096	0.136866	ATP1B1
Nuclear Envelope Breakdown R-HSA-2980766	1953-01-01	0.801943	0.866476	0	0	0.620096	0.136866	NUP50
Nuclear Receptor Transcription Pathway R-HSA-383280	1953-01-01	0.801943	0.866476	0	0	0.620096	0.136866	PPARD
Sensory Processing Of Sound By Outer Hair Cells Of Cochlea R-HSA-9662361	1953-01-01	0.801943	0.866476	0	0	0.620096	0.136866	CASK
Signaling By Type 1 Insulin-like Growth Factor 1 Receptor (IGF1R) R-HSA-2404192	1953-01-01	0.801943	0.866476	0	0	0.620096	0.136866	HRAS
TNFR2 Non-Canonical NF-kB Pathway R-HSA-5668541	2/100	0.806865	0.871007	0	0	0.657593	0.141118	UBA3;BIRC2
Degradation Of AXIN R-HSA-4641257	1954-01-01	0.807911	0.871348	0	0	0.608365	0.129766	SMURF2
Degradation Of DVL R-HSA-4641258	1955-01-01	0.813699	0.876799	0	0	0.597068	0.123095	DVL3
ABC-family Proteins Mediated Transport R-HSA-382556	2/102	0.815591	0.878046	0	0	0.644374	0.131351	ABCC3;DERL1
Deadenylation-dependent mRNA Decay R-HSA-429914	1956-01-01	0.819312	0.880466	0	0	0.586182	0.11682	CNOT6
Stabilization Of P53 R-HSA-69541	1956-01-01	0.819312	0.880466	0	0	0.586182	0.11682	CDKN2A
Phase I - Functionalization Of Compounds R-HSA-211945	2/104	0.823962	0.884667	0	0	0.631674	0.122311	CYB5R3;CYP2U1
tRNA Processing In Nucleus R-HSA-6784531	1957-01-01	0.824757	0.884726	0	0	0.575685	0.110915	NUP50
Metabolism Of Polyamines R-HSA-351202	1958-01-01	0.830038	0.888796	0	0	0.565556	0.105354	OAZ2
NIK To Noncanonical NF-kB Signaling R-HSA-5676590	1958-01-01	0.830038	0.888796	0	0	0.565556	0.105354	UBA3
Degradation Of GLI1 By Proteasome R-HSA-5610780	1959-01-01	0.83516	0.890292	0	0	0.555776	0.100113	ITCH
Degradation Of GLI2 By Proteasome R-HSA-5610783	1959-01-01	0.83516	0.890292	0	0	0.555776	0.100113	CSNK1A1
GLI3 Is Processed To GLI3R By Proteasome R-HSA-5610785	1959-01-01	0.83516	0.890292	0	0	0.555776	0.100113	CSNK1A1
RNA Polymerase I Promoter Escape R-HSA-73772	1959-01-01	0.83516	0.890292	0	0	0.555776	0.100113	POLR2K
SCF(Skp2)-mediated Degradation Of P27/P21 R-HSA-187577	1959-01-01	0.83516	0.890292	0	0	0.555776	0.100113	CKS1B
Defective CFTR Causes Cystic Fibrosis R-HSA-5678895	1960-01-01	0.840129	0.894789	0	0	0.546328	0.0951705	DERL1
Muscle Contraction R-HSA-397014	4/196	0.844144	0.895929	0	0	0.670261	0.113563	TPM4;ASPH;KCNQ1;ATP1B1
SARS-CoV-2-host Interactions R-HSA-9705683	4/196	0.844144	0.895929	0	0	0.670261	0.113563	IKBKB;IRF3;NUP50;KPNA2
DNA Damage/Telomere Stress Induced Senescence R-HSA-2559586	1961-01-01	0.844947	0.895929	0	0	0.537194	0.0905072	TINF2
Dectin-1 Mediated Noncanonical NF-kB Signaling R-HSA-5607761	1961-01-01	0.844947	0.895929	0	0	0.537194	0.0905072	UBA3
Selective Autophagy R-HSA-9663891	1961-01-01	0.844947	0.895929	0	0	0.537194	0.0905072	SRC
Deubiquitination R-HSA-5688426	6/279	0.847366	0.897697	0	0	0.706473	0.117008	SMURF2;TNIP1;TNIP2;TAF10;RCE1;BIRC2
Asymmetric Localization Of PCP Proteins R-HSA-4608870	1962-01-01	0.849621	0.899288	0	0	0.528361	0.0861045	SMURF2
Golgi-to-ER Retrograde Transport R-HSA-8856688	2/112	0.85413	0.900894	0	0	0.585491	0.0923152	KIF3B;TMED3
Autodegradation Of Cdh1 By Cdh1:APC/C R-HSA-174084	1963-01-01	0.854154	0.900894	0	0	0.519812	0.0819454	CDC26
Peroxisomal Protein Import R-HSA-9033241	1963-01-01	0.854154	0.900894	0	0	0.519812	0.0819454	CROT
Synthesis Of Substrates In N-glycan Biosythesis R-HSA-446219	1963-01-01	0.854154	0.900894	0	0	0.519812	0.0819454	ST3GAL1
Ub-specific Processing Proteases R-HSA-5689880	4/201	0.857689	0.903826	0	0	0.653079	0.100256	SMURF2;TAF10;RCE1;BIRC2
HDR Thru Homologous Recombination (HRR) Or Single Strand Annealing (SSA) R-HSA-5693567	2/114	0.860898	0.904447	0	0	0.574976	0.0861195	UBE2I;POLD2
Macroautophagy R-HSA-1632852	2/114	0.860898	0.904447	0	0	0.574976	0.0861195	SRC;ATG4D
Cytochrome P450 - Arranged By Substrate Type R-HSA-211897	1965-01-01	0.862814	0.904447	0	0	0.503516	0.0742967	CYP2U1
FOXO-mediated Transcription R-HSA-9614085	1965-01-01	0.862814	0.904447	0	0	0.503516	0.0742967	BBC3
Regulation Of RAS By GAPs R-HSA-5658442	1965-01-01	0.862814	0.904447	0	0	0.503516	0.0742967	HRAS
Signaling By NOTCH R-HSA-157118	4/203	0.86282	0.904447	0	0	0.646448	0.0953829	TNRC6C;ITCH;B4GALT1;TFDP1
Activation Of NF-kappaB In B Cells R-HSA-1169091	1966-01-01	0.86695	0.907946	0	0	0.495744	0.0707793	IKBKB
SLC-mediated Transmembrane Transport R-HSA-425407	5/247	0.867677	0.907946	0	0	0.664104	0.0942597	SLC27A1;SLC35B4;ARL2BP;SLC41A1;SLC4A4
APC/C:Cdc20 Mediated Degradation Of Securin R-HSA-174154	1967-01-01	0.870961	0.908995	0	0	0.488207	0.0674496	CDC26
HDR Thru Homologous Recombination (HRR) R-HSA-5685942	1967-01-01	0.870961	0.908995	0	0	0.488207	0.0674496	POLD2
Sensory Processing Of Sound By Inner Hair Cells Of Cochlea R-HSA-9662360	1967-01-01	0.870961	0.908995	0	0	0.488207	0.0674496	CASK
Homology Directed Repair R-HSA-5693538	2/119	0.876578	0.913261	0	0	0.550262	0.0724857	UBE2I;POLD2
Transcriptional Regulation By RUNX2 R-HSA-8878166	2/119	0.876578	0.913261	0	0	0.550262	0.0724857	COL1A1;SRC
Loss Of Nlp From Mitotic Centrosomes R-HSA-380259	1969-01-01	0.878625	0.913801	0	0	0.473799	0.061308	TUBA4A
Orc1 Removal From Chromatin R-HSA-68949	1969-01-01	0.878625	0.913801	0	0	0.473799	0.061308	MCM7
Immunoregulatory Interactions Between A Lymphoid And A non-Lymphoid Cell R-HSA-198933	2/123	0.887931	0.921671	0	0	0.531961	0.0632294	C3;IFITM1
AURKA Activation By TPX2 R-HSA-8854518	1972-01-01	0.889278	0.921671	0	0	0.453709	0.0532408	TUBA4A
CDK-mediated Phosphorylation And Removal Of Cdc6 R-HSA-69017	1972-01-01	0.889278	0.921671	0	0	0.453709	0.0532408	CDC26
Cdc20:Phospho-APC/C Mediated Degradation Of Cyclin A R-HSA-174184	1972-01-01	0.889278	0.921671	0	0	0.453709	0.0532408	CDC26
APC/C:Cdh1 Mediated Degradation Of Cdc20 And APC/C:Cdh1 Targets In Late Mitosis/Early G1 R-HSA-174178	1973-01-01	0.892617	0.92353	0	0	0.447384	0.0508218	CDC26
APC:Cdc20 Mediated Degradation Of Cell Cycle Proteins Before Cycle Checkpoint Satisfied R-HSA-179419	1973-01-01	0.892617	0.92353	0	0	0.447384	0.0508218	CDC26
Signaling By NOTCH1 R-HSA-1980143	1974-01-01	0.895856	0.926079	0	0	0.441233	0.048525	ITCH
APC/C:Cdc20 Mediated Degradation Of Mitotic Proteins R-HSA-176409	1975-01-01	0.898997	0.927721	0	0	0.435248	0.0463434	CDC26
Sensory Processing Of Sound R-HSA-9659379	1975-01-01	0.898997	0.927721	0	0	0.435248	0.0463434	CASK
Autophagy R-HSA-9612973	2/128	0.900761	0.92874	0	0	0.510719	0.0533778	SRC;ATG4D
Activation Of APC/C And APC/C:Cdc20 Mediated Degradation Of Mitotic Proteins R-HSA-176814	1976-01-01	0.902043	0.92926	0	0	0.429422	0.0442704	CDC26
ABC Transporter Disorders R-HSA-5619084	1977-01-01	0.904998	0.929899	0	0	0.42375	0.0422998	DERL1
Biosynthesis Of N-glycan Precursor (Dolichol LLO) And Transfer To Protein R-HSA-446193	1977-01-01	0.904998	0.929899	0	0	0.42375	0.0422998	ST3GAL1
Signaling By Insulin Receptor R-HSA-74752	1977-01-01	0.904998	0.929899	0	0	0.42375	0.0422998	HRAS
Constitutive Signaling By Aberrant PI3K In Cancer R-HSA-2219530	1978-01-01	0.907864	0.931242	0	0	0.418225	0.040426	SRC
Nuclear Events Mediated By NFE2L2 R-HSA-9759194	1978-01-01	0.907864	0.931242	0	0	0.418225	0.040426	CDKN2A
Amyloid Fiber Formation R-HSA-977225	1979-01-01	0.910643	0.933292	0	0	0.412842	0.0386437	APP
Processing Of DNA Double-Strand Break Ends R-HSA-5693607	1980-01-01	0.913339	0.934297	0	0	0.407595	0.0369477	UBE2I
Regulation Of APC/C Activators Between G1/S And Early Anaphase R-HSA-176408	1980-01-01	0.913339	0.934297	0	0	0.407595	0.0369477	CDC26
Cellular Response To Chemical Stress R-HSA-9711123	3/182	0.91397	0.934297	0	0	0.538667	0.0484574	SMARCD3;COX16;CDKN2A
Cilium Assembly R-HSA-5617833	3/186	0.921102	0.940784	0	0	0.526783	0.0432934	KIF3B;BBS7;TUBA4A
Transport Of Bile Salts And Organic Acids, Metal Ions And Amine Compounds R-HSA-425366	1986-01-01	0.927891	0.946909	0	0	0.378706	0.0283426	SLC41A1
APC/C-mediated Degradation Of Cell Cycle Proteins R-HSA-174143	1987-01-01	0.930068	0.947292	0	0	0.374283	0.0271348	CDC26
Regulation Of PLK1 Activity At G2/M Transition R-HSA-2565942	1987-01-01	0.930068	0.947292	0	0	0.374283	0.0271348	TUBA4A
Class A/1 (Rhodopsin-like Receptors) R-HSA-373076	6/327	0.930645	0.947292	0	0	0.599325	0.0430777	C3;APP;CNOT6;ADORA2B;CCL2;CXCL3
Peptide Hormone Metabolism R-HSA-2980736	1989-01-01	0.934225	0.950127	0	0	0.365739	0.0248841	RAB27A
Viral mRNA Translation R-HSA-192823	1990-01-01	0.93621	0.951336	0	0	0.36161	0.0238356	BLOC1S6
Drug ADME R-HSA-9748784	1995-01-01	0.945275	0.959731	0	0	0.342287	0.0192638	ABCC3
Anchoring Of Basal Body To Plasma Membrane R-HSA-5620912	1997-01-01	0.948529	0.962218	0	0	0.335122	0.0177086	TUBA4A
KEAP1-NFE2L2 Pathway R-HSA-9755511	1/100	0.953053	0.965987	0	0	0.324916	0.0156236	CDKN2A
Transport Of Inorganic Cations/Anions And Amino Acids/Oligopeptides R-HSA-425393	1/104	0.958473	0.970657	0	0	0.312233	0.0132432	SLC4A4
PI3K/AKT Signaling In Cancer R-HSA-2219528	1/105	0.959727	0.971104	0	0	0.309215	0.0127107	SRC
Metabolism Of Amino Acids And Derivatives R-HSA-71291	6/364	0.96434	0.97416	0	0	0.536341	0.019475	ALDH4A1;HIBADH;AFMID;CSAD;FAH;OAZ2
GTP Hydrolysis And Joining Of 60S Ribosomal Subunit R-HSA-72706	1/109	0.964377	0.97416	0	0	0.297701	0.0107984	EIF5B
GPCR Ligand Binding R-HSA-500792	8/458	0.96744	0.974852	0	0	0.568079	0.0188044	C3;APP;WNT10A;CNOT6;ADORA2B;CCL2;GNB5;CXCL3
Mitotic Prophase R-HSA-68875	1/112	0.96751	0.974852	0	0	0.28961	0.00956578	NUP50
Nonsense Mediated Decay (NMD) Enhanced By Exon Junction Complex (EJC) R-HSA-975957	1/112	0.96751	0.974852	0	0	0.28961	0.00956578	RBM8A
Cap-dependent Translation Initiation R-HSA-72737	1/116	0.971263	0.977809	0	0	0.279478	0.00814917	EIF5B
rRNA Processing In Nucleus And Cytosol R-HSA-8868773	2/189	0.978948	0.984716	0	0	0.343032	0.00729866	GAR1;NOL11
rRNA Processing R-HSA-72312	2/199	0.983823	0.988787	0	0	0.325449	0.005308	GAR1;NOL11
Signaling By ROBO Receptors R-HSA-376176	2/209	0.987593	0.991743	0	0	0.309566	0.00386466	RBM8A;SRC
G2/M Checkpoints R-HSA-69481	1/148	0.989244	0.992567	0	0	0.218277	0.00236044	MCM7
Biological Oxidations R-HSA-211859	2/218	0.990245	0.992737	0	0	0.296528	0.0029068	CYB5R3;CYP2U1
Regulation Of Expression Of SLITs And ROBOs R-HSA-9010553	1/167	0.994003	0.995669	0	0	0.193102	0.00116154	RBM8A
Major Pathway Of rRNA Processing In Nucleolus And Cytosol R-HSA-6791226	1/179	0.995854	0.996688	0	0	0.179972	0.00074769	NOL11
Sensory Perception R-HSA-9709957	5/616	0.999957	0.999957	0	0	0.257966	1.11034e-05	SDC1;CASK;GPC4;GNB5;METAP1
