# Supplementary material for: JUNB O‐GlcNAcylation‐Mediated Promoter Accessibility of Metabolic Genes Modulates Distinct Epithelial Lineage in Pulmonary Fibrosis
Source: Adv Sci (Weinh). 2024 Dec 15;12(5):2406751. doi: 10.1002/advs.202406751 (PMC11791990; doi:10.1002/advs.202406751)
Supplement: Supplementary file 3 — Supplemental Table 2 [file ADVS-12-2406751-s001.xlsx]

## Sheet: Table S2A
	baseMean	log2FoldChange	lfcSE	pvalue	padj
EGFLAM	33.2	9.08829	2.92518	9.81057e-09	6.26111e-06
CD163L1	19.5874	7.83535	3.09166	1.41685e-05	0.00208741
TRIM43	35.8082	5.93625	1.66232	2.3623e-05	0.00316726
B3GALT5	112.725	5.25355	0.77695	7.14329e-13	1.62816e-09
VEPH1	22.7223	4.89783	1.27819	9.62193e-06	0.00158266
KCNJ15	15.3291	4.89398	1.30418	2.70032e-05	0.00347448
STK19B	13.026	4.89128	2.00181	0.000364455	0.0266114
TRIM43B	21.9418	4.888	1.88953	0.000366069	0.0266114
TRIM49	27.6273	4.4487	1.62537	0.00019252	0.016785
TRIM53CP	36.7834	4.33516	1.58544	0.00017046	0.0152791
ERP27	36.4816	3.96486	1.02567	4.66614e-06	0.000954465
LRCH2	22.9837	3.90846	1.51197	0.000295541	0.0230018
PPP1R1B	19.8053	3.65473	0.868874	1.68231e-06	0.000419395
DUX4L8	9.931	3.39995	1.37294	0.000629352	0.0384724
GSTT2	18.7959	3.30495	1.33419	0.000370997	0.026784
CDH5	864.448	3.10255	1.20935	0.000243493	0.0199227
KCNH5	126.47	3.07291	0.506014	6.23512e-11	9.04375e-08
ZG16B	461.819	2.9575	0.980641	7.22183e-05	0.00763074
MSMB	72.8179	2.81844	0.98366	0.000120491	0.0113085
ZNF385B	95.4494	2.66241	0.687587	3.8181e-06	0.00080155
CP	1684.34	2.56159	0.28126	4.25218e-21	6.78435e-17
PADI3	209.999	2.38487	0.651597	9.02599e-06	0.00151589
SLC28A3	91.1633	2.35799	0.718962	3.50349e-05	0.00426704
ITGA9	25.166	2.32954	0.897146	0.000288568	0.0226803
LINC00342	4542.7	2.29463	0.453223	1.965e-08	1.06124e-05
PHYHIPL	86.5114	2.21586	0.908907	0.000377737	0.0271477
ADH1C	114.271	2.07365	0.503286	1.49199e-06	0.000377852
SLC5A1	270.301	2.05841	0.424925	5.36128e-08	2.44398e-05
C16orf89	303.317	2.04604	0.54095	5.70165e-06	0.00109602
CTGF	765.386	2.04312	0.578125	1.51061e-05	0.00219107
TGM2	1657.57	2.00233	0.338524	1.45991e-10	1.55286e-07
GATA3	75.4462	1.93842	0.925593	0.000831168	0.0467088
C9orf84	30.0547	1.902	0.644203	0.0001093	0.0104424
PADI2	273.797	1.89702	0.693675	0.000186141	0.016318
ENPP7P11	38.5855	1.8647	0.844836	0.000701156	0.0415871
SLC4A4	161.646	1.83025	0.788395	0.000524024	0.0345487
FAM118A	1867.48	1.81871	0.26133	1.61577e-13	6.44489e-10
BST2	295.845	1.80013	0.588545	7.32384e-05	0.00766748
SELENOP	223.156	1.79228	0.502998	1.29104e-05	0.00201946
MICB	47.7518	1.77934	0.775757	0.000560163	0.036066
RGCC	126.094	1.77019	0.831483	0.000790095	0.0451827
ABCC6	43.5669	1.75371	0.43351	2.24064e-06	0.000523882
NR4A1	859.099	1.73383	0.324844	4.22378e-09	3.20907e-06
SHISA2	156.763	1.72858	0.749247	0.000548221	0.0355564
WFDC2	4798.83	1.72376	0.386005	3.4032e-07	0.000106467
SCGB1A1	52893.6	1.71913	0.556303	8.50226e-05	0.00858566
RARRES1	790.008	1.66128	0.596057	0.000169837	0.0152791
HCAR3	165.584	1.65081	0.450509	9.24126e-06	0.00153588
C4orf19	164.848	1.63577	0.484496	2.59895e-05	0.00337124
CRYM	270.504	1.62356	0.76861	0.00083297	0.0467088
TCN1	2581.1	1.57621	0.32456	4.8433e-08	2.27279e-05
MIR9.3HG	209.149	1.56862	0.343588	2.11976e-07	7.51574e-05
LXN	551.279	1.53485	0.464626	3.38364e-05	0.00415277
HLA.A	3171.7	1.49041	0.197023	1.87901e-15	1.49898e-11
ATF3	385.713	1.46843	0.493047	9.90147e-05	0.00981229
PRELP	113.749	1.44807	0.46111	5.91704e-05	0.00664693
ANKRD36C	761.321	1.42818	0.209506	4.47916e-13	1.19108e-09
SCNN1B	455.692	1.40553	0.258764	2.54445e-09	2.02984e-06
CPAMD8	612.43	1.39947	0.289916	6.04886e-08	2.68082e-05
CXCL17	3473.6	1.32752	0.427153	6.60332e-05	0.00702374
FAM3D	3679.82	1.31977	0.592557	0.000697403	0.0415189
KCNK5	294.59	1.30109	0.288488	2.75534e-07	9.21249e-05
FMOD	1353.99	1.3009	0.424382	7.80317e-05	0.00798074
PIP5K1B	132.642	1.29029	0.394466	3.89086e-05	0.00459842
ZFP36	3646.05	1.28534	0.328317	3.60471e-06	0.000766843
DNAH5	179.055	1.27594	0.345823	8.65997e-06	0.00149974
VEGFC	164.233	1.26725	0.42997	0.000108662	0.0104424
ARHGDIB	214.286	1.26373	0.364452	1.97253e-05	0.00273668
BMP3	191.181	1.25984	0.247009	1.55136e-08	8.84001e-06
CAPNS2	377.766	1.25862	0.462748	0.000208626	0.0179926
ARRB1	197.462	1.25425	0.2885	5.77787e-07	0.000170715
GUCY1A3	463.786	1.24675	0.337352	8.53566e-06	0.00149655
CYR61	1348.49	1.21576	0.340233	1.3518e-05	0.00207385
NCMAP	96.5505	1.20182	0.441357	0.000210386	0.0180468
MMP7	910.292	1.18478	0.352609	2.88181e-05	0.00364914
HCAR2	358.81	1.18175	0.277394	8.65727e-07	0.000230211
EGR3	199.256	1.1806	0.513078	0.000602217	0.0375327
PPP2R2B	150.372	1.17631	0.446651	0.000264798	0.021238
LCN2	13260.9	1.15452	0.415883	0.000234293	0.0194695
MUC1	3030.74	1.14489	0.422615	0.000230023	0.0192147
IGSF10	199.177	1.13903	0.306032	7.93251e-06	0.00143822
FOSB	4528.67	1.13099	0.483868	0.0005606	0.036066
RARRES3	1319.94	1.12194	0.50573	0.000729174	0.042772
NDRG2	3150.71	1.10104	0.21008	7.15226e-09	4.75476e-06
RBPMS	1907.05	1.07728	0.248799	6.42018e-07	0.000179709
LYPD6B	282.522	1.07422	0.266096	2.26561e-06	0.000523882
LRG1	645.9	1.06096	0.303285	1.82677e-05	0.00255668
LIMCH1	280.707	1.0562	0.491761	0.000851917	0.047324
TRIB1	785.161	1.05573	0.209131	2.04443e-08	1.06124e-05
SMCO4	94.6248	1.02538	0.421631	0.000465969	0.0314103
GK	793.38	1.01512	0.254435	2.76893e-06	0.000605182
DUSP1	2125.95	1.00956	0.376264	0.000241225	0.0198389
HS3ST3B1	588.096	0.990207	0.282211	1.77461e-05	0.00250566
FZD8	195.806	0.956461	0.365801	0.00029356	0.0229596
FAM49A	184.074	0.955083	0.256766	8.20333e-06	0.00145427
ARRDC3	806.954	0.951471	0.248754	5.46167e-06	0.0010627
GALM	312.451	0.937276	0.273707	2.42103e-05	0.00321896
HES1	4284.47	0.930942	0.217281	8.06603e-07	0.000218124
SELENBP1	5369.03	0.921865	0.325972	0.00016417	0.0149676
CYB5A	12820	0.905118	0.371481	0.000468546	0.0314103
JUN	6593.3	0.893345	0.221269	2.41716e-06	0.000542451
LDOC1	1717.57	0.892251	0.190728	1.34031e-07	5.09157e-05
DAPK1	920.748	0.884705	0.176109	2.41002e-08	1.20162e-05
ROBO3	337.913	0.858471	0.323306	0.000272173	0.0217126
SLC26A11	311.478	0.847787	0.282379	0.00010035	0.00988321
EFEMP1	2096.08	0.828319	0.237465	2.01468e-05	0.00277105
GSDMC	139.545	0.824121	0.367285	0.000754249	0.0439199
LBH	194.026	0.79373	0.308484	0.000344892	0.0257817
MARCH3	522.331	0.790331	0.280703	0.000178352	0.0157689
NIM1K	387.697	0.788488	0.342413	0.000667212	0.0401712
SLC22A20	120.502	0.788391	0.300306	0.000303423	0.0235005
SLC12A2	3977.9	0.781175	0.260292	0.00010344	0.0100633
INSR	2066.03	0.763842	0.2702	0.000172225	0.0153511
C15orf62	135.138	0.760104	0.269339	0.000178889	0.0157689
PLA2G4B	195.275	0.754242	0.291357	0.000337455	0.0253967
TNFSF10	1982.86	0.75386	0.204654	1.00442e-05	0.00161874
ECHDC3	467.151	0.74538	0.281058	0.000286787	0.0226519
RNF39	377.668	0.742408	0.23104	5.33873e-05	0.00612801
BCL3	1151.94	0.724096	0.225881	5.52921e-05	0.00630132
TSPAN15	456.094	0.712852	0.210531	3.01486e-05	0.00378756
NPIPA1	333.636	0.710544	0.299435	0.000588971	0.0369962
ST3GAL1	1220.33	0.702594	0.295542	0.000584855	0.0369962
SERPINF2	222.728	0.697051	0.286616	0.000513752	0.0340121
INSIG1	1738.03	0.676592	0.156088	7.1715e-07	0.000197278
FADS2	5307.67	0.667555	0.17658	7.42136e-06	0.00136101
RHOB	1847.41	0.654208	0.197815	4.0752e-05	0.00478087
MAOA	2149.95	0.653051	0.167973	4.7658e-06	0.00096251
SGSH	1065.33	0.631313	0.209779	0.000108924	0.0104424
LYPD6	258.888	0.629149	0.212751	0.000128326	0.0119733
SLC15A2	1158.59	0.627783	0.260269	0.000565248	0.0361143
CLDN4	7194.63	0.598768	0.163513	1.18639e-05	0.00187415
ELF3	8170.26	0.59726	0.234421	0.000410516	0.0284773
PRSS22	1906.95	0.589538	0.157592	8.83585e-06	0.00149974
BCL6	2766.03	0.583951	0.181964	5.95745e-05	0.00664693
GCHFR	616.567	0.577806	0.193174	0.000119845	0.0113085
PYROXD2	3320.68	0.577064	0.239824	0.000587288	0.0369962
TMEM125	858.66	0.561924	0.223596	0.000466719	0.0314103
TSC22D3	1442.41	0.556269	0.198583	0.000214725	0.0182231
LGALS3	2814.13	0.546667	0.238925	0.000813247	0.0463406
THBS1	964.762	0.526808	0.197796	0.000325446	0.0249485
STARD10	2080.13	0.526268	0.199921	0.00035408	0.026157
LURAP1L	1080.28	0.52515	0.222868	0.000710269	0.0418168
TJP3	2170.9	0.509368	0.175374	0.000166765	0.0151178
EFNA5	812.75	0.499316	0.181298	0.000263015	0.021238
CRIP2	3367.84	0.483783	0.202819	0.000706681	0.0417596
CHPT1	383.566	0.475411	0.189707	0.000528996	0.0346854
CD82	3478.03	0.473076	0.143724	5.17394e-05	0.0059819
STEAP3	1241.03	0.418776	0.153762	0.000326808	0.0249485
RPS21	6011.89	0.37219	0.14529	0.000565878	0.0361143
TMEM175	1024.85	0.357058	0.149419	0.000907232	0.0495715
RPS24	20029.3	0.32961	0.121678	0.000443635	0.0302487
PTPN20	11.2108	-0.0187412	0.0960969	0.000773757	0.0446259
LINC01127	565.175	-0.0196242	0.096407	6.47429e-05	0.00693271
GPNMB	1850.24	-0.0228979	0.0974795	0.000313481	0.0241623
CDO1	14.5201	-0.0241952	0.0979795	0.000236746	0.0195714
KCND3	53.0173	-0.028303	0.0997297	0.000132821	0.0123207
KRT8P3	122.987	-0.0286534	0.0998037	0.00062388	0.0384324
OXGR1	12.4239	-0.0298217	0.100329	0.000687685	0.0412482
SPESP1	30.4237	-0.0300263	0.100617	2.55212e-05	0.00333763
WDR17	28.6413	-0.0302402	0.100524	0.000777562	0.0446259
SSTR2	14.6282	-0.0329558	0.101903	0.000690719	0.041275
C16orf54	46.4369	-0.0359171	0.10368	0.000264892	0.021238
MMP17	139.304	-0.0372816	0.10436	0.000906118	0.0495715
GRM8	14.8569	-0.0373898	0.104509	0.000383236	0.027297
NTNG1	29.601	-0.0422521	0.107616	0.000818035	0.0464475
TMEFF2	282.71	-0.0511607	0.11487	0.000633524	0.0385797
DKK2	105.301	-0.0517664	0.116837	1.05118e-10	1.39763e-07
SPRR3	146.331	-0.0532975	0.117446	6.381e-05	0.00687898
SHH	131.647	-0.053312	0.11719	0.000211983	0.0180866
LOXL4	302.572	-0.0572969	0.122193	1.9578e-06	0.000473283
SMOC2	63.2895	-0.0590363	0.122971	0.000345803	0.0257817
MEOX1	386.57	-0.0648391	0.13175	6.34993e-07	0.000179709
ST6GAL2	271.865	-0.0692657	0.138054	1.45751e-06	0.000375074
ZNF737	90.1742	-0.0852955	0.165891	9.03872e-05	0.00906999
THSD7B	70.1239	-0.0862702	0.168481	6.08266e-05	0.00666936
ESRG	107.017	-0.112358	0.284201	1.78339e-07	6.46681e-05
FOXP1	3953.78	-0.333511	0.120809	0.000366938	0.0266114
NHS	3737.27	-0.351563	0.129746	0.000397766	0.0279575
MID1	2325.36	-0.355767	0.141214	0.000653742	0.0395818
ARHGEF3	2295.45	-0.377603	0.141091	0.000404759	0.0282005
RASSF6	1872.34	-0.397181	0.15088	0.000434518	0.0297543
CHURC1	1096.57	-0.423224	0.178297	0.000761558	0.0441842
GPAM	441.841	-0.424814	0.17244	0.000626937	0.0384722
FAM175A	451.473	-0.433361	0.170916	0.000532952	0.0347071
PCMTD2	1997.91	-0.434865	0.136014	7.35271e-05	0.00766748
RBBP8	1859.3	-0.445858	0.187386	0.000743497	0.0434524
VSNL1	2256.68	-0.453835	0.158027	0.000197569	0.0171316
ZFHX3	977.474	-0.468927	0.179277	0.000394535	0.0278531
MAP4K4	2111.99	-0.470734	0.204441	0.000854234	0.047324
PKP1	10022.8	-0.472475	0.168056	0.000227613	0.0191135
C14orf132	458.737	-0.479857	0.192328	0.000530445	0.0346854
TERF1	1197.25	-0.480326	0.148689	6.10295e-05	0.00666936
RNF43	4524.85	-0.50363	0.148877	3.54008e-05	0.00427894
FERMT1	1334.77	-0.524976	0.158653	4.48434e-05	0.00522246
FBXL18	249.256	-0.528608	0.217865	0.000591693	0.0370214
WASF3	551.368	-0.536533	0.238909	0.000882559	0.048724
PTCH1	456.128	-0.544009	0.213965	0.000433639	0.0297543
ROBO2	702.826	-0.568338	0.247941	0.000775597	0.0446259
RASSF8	1714.17	-0.571258	0.223233	0.000401272	0.0280803
XRCC2	277.888	-0.571416	0.220096	0.000366838	0.0266114
ZNF891	321.062	-0.580653	0.25751	0.000839955	0.0468584
BRCA2	284.086	-0.581908	0.234098	0.000481628	0.0320295
FOXQ1	5992.37	-0.593388	0.169961	2.19055e-05	0.00298719
FAM161A	199.236	-0.602374	0.234048	0.000381212	0.0272746
PPP1R9A	1218.8	-0.607566	0.205955	0.000118805	0.011283
PIGZ	234.762	-0.616663	0.235313	0.000332836	0.0252763
TGFBR2	6898.7	-0.642823	0.210789	9.26435e-05	0.00923829
LRFN4	311.016	-0.686932	0.204661	3.32451e-05	0.00414394
PCSK5	449.057	-0.693687	0.295109	0.000614844	0.0381706
KREMEN1	4062.15	-0.700342	0.135855	1.25565e-08	7.41997e-06
NPL	349.019	-0.717785	0.329198	0.00088636	0.0487651
LEF1	503.673	-0.726789	0.290117	0.000414976	0.0286621
ARSJ	1042.71	-0.729175	0.21259	2.49785e-05	0.00329365
BAG2	180.377	-0.732429	0.295606	0.000445548	0.0302498
PEG10	23578.2	-0.734969	0.288437	0.000388326	0.0275366
DISC1	129.791	-0.739395	0.335035	0.000832125	0.0467088
CDC7	475.23	-0.749548	0.209063	1.42045e-05	0.00208741
RMST	868.905	-0.760537	0.329826	0.000654942	0.0395818
LZTS1	984.391	-0.795113	0.338215	0.000581924	0.0369905
HUNK	4753.33	-0.800937	0.253555	6.03251e-05	0.00666936
PDP1	1418.58	-0.807975	0.238547	2.80638e-05	0.00358207
LINC00665	320.423	-0.829965	0.270806	8.18983e-05	0.00832285
PAQR8	300.749	-0.83578	0.293988	0.000158512	0.0145348
VWA2	1013.3	-0.838648	0.189677	4.33092e-07	0.000130377
TENM4	1040.21	-0.84222	0.2353	1.39434e-05	0.00208741
EXOC6	742.634	-0.862504	0.316586	0.00021913	0.0184985
SIRPA	673.22	-0.865596	0.281115	7.73311e-05	0.00796011
ZNRF3	1723.76	-0.87445	0.126461	2.34086e-13	7.46968e-10
RUNX3	2551.99	-0.894815	0.37177	0.000481798	0.0320295
WNT10A	1012.75	-0.900658	0.391123	0.000622455	0.0384324
FRG1CP	147.136	-0.903841	0.273861	3.70574e-05	0.0044455
RHOBTB3	1336.41	-0.93657	0.264214	1.54118e-05	0.00221527
SP6	286.242	-0.960125	0.338319	0.00015425	0.0142258
CARD10	1488.98	-0.963917	0.446147	0.000834348	0.0467088
PHLDA1	4104.32	-0.984	0.256367	4.96271e-06	0.000980645
UGT1A6	317.963	-0.98632	0.201756	4.52529e-08	2.18791e-05
CD109	4195.63	-0.992468	0.244752	2.02308e-06	0.000481764
CASC10	297.526	-1.00514	0.246312	1.87484e-06	0.0004602
ITGA1	634.384	-1.01504	0.225008	2.77154e-07	9.21249e-05
MSRB3	96.3904	-1.02433	0.391626	0.000284257	0.0225638
MMP11	821.73	-1.04016	0.218328	8.28427e-08	3.39991e-05
TLR4	489.804	-1.04729	0.283932	8.82417e-06	0.00149974
SERPINB13	369.594	-1.0502	0.295108	1.42606e-05	0.00208741
ADAMTS1	680.103	-1.05702	0.338396	6.29625e-05	0.00683379
CHL1	4551	-1.09319	0.236261	1.42169e-07	5.27512e-05
APCDD1	6065.18	-1.09704	0.231365	8.31064e-08	3.39991e-05
ZNF626	104.245	-1.11997	0.297337	6.65902e-06	0.00124994
GBP6	923.629	-1.13911	0.262542	6.09964e-07	0.000176945
RDH10	2307.08	-1.14687	0.1928	1.23881e-10	1.5204e-07
IGFL4	1659.69	-1.15157	0.315405	9.89953e-06	0.0016117
SLC47A1	223.739	-1.201	0.36776	3.87574e-05	0.00459842
TMEM158	189.092	-1.20519	0.304119	2.97203e-06	0.000640793
NKD1	1555.17	-1.21286	0.340615	1.37515e-05	0.00208741
SCN2B	99.1527	-1.22948	0.484161	0.000334271	0.0252763
ZNF382	83.4469	-1.25329	0.498395	0.000354116	0.026157
A2ML1	148.272	-1.30586	0.365566	1.31084e-05	0.00203054
ZBED2	845.055	-1.36701	0.522723	0.000261144	0.021238
ROR1	658.292	-1.37209	0.287476	7.65169e-08	3.29953e-05
ZNF471	137.94	-1.39286	0.373555	7.35744e-06	0.00136101
WASHC1	294.876	-1.42929	0.40839	1.68225e-05	0.00239645
LGR6	5103.8	-1.46458	0.247083	1.34787e-10	1.5361e-07
SYNE1	219.438	-1.46467	0.429426	2.29721e-05	0.0031061
TENM2	2878.55	-1.48064	0.279374	4.95828e-09	3.59588e-06
SLC7A1	4886.23	-1.49737	0.291738	1.14742e-08	7.04119e-06
ZNF154	243.361	-1.5054	0.335954	3.03888e-07	9.69706e-05
GAD1	506.176	-1.5149	0.241783	1.67801e-11	3.34658e-08
CXCR4	2113.53	-1.54184	0.468601	3.38325e-05	0.00415277
SLC7A11	416.463	-1.54494	0.33146	1.291e-07	5.02388e-05
KCNB2	245.302	-1.54937	0.429053	1.10561e-05	0.001764
BAMBI	304.689	-1.59869	0.399748	2.41417e-06	0.000542451
PALD1	740.578	-1.61667	0.283998	5.44418e-10	5.42887e-07
SP5	202.844	-1.63526	0.442795	8.05934e-06	0.0014448
IL17RD	3190.94	-1.65173	0.234538	8.60636e-14	4.57715e-10
GLI2	294.066	-1.65174	0.543065	7.5252e-05	0.0077964
CCAT1	262.862	-1.65201	0.314319	6.17417e-09	4.283e-06
PLIN2	1157.17	-1.73825	0.286374	5.58222e-11	9.04375e-08
IL18R1	65.9012	-1.76726	0.461786	4.97852e-06	0.000980645
DCHS2	3675.45	-1.77383	0.47331	6.37058e-06	0.00121003
KLF12	134.745	-1.81327	0.61851	0.000102891	0.0100633
KCNH2	153.468	-1.93095	0.428242	2.5757e-07	8.93375e-05
NODAL	49.5834	-1.9951	0.639573	5.92325e-05	0.00664693
ZNF667	63.3971	-2.04076	0.405307	2.06196e-08	1.06124e-05
COL8A1	970.831	-2.04315	0.46288	3.8747e-07	0.000118886
OGDHL	218.935	-2.07279	0.537089	4.04558e-06	0.000838275
FGF9	177.555	-2.09959	0.374515	8.93607e-10	8.38676e-07
LIMS2	221.515	-2.28099	0.5726	2.44791e-06	0.000542451
CDH11	511.507	-2.38156	0.393851	6.21794e-11	9.04375e-08
FSTL4	818.084	-2.45433	0.549194	2.94332e-07	9.58381e-05
SLC38A4	46.9799	-2.60931	0.628386	1.32235e-06	0.00034587
CREG2	32.1993	-2.65908	0.56182	1.05322e-07	4.20105e-05
SLC8A1	33.6748	-2.91765	0.533331	2.47135e-09	2.02984e-06
NRCAM	36.4521	-7.198	1.36775	2.38188e-09	2.02984e-06

## Sheet: Table S2B
NAME	GS<br> follow link to MSigDB	GS DETAILS	SIZE	ES	NES	NOM p-val	FDR q-val	FWER p-val	RANK AT MAX	LEADING EDGE
TRAVAGLINI_LUNG_MUCOUS_CELL	TRAVAGLINI_LUNG_MUCOUS_CELL	Details ...	34	0.822887	1.85131	0	0.00289069	0.003	160	tags=56%, list=11%, signal=61%
HE_LIM_SUN_FETAL_LUNG_C1_PROXIMAL_SECRETORY_1_CELL	HE_LIM_SUN_FETAL_LUNG_C1_PROXIMAL_SECRETORY_1_CELL	Details ...	35	0.802363	1.79158	0	0.00466214	0.009	230	tags=60%, list=16%, signal=69%
HE_LIM_SUN_FETAL_LUNG_C1_PROXIMAL_SECRETORY_2_CELL	HE_LIM_SUN_FETAL_LUNG_C1_PROXIMAL_SECRETORY_2_CELL	Details ...	83	0.713971	1.78379	0	0.00464278	0.014	242	tags=41%, list=16%, signal=46%
TRAVAGLINI_LUNG_SEROUS_CELL	TRAVAGLINI_LUNG_SEROUS_CELL	Details ...	27	0.829493	1.76788	0	0.00673191	0.028	144	tags=52%, list=10%, signal=56%
DURANTE_ADULT_OLFACTORY_NEUROEPITHELIUM_SUSTENTACULAR_CELLS	DURANTE_ADULT_OLFACTORY_NEUROEPITHELIUM_SUSTENTACULAR_CELLS	Details ...	18	0.861758	1.72703	0	0.0149335	0.076	182	tags=67%, list=12%, signal=75%
DESCARTES_FETAL_EYE_CORNEAL_AND_CONJUNCTIVAL_EPITHELIAL_CELLS	DESCARTES_FETAL_EYE_CORNEAL_AND_CONJUNCTIVAL_EPITHELIAL_CELLS	Details ...	71	0.685499	1.67947	0.00118064	0.0430889	0.24	284	tags=45%, list=19%, signal=53%
TRAVAGLINI_LUNG_GOBLET_CELL	TRAVAGLINI_LUNG_GOBLET_CELL	Details ...	42	0.726577	1.67599	0.00130548	0.040118	0.257	216	tags=48%, list=15%, signal=54%
HE_LIM_SUN_FETAL_LUNG_C1_SMG_CELL	HE_LIM_SUN_FETAL_LUNG_C1_SMG_CELL	Details ...	111	0.644676	1.66266	0	0.0493822	0.345	246	tags=41%, list=17%, signal=46%
TRAVAGLINI_LUNG_SIGNALING_ALVEOLAR_EPITHELIAL_TYPE_2_CELL	TRAVAGLINI_LUNG_SIGNALING_ALVEOLAR_EPITHELIAL_TYPE_2_CELL	Details ...	21	0.786552	1.63822	0.00277778	0.0697482	0.502	138	tags=43%, list=9%, signal=47%
TRAVAGLINI_LUNG_CLUB_CELL	TRAVAGLINI_LUNG_CLUB_CELL	Details ...	55	0.689655	1.63374	0.00372671	0.0682816	0.524	395	tags=73%, list=27%, signal=96%
DESCARTES_MAIN_FETAL_CORNEAL_AND_CONJUNCTIVAL_EPITHELIAL_CELLS	DESCARTES_MAIN_FETAL_CORNEAL_AND_CONJUNCTIVAL_EPITHELIAL_CELLS	Details ...	48	0.702974	1.63106	0.00126904	0.0647202	0.542	262	tags=48%, list=18%, signal=56%
BUSSLINGER_GASTRIC_PPP1R1B_POSITIVE_CELLS	BUSSLINGER_GASTRIC_PPP1R1B_POSITIVE_CELLS	Details ...	49	0.68887	1.61231	0.00130039	0.083574	0.669	403	tags=76%, list=27%, signal=100%
DESCARTES_FETAL_PLACENTA_PAEP_MECOM_POSITIVE_CELLS	DESCARTES_FETAL_PLACENTA_PAEP_MECOM_POSITIVE_CELLS	Details ...	24	0.753266	1.61158	0.0069735	0.0783564	0.676	262	tags=46%, list=18%, signal=55%
AIZARANI_LIVER_C24_EPCAM_POS_BILE_DUCT_CELLS_3	AIZARANI_LIVER_C24_EPCAM_POS_BILE_DUCT_CELLS_3	Details ...	31	0.741374	1.60925	0.00422535	0.0774892	0.693	234	tags=48%, list=16%, signal=56%
TRAVAGLINI_LUNG_ALVEOLAR_EPITHELIAL_TYPE_2_CELL	TRAVAGLINI_LUNG_ALVEOLAR_EPITHELIAL_TYPE_2_CELL	Details ...	25	0.74188	1.56817	0.0112045	0.137427	0.897	152	tags=44%, list=10%, signal=48%
BUSSLINGER_GASTRIC_LYZ_POSITIVE_CELLS	BUSSLINGER_GASTRIC_LYZ_POSITIVE_CELLS	Details ...	46	0.66548	1.56143	0.00503778	0.143917	0.924	393	tags=67%, list=27%, signal=89%
BUSSLINGER_DUODENAL_TRANSIT_AMPLIFYING_CELLS	BUSSLINGER_DUODENAL_TRANSIT_AMPLIFYING_CELLS	Details ...	43	0.672398	1.55179	0.00768246	0.155622	0.945	409	tags=77%, list=28%, signal=103%
RUBENSTEIN_SKELETAL_MUSCLE_PERICYTES	RUBENSTEIN_SKELETAL_MUSCLE_PERICYTES	Details ...	16	0.781658	1.54313	0.0179372	0.166188	0.962	209	tags=44%, list=14%, signal=50%
AIZARANI_LIVER_C7_EPCAM_POS_BILE_DUCT_CELLS_2	AIZARANI_LIVER_C7_EPCAM_POS_BILE_DUCT_CELLS_2	Details ...	44	0.661098	1.53285	0.0115237	0.180859	0.974	240	tags=36%, list=16%, signal=42%
HE_LIM_SUN_FETAL_LUNG_C1_PROXIMAL_SECRETORY_PROGENITORS_CELL	HE_LIM_SUN_FETAL_LUNG_C1_PROXIMAL_SECRETORY_PROGENITORS_CELL	Details ...	32	0.687381	1.52935	0.0149051	0.179246	0.976	230	tags=56%, list=16%, signal=65%
HE_LIM_SUN_FETAL_LUNG_C1_PROXIMAL_SECRETORY_3_CELL	HE_LIM_SUN_FETAL_LUNG_C1_PROXIMAL_SECRETORY_3_CELL		47	0.660082	1.52905	0.0114213	0.171478	0.977	230	tags=38%, list=16%, signal=44%
DESCARTES_FETAL_KIDNEY_MYELOID_CELLS	DESCARTES_FETAL_KIDNEY_MYELOID_CELLS		15	0.780803	1.52555	0.0244275	0.170463	0.98	131	tags=20%, list=9%, signal=22%
BUSSLINGER_GASTRIC_PREZYMOGENIC_CELLS	BUSSLINGER_GASTRIC_PREZYMOGENIC_CELLS		24	0.722189	1.51663	0.0315068	0.183844	0.986	237	tags=50%, list=16%, signal=59%
BUSSLINGER_DUODENAL_EARLY_IMMATURE_ENTEROCYTES	BUSSLINGER_DUODENAL_EARLY_IMMATURE_ENTEROCYTES		21	0.728106	1.51586	0.0147275	0.177725	0.987	309	tags=62%, list=21%, signal=77%
DESCARTES_FETAL_PANCREAS_DUCTAL_CELLS	DESCARTES_FETAL_PANCREAS_DUCTAL_CELLS		24	0.725841	1.51476	0.0218878	0.173048	0.988	221	tags=46%, list=15%, signal=53%
ZHENG_CORD_BLOOD_C5_SIMILAR_TO_HSC_C6_PUTATIVE_ALTERED_METABOLIC_STATE	ZHENG_CORD_BLOOD_C5_SIMILAR_TO_HSC_C6_PUTATIVE_ALTERED_METABOLIC_STATE		18	0.76319	1.50406	0.0245665	0.189779	0.993	237	tags=61%, list=16%, signal=72%
HE_LIM_SUN_FETAL_LUNG_C1_CLUB_CELL	HE_LIM_SUN_FETAL_LUNG_C1_CLUB_CELL		18	0.742121	1.48427	0.0285307	0.230193	0.997	230	tags=50%, list=16%, signal=59%
FAN_OVARY_CL2_PUTATIVE_EARLY_ATRETIC_FOLLICLE_THECAL_CELL_1	FAN_OVARY_CL2_PUTATIVE_EARLY_ATRETIC_FOLLICLE_THECAL_CELL_1		38	0.652898	1.48136	0.0278884	0.22888	0.998	375	tags=61%, list=25%, signal=79%
GAUTAM_EYE_CORNEA_TGFBI_HIGH_EPITHELIAL_CELLS	GAUTAM_EYE_CORNEA_TGFBI_HIGH_EPITHELIAL_CELLS		20	0.727666	1.46679	0.0351124	0.258583	1	237	tags=55%, list=16%, signal=65%
BUSSLINGER_GASTRIC_METALLOTHIONEIN_CELLS	BUSSLINGER_GASTRIC_METALLOTHIONEIN_CELLS		23	0.693694	1.45759	0.0372493	0.275516	1	403	tags=70%, list=27%, signal=94%
FAN_OVARY_CL7_ANGEIOGENIC_ENDOTHELIAL_CELL	FAN_OVARY_CL7_ANGEIOGENIC_ENDOTHELIAL_CELL		47	0.621831	1.44495	0.0279188	0.303015	1	359	tags=62%, list=24%, signal=79%
TRAVAGLINI_LUNG_MACROPHAGE_CELL	TRAVAGLINI_LUNG_MACROPHAGE_CELL		31	0.657385	1.44097	0.0373444	0.304857	1	211	tags=39%, list=14%, signal=44%
RUBENSTEIN_SKELETAL_MUSCLE_MYELOID_CELLS	RUBENSTEIN_SKELETAL_MUSCLE_MYELOID_CELLS		61	0.593467	1.4398	0.0364322	0.298827	1	453	tags=67%, list=31%, signal=93%
DESCARTES_FETAL_HEART_EPICARDIAL_FAT_CELLS	DESCARTES_FETAL_HEART_EPICARDIAL_FAT_CELLS		16	0.733425	1.43646	0.0538922	0.299831	1	169	tags=38%, list=11%, signal=42%
LAKE_ADULT_KIDNEY_C19_COLLECTING_DUCT_INTERCALATED_CELLS_TYPE_A_MEDULLA	LAKE_ADULT_KIDNEY_C19_COLLECTING_DUCT_INTERCALATED_CELLS_TYPE_A_MEDULLA		49	0.613259	1.43153	0.0356234	0.305713	1	483	tags=84%, list=33%, signal=120%
MENON_FETAL_KIDNEY_6_COLLECTING_DUCT_CELLS	MENON_FETAL_KIDNEY_6_COLLECTING_DUCT_CELLS		22	0.686959	1.42442	0.0538117	0.319525	1	287	tags=59%, list=19%, signal=72%
TRAVAGLINI_LUNG_BRONCHIAL_VESSEL_2_CELL	TRAVAGLINI_LUNG_BRONCHIAL_VESSEL_2_CELL		35	0.641506	1.42333	0.055788	0.314441	1	237	tags=40%, list=16%, signal=47%
DURANTE_ADULT_OLFACTORY_NEUROEPITHELIUM_RESPIRATORY_CILIATED_CELLS	DURANTE_ADULT_OLFACTORY_NEUROEPITHELIUM_RESPIRATORY_CILIATED_CELLS		15	0.729248	1.423	0.0480769	0.307005	1	206	tags=40%, list=14%, signal=46%
FAN_EMBRYONIC_CTX_BIG_GROUPS_BRAIN_IMMUNE	FAN_EMBRYONIC_CTX_BIG_GROUPS_BRAIN_IMMUNE		19	0.701948	1.42043	0.0723404	0.306975	1	287	tags=58%, list=19%, signal=71%
LAKE_ADULT_KIDNEY_C7_PROXIMAL_TUBULE_EPITHELIAL_CELLS_S3	LAKE_ADULT_KIDNEY_C7_PROXIMAL_TUBULE_EPITHELIAL_CELLS_S3		39	0.617494	1.40758	0.0543767	0.337316	1	473	tags=77%, list=32%, signal=110%
TRAVAGLINI_LUNG_CAPILLARY_INTERMEDIATE_2_CELL	TRAVAGLINI_LUNG_CAPILLARY_INTERMEDIATE_2_CELL		53	0.599012	1.40614	0.0313676	0.333301	1	411	tags=66%, list=28%, signal=88%
BUSSLINGER_DUODENAL_DIFFERENTIATING_STEM_CELLS	BUSSLINGER_DUODENAL_DIFFERENTIATING_STEM_CELLS		56	0.596933	1.38839	0.0502451	0.381082	1	452	tags=71%, list=31%, signal=99%
DESCARTES_FETAL_INTESTINE_INTESTINAL_EPITHELIAL_CELLS	DESCARTES_FETAL_INTESTINE_INTESTINAL_EPITHELIAL_CELLS		26	0.645138	1.38448	0.0815752	0.384277	1	277	tags=38%, list=19%, signal=47%
RUBENSTEIN_SKELETAL_MUSCLE_SATELLITE_CELLS	RUBENSTEIN_SKELETAL_MUSCLE_SATELLITE_CELLS		63	0.574802	1.38114	0.0406905	0.385962	1	484	tags=83%, list=33%, signal=118%
BUSSLINGER_ESOPHAGEAL_DENDRITIC_CELLS	BUSSLINGER_ESOPHAGEAL_DENDRITIC_CELLS		28	0.636162	1.37801	0.0879121	0.38663	1	165	tags=36%, list=11%, signal=39%
MANNO_MIDBRAIN_NEUROTYPES_HRGL2A	MANNO_MIDBRAIN_NEUROTYPES_HRGL2A		86	0.547171	1.37609	0.049763	0.384674	1	206	tags=28%, list=14%, signal=31%
DESCARTES_FETAL_LUNG_SQUAMOUS_EPITHELIAL_CELLS	DESCARTES_FETAL_LUNG_SQUAMOUS_EPITHELIAL_CELLS		39	0.613686	1.37494	0.0651596	0.379978	1	262	tags=36%, list=18%, signal=42%
MENON_FETAL_KIDNEY_5_PROXIMAL_TUBULE_CELLS	MENON_FETAL_KIDNEY_5_PROXIMAL_TUBULE_CELLS		16	0.710813	1.37489	0.108067	0.372277	1	304	tags=69%, list=21%, signal=86%
FAN_EMBRYONIC_CTX_BIG_GROUPS_CAJAL_RETZIUS	FAN_EMBRYONIC_CTX_BIG_GROUPS_CAJAL_RETZIUS		46	0.595383	1.37396	0.0510204	0.367491	1	189	tags=22%, list=13%, signal=24%
HE_LIM_SUN_FETAL_LUNG_C0_PERICYTE	HE_LIM_SUN_FETAL_LUNG_C0_PERICYTE		19	0.677642	1.36718	0.10472	0.379414	1	124	tags=21%, list=8%, signal=23%
LAKE_ADULT_KIDNEY_C10_THIN_ASCENDING_LIMB	LAKE_ADULT_KIDNEY_C10_THIN_ASCENDING_LIMB		67	0.563574	1.36643	0.0434258	0.374247	1	447	tags=70%, list=30%, signal=96%
FAN_OVARY_CL6_PUTATIVE_EARLY_ATRETIC_FOLLICLE_THECAL_CELL_2	FAN_OVARY_CL6_PUTATIVE_EARLY_ATRETIC_FOLLICLE_THECAL_CELL_2		58	0.562359	1.36198	0.0632603	0.379803	1	249	tags=38%, list=17%, signal=44%
LAKE_ADULT_KIDNEY_C9_THIN_ASCENDING_LIMB	LAKE_ADULT_KIDNEY_C9_THIN_ASCENDING_LIMB		50	0.57844	1.35156	0.07289	0.403662	1	483	tags=76%, list=33%, signal=109%
CUI_DEVELOPING_HEART_C6_EPICARDIAL_CELL	CUI_DEVELOPING_HEART_C6_EPICARDIAL_CELL		28	0.619598	1.34229	0.0962343	0.424925	1	173	tags=25%, list=12%, signal=28%
HE_LIM_SUN_FETAL_LUNG_C1_MID_BASAL_CELL	HE_LIM_SUN_FETAL_LUNG_C1_MID_BASAL_CELL		42	0.584009	1.33577	0.0873418	0.43721	1	221	tags=36%, list=15%, signal=41%
HE_LIM_SUN_FETAL_LUNG_C2_APOE_POS_M2_MACROPHAGE_CELL	HE_LIM_SUN_FETAL_LUNG_C2_APOE_POS_M2_MACROPHAGE_CELL		45	0.57225	1.3306	0.0874036	0.445087	1	261	tags=33%, list=18%, signal=39%
TRAVAGLINI_LUNG_BRONCHIAL_VESSEL_1_CELL	TRAVAGLINI_LUNG_BRONCHIAL_VESSEL_1_CELL		58	0.553563	1.3177	0.0904585	0.478203	1	504	tags=84%, list=34%, signal=123%
HAY_BONE_MARROW_NAIVE_T_CELL	HAY_BONE_MARROW_NAIVE_T_CELL		73	0.533607	1.31614	0.0660264	0.475173	1	473	tags=74%, list=32%, signal=103%
TRAVAGLINI_LUNG_DIFFERENTIATING_BASAL_CELL	TRAVAGLINI_LUNG_DIFFERENTIATING_BASAL_CELL		27	0.611072	1.31528	0.114754	0.469733	1	221	tags=48%, list=15%, signal=56%
HAY_BONE_MARROW_STROMAL	HAY_BONE_MARROW_STROMAL		110	0.515828	1.31355	0.0609481	0.467556	1	176	tags=23%, list=12%, signal=24%
GAUTAM_EYE_CORNEA_CONJUNCTIVAL_CELLS	GAUTAM_EYE_CORNEA_CONJUNCTIVAL_CELLS		20	0.634917	1.31296	0.139013	0.461672	1	309	tags=40%, list=21%, signal=50%
BUSSLINGER_DUODENAL_STEM_CELLS	BUSSLINGER_DUODENAL_STEM_CELLS		70	0.535606	1.31119	0.0751515	0.459819	1	409	tags=60%, list=28%, signal=79%
AIZARANI_LIVER_C4_EPCAM_POS_BILE_DUCT_CELLS_1	AIZARANI_LIVER_C4_EPCAM_POS_BILE_DUCT_CELLS_1		38	0.573177	1.31057	0.121984	0.454637	1	206	tags=34%, list=14%, signal=39%
MURARO_PANCREAS_ACINAR_CELL	MURARO_PANCREAS_ACINAR_CELL		132	0.506499	1.30866	0.0460526	0.453866	1	411	tags=55%, list=28%, signal=69%
FAN_OVARY_CL16_LYMPHATIC_ENDOTHELIAL_CELL	FAN_OVARY_CL16_LYMPHATIC_ENDOTHELIAL_CELL		35	0.588445	1.30832	0.111258	0.447603	1	305	tags=49%, list=21%, signal=60%
RUBENSTEIN_SKELETAL_MUSCLE_NK_CELLS	RUBENSTEIN_SKELETAL_MUSCLE_NK_CELLS		31	0.591727	1.30322	0.14	0.456402	1	465	tags=68%, list=31%, signal=97%
MURARO_PANCREAS_DUCTAL_CELL	MURARO_PANCREAS_DUCTAL_CELL		188	0.489678	1.29293	0.0326316	0.48053	1	237	tags=30%, list=16%, signal=31%
MENON_FETAL_KIDNEY_10_IMMUNE_CELLS	MENON_FETAL_KIDNEY_10_IMMUNE_CELLS		15	0.666502	1.2916	0.171827	0.47766	1	303	tags=60%, list=21%, signal=75%
HAY_BONE_MARROW_MONOCYTE	HAY_BONE_MARROW_MONOCYTE		21	0.627293	1.28412	0.162319	0.493373	1	283	tags=38%, list=19%, signal=46%
TRAVAGLINI_LUNG_TREM2_DENDRITIC_CELL	TRAVAGLINI_LUNG_TREM2_DENDRITIC_CELL		64	0.537547	1.28377	0.100606	0.487288	1	261	tags=31%, list=18%, signal=36%
TRAVAGLINI_LUNG_ADVENTITIAL_FIBROBLAST_CELL	TRAVAGLINI_LUNG_ADVENTITIAL_FIBROBLAST_CELL		55	0.547715	1.28205	0.110974	0.485944	1	202	tags=29%, list=14%, signal=32%
AIZARANI_LIVER_C14_HEPATOCYTES_2	AIZARANI_LIVER_C14_HEPATOCYTES_2		24	0.602584	1.27896	0.168539	0.488105	1	165	tags=29%, list=11%, signal=32%
BUSSLINGER_DUODENAL_LATE_IMMATURE_ENTEROCYTES	BUSSLINGER_DUODENAL_LATE_IMMATURE_ENTEROCYTES		16	0.644697	1.27316	0.187126	0.498558	1	171	tags=50%, list=12%, signal=56%
HE_LIM_SUN_FETAL_LUNG_C0_LATE_AIRWAY_SMC_CELL	HE_LIM_SUN_FETAL_LUNG_C0_LATE_AIRWAY_SMC_CELL		18	0.631782	1.26936	0.178363	0.503014	1	240	tags=39%, list=16%, signal=46%
RUBENSTEIN_SKELETAL_MUSCLE_ENDOTHELIAL_CELLS	RUBENSTEIN_SKELETAL_MUSCLE_ENDOTHELIAL_CELLS		21	0.620906	1.26596	0.174037	0.506647	1	301	tags=52%, list=20%, signal=65%
ZHONG_PFC_MAJOR_TYPES_ASTROCYTES	ZHONG_PFC_MAJOR_TYPES_ASTROCYTES		50	0.532621	1.26239	0.15	0.510478	1	244	tags=34%, list=17%, signal=39%
TRAVAGLINI_LUNG_NEUTROPHIL_CELL	TRAVAGLINI_LUNG_NEUTROPHIL_CELL		43	0.539919	1.25058	0.147247	0.540075	1	234	tags=28%, list=16%, signal=32%
DESCARTES_FETAL_KIDNEY_URETERIC_BUD_CELLS	DESCARTES_FETAL_KIDNEY_URETERIC_BUD_CELLS		63	0.5201	1.24853	0.150063	0.54017	1	230	tags=40%, list=16%, signal=45%
MENON_FETAL_KIDNEY_8_CONNECTING_TUBULE_CELLS	MENON_FETAL_KIDNEY_8_CONNECTING_TUBULE_CELLS		31	0.564984	1.24116	0.197817	0.556202	1	161	tags=26%, list=11%, signal=28%
TRAVAGLINI_LUNG_CD4_NAIVE_T_CELL	TRAVAGLINI_LUNG_CD4_NAIVE_T_CELL		45	0.534084	1.24027	0.16	0.551894	1	483	tags=84%, list=33%, signal=122%
LAKE_ADULT_KIDNEY_C8_DECENDING_THIN_LIMB	LAKE_ADULT_KIDNEY_C8_DECENDING_THIN_LIMB		52	0.520934	1.23524	0.16206	0.56076	1	483	tags=75%, list=33%, signal=108%
MANNO_MIDBRAIN_NEUROTYPES_HPROGBP	MANNO_MIDBRAIN_NEUROTYPES_HPROGBP		38	0.541884	1.23137	0.177507	0.565653	1	124	tags=16%, list=8%, signal=17%
AIZARANI_LIVER_C9_LSECS_1	AIZARANI_LIVER_C9_LSECS_1		37	0.551837	1.2295	0.177632	0.564476	1	148	tags=19%, list=10%, signal=20%
TRAVAGLINI_LUNG_ALVEOLAR_FIBROBLAST_CELL	TRAVAGLINI_LUNG_ALVEOLAR_FIBROBLAST_CELL		31	0.561395	1.223	0.202171	0.577833	1	140	tags=35%, list=9%, signal=38%
GAO_ESOPHAGUS_25W_C1_CILIATED_EPITHELIAL_CELLS	GAO_ESOPHAGUS_25W_C1_CILIATED_EPITHELIAL_CELLS		32	0.549889	1.21847	0.216142	0.585127	1	248	tags=28%, list=17%, signal=33%
HE_LIM_SUN_FETAL_LUNG_C1_LATE_BASAL_CELL	HE_LIM_SUN_FETAL_LUNG_C1_LATE_BASAL_CELL		32	0.549741	1.21092	0.209459	0.601626	1	230	tags=34%, list=16%, signal=40%
LAKE_ADULT_KIDNEY_C17_COLLECTING_SYSTEM_PCS_STRESSED_DISSOC_SUBSET	LAKE_ADULT_KIDNEY_C17_COLLECTING_SYSTEM_PCS_STRESSED_DISSOC_SUBSET		41	0.519657	1.20955	0.207207	0.59895	1	195	tags=32%, list=13%, signal=36%
TRAVAGLINI_LUNG_BASAL_CELL	TRAVAGLINI_LUNG_BASAL_CELL		40	0.531872	1.20802	0.210738	0.59689	1	342	tags=40%, list=23%, signal=51%
FAN_OVARY_CL0_XBP1_SELK_HIGH_STROMAL_CELL	FAN_OVARY_CL0_XBP1_SELK_HIGH_STROMAL_CELL		40	0.535035	1.20684	0.203632	0.59424	1	511	tags=85%, list=35%, signal=126%
MANNO_MIDBRAIN_NEUROTYPES_HRGL2B	MANNO_MIDBRAIN_NEUROTYPES_HRGL2B		58	0.501383	1.20384	0.190238	0.596809	1	305	tags=33%, list=21%, signal=40%
HE_LIM_SUN_FETAL_LUNG_C0_MESENCHYMAL_3_CELL	HE_LIM_SUN_FETAL_LUNG_C0_MESENCHYMAL_3_CELL		20	0.584818	1.19498	0.27672	0.617319	1	279	tags=45%, list=19%, signal=55%
DURANTE_ADULT_OLFACTORY_NEUROEPITHELIUM_VASCULAR_SMOOTH_MUSCLE_CELLS	DURANTE_ADULT_OLFACTORY_NEUROEPITHELIUM_VASCULAR_SMOOTH_MUSCLE_CELLS		18	0.589558	1.19007	0.260492	0.626034	1	261	tags=44%, list=18%, signal=53%
RUBENSTEIN_SKELETAL_MUSCLE_T_CELLS	RUBENSTEIN_SKELETAL_MUSCLE_T_CELLS		51	0.516629	1.18893	0.213415	0.62244	1	514	tags=90%, list=35%, signal=134%
TRAVAGLINI_LUNG_PROXIMAL_BASAL_CELL	TRAVAGLINI_LUNG_PROXIMAL_BASAL_CELL		108	0.467737	1.18703	0.168385	0.621916	1	393	tags=54%, list=27%, signal=68%
CUI_DEVELOPING_HEART_C8_MACROPHAGE	CUI_DEVELOPING_HEART_C8_MACROPHAGE		32	0.531622	1.1846	0.273333	0.622772	1	237	tags=31%, list=16%, signal=36%
LAKE_ADULT_KIDNEY_C5_PROXIMAL_TUBULE_EPITHELIAL_CELLS_STRESS_INFLAM	LAKE_ADULT_KIDNEY_C5_PROXIMAL_TUBULE_EPITHELIAL_CELLS_STRESS_INFLAM		40	0.521534	1.18	0.233333	0.630316	1	148	tags=23%, list=10%, signal=24%
HE_LIM_SUN_FETAL_LUNG_C1_PROXIMAL_BASAL_CELL	HE_LIM_SUN_FETAL_LUNG_C1_PROXIMAL_BASAL_CELL		48	0.509441	1.17248	0.243003	0.646678	1	226	tags=31%, list=15%, signal=36%
TRAVAGLINI_LUNG_CILIATED_CELL	TRAVAGLINI_LUNG_CILIATED_CELL		78	0.468711	1.16134	0.22515	0.673301	1	242	tags=21%, list=16%, signal=23%
ZHONG_PFC_MAJOR_TYPES_MICROGLIA	ZHONG_PFC_MAJOR_TYPES_MICROGLIA		64	0.480032	1.16094	0.240491	0.667847	1	238	tags=31%, list=16%, signal=36%
LAKE_ADULT_KIDNEY_C18_COLLECTING_DUCT_PRINCIPAL_CELLS_MEDULLA	LAKE_ADULT_KIDNEY_C18_COLLECTING_DUCT_PRINCIPAL_CELLS_MEDULLA		51	0.489761	1.15772	0.249678	0.670662	1	472	tags=75%, list=32%, signal=106%
RUBENSTEIN_SKELETAL_MUSCLE_B_CELLS	RUBENSTEIN_SKELETAL_MUSCLE_B_CELLS		40	0.501546	1.15008	0.287979	0.687146	1	473	tags=85%, list=32%, signal=122%
TRAVAGLINI_LUNG_PLATELET_MEGAKARYOCYTE_CELL	TRAVAGLINI_LUNG_PLATELET_MEGAKARYOCYTE_CELL		56	0.484336	1.14994	0.262233	0.680877	1	294	tags=34%, list=20%, signal=41%
HE_LIM_SUN_FETAL_LUNG_C7_KCNIP4_POS_NEURON_CELL	HE_LIM_SUN_FETAL_LUNG_C7_KCNIP4_POS_NEURON_CELL		17	0.576005	1.14224	0.330804	0.697149	1	329	tags=35%, list=22%, signal=45%
GAO_ESOPHAGUS_25W_C2_KRT6BPOS_SECRETORY_PROGENITOR_CELLS	GAO_ESOPHAGUS_25W_C2_KRT6BPOS_SECRETORY_PROGENITOR_CELLS		16	0.587835	1.13811	0.323099	0.703212	1	267	tags=38%, list=18%, signal=45%
FAN_OVARY_CL14_MATURE_SMOOTH_MUSCLE_CELL	FAN_OVARY_CL14_MATURE_SMOOTH_MUSCLE_CELL		51	0.484306	1.13652	0.266922	0.701178	1	256	tags=33%, list=17%, signal=39%
TRAVAGLINI_LUNG_MESOTHELIAL_CELL	TRAVAGLINI_LUNG_MESOTHELIAL_CELL		97	0.448753	1.13506	0.244318	0.698814	1	406	tags=54%, list=27%, signal=69%
RUBENSTEIN_SKELETAL_MUSCLE_PCV_ENDOTHELIAL_CELLS	RUBENSTEIN_SKELETAL_MUSCLE_PCV_ENDOTHELIAL_CELLS		42	0.495899	1.1277	0.306494	0.714221	1	447	tags=69%, list=30%, signal=96%
HU_FETAL_RETINA_BLOOD	HU_FETAL_RETINA_BLOOD		32	0.513023	1.12222	0.308943	0.724271	1	287	tags=25%, list=19%, signal=30%
AIZARANI_LIVER_C2_KUPFFER_CELLS_1	AIZARANI_LIVER_C2_KUPFFER_CELLS_1		19	0.550807	1.12204	0.321586	0.718257	1	87	tags=11%, list=6%, signal=11%
TRAVAGLINI_LUNG_EREG_DENDRITIC_CELL	TRAVAGLINI_LUNG_EREG_DENDRITIC_CELL		76	0.458244	1.1155	0.303828	0.730839	1	237	tags=30%, list=16%, signal=34%
HAY_BONE_MARROW_NK_CELLS	HAY_BONE_MARROW_NK_CELLS		30	0.509847	1.11336	0.342291	0.730744	1	294	tags=47%, list=20%, signal=57%
HAY_BONE_MARROW_NEUTROPHIL	HAY_BONE_MARROW_NEUTROPHIL		60	0.460137	1.11001	0.313653	0.733663	1	380	tags=47%, list=26%, signal=60%
CUI_DEVELOPING_HEART_C7_MAST_CELL	CUI_DEVELOPING_HEART_C7_MAST_CELL		23	0.531406	1.10611	0.340942	0.738201	1	268	tags=43%, list=18%, signal=52%
TRAVAGLINI_LUNG_OLR1_CLASSICAL_MONOCYTE_CELL	TRAVAGLINI_LUNG_OLR1_CLASSICAL_MONOCYTE_CELL		90	0.438664	1.09848	0.300115	0.753962	1	362	tags=40%, list=25%, signal=50%
CUI_DEVELOPING_HEART_TRABECULAR_VENTRICULAR_CARDIOMYOCYTE	CUI_DEVELOPING_HEART_TRABECULAR_VENTRICULAR_CARDIOMYOCYTE		16	0.555562	1.08886	0.405493	0.776205	1	240	tags=38%, list=16%, signal=44%
LAKE_ADULT_KIDNEY_C3_PROXIMAL_TUBULE_EPITHELIAL_CELLS_S1_S2	LAKE_ADULT_KIDNEY_C3_PROXIMAL_TUBULE_EPITHELIAL_CELLS_S1_S2		21	0.53532	1.08819	0.364922	0.771257	1	197	tags=19%, list=13%, signal=22%
HE_LIM_SUN_FETAL_LUNG_C6_DEUTEROSOMAL_CELL	HE_LIM_SUN_FETAL_LUNG_C6_DEUTEROSOMAL_CELL		16	0.545391	1.08663	0.399701	0.769269	1	165	tags=19%, list=11%, signal=21%
MANNO_MIDBRAIN_NEUROTYPES_HPERIC	MANNO_MIDBRAIN_NEUROTYPES_HPERIC		106	0.427158	1.07935	0.33218	0.784138	1	157	tags=22%, list=11%, signal=23%
CUI_DEVELOPING_HEART_VASCULAR_ENDOTHELIAL_CELL	CUI_DEVELOPING_HEART_VASCULAR_ENDOTHELIAL_CELL		40	0.480065	1.07831	0.360265	0.780459	1	240	tags=35%, list=16%, signal=41%
MANNO_MIDBRAIN_NEUROTYPES_HNBML1	MANNO_MIDBRAIN_NEUROTYPES_HNBML1		29	0.490876	1.07732	0.360056	0.77672	1	87	tags=14%, list=6%, signal=14%
TRAVAGLINI_LUNG_NONCLASSICAL_MONOCYTE_CELL	TRAVAGLINI_LUNG_NONCLASSICAL_MONOCYTE_CELL		21	0.517379	1.07679	0.373611	0.771651	1	170	tags=33%, list=12%, signal=37%
GAUTAM_EYE_CORNEA_ELF3_HIGH_EPITHELIAL_CELLS	GAUTAM_EYE_CORNEA_ELF3_HIGH_EPITHELIAL_CELLS		20	0.538019	1.07677	0.389049	0.765419	1	128	tags=20%, list=9%, signal=22%
BUSSLINGER_GASTRIC_MATURE_PIT_CELLS	BUSSLINGER_GASTRIC_MATURE_PIT_CELLS		39	0.469825	1.0751	0.368	0.763853	1	432	tags=49%, list=29%, signal=67%
LAKE_ADULT_KIDNEY_C6_PROXIMAL_TUBULE_EPITHELIAL_CELLS_FIBRINOGEN_POS_S3	LAKE_ADULT_KIDNEY_C6_PROXIMAL_TUBULE_EPITHELIAL_CELLS_FIBRINOGEN_POS_S3		22	0.51521	1.07261	0.389928	0.764854	1	371	tags=45%, list=25%, signal=60%
HE_LIM_SUN_FETAL_LUNG_C0_MID_MESOTHELIAL_CELL	HE_LIM_SUN_FETAL_LUNG_C0_MID_MESOTHELIAL_CELL		104	0.424079	1.06972	0.351685	0.766605	1	257	tags=27%, list=17%, signal=30%
GAO_LARGE_INTESTINE_24W_C11_PANETH_LIKE_CELL	GAO_LARGE_INTESTINE_24W_C11_PANETH_LIKE_CELL		30	0.48512	1.06755	0.377899	0.766665	1	235	tags=33%, list=16%, signal=39%
HE_LIM_SUN_FETAL_LUNG_C7_MID_SCHWANN_CELL	HE_LIM_SUN_FETAL_LUNG_C7_MID_SCHWANN_CELL		30	0.488825	1.06506	0.393243	0.767713	1	261	tags=30%, list=18%, signal=36%
HE_LIM_SUN_FETAL_LUNG_C0_EARLY_MESOTHELIAL_CELL	HE_LIM_SUN_FETAL_LUNG_C0_EARLY_MESOTHELIAL_CELL		62	0.447173	1.06493	0.380952	0.762046	1	250	tags=27%, list=17%, signal=32%
GAO_LARGE_INTESTINE_ADULT_CJ_IMMUNE_CELLS	GAO_LARGE_INTESTINE_ADULT_CJ_IMMUNE_CELLS		67	0.434303	1.05508	0.368735	0.782574	1	145	tags=16%, list=10%, signal=17%
HE_LIM_SUN_FETAL_LUNG_C0_LATE_MESOTHELIAL_CELL	HE_LIM_SUN_FETAL_LUNG_C0_LATE_MESOTHELIAL_CELL		82	0.426012	1.04751	0.399761	0.797448	1	332	tags=41%, list=22%, signal=51%
DESCARTES_FETAL_LIVER_HEPATOBLASTS	DESCARTES_FETAL_LIVER_HEPATOBLASTS		39	0.460381	1.0462	0.407552	0.795016	1	232	tags=26%, list=16%, signal=30%
HE_LIM_SUN_FETAL_LUNG_C3_LYMPHATIC_ENDOTHELIAL_CELL	HE_LIM_SUN_FETAL_LUNG_C3_LYMPHATIC_ENDOTHELIAL_CELL		59	0.440097	1.04557	0.413924	0.790544	1	246	tags=25%, list=17%, signal=29%
RUBENSTEIN_SKELETAL_MUSCLE_SMOOTH_MUSCLE_CELLS	RUBENSTEIN_SKELETAL_MUSCLE_SMOOTH_MUSCLE_CELLS		50	0.448733	1.04406	0.40736	0.788516	1	261	tags=28%, list=18%, signal=33%
TRAVAGLINI_LUNG_BASOPHIL_MAST_2_CELL	TRAVAGLINI_LUNG_BASOPHIL_MAST_2_CELL		59	0.434679	1.04365	0.409032	0.783711	1	237	tags=31%, list=16%, signal=35%
AIZARANI_LIVER_C10_MVECS_1	AIZARANI_LIVER_C10_MVECS_1		40	0.455277	1.04084	0.416449	0.785432	1	148	tags=18%, list=10%, signal=19%
MANNO_MIDBRAIN_NEUROTYPES_HNBML5	MANNO_MIDBRAIN_NEUROTYPES_HNBML5		55	0.43314	1.03577	0.427681	0.792906	1	87	tags=13%, list=6%, signal=13%
BUSSLINGER_GASTRIC_ISTHMUS_CELLS	BUSSLINGER_GASTRIC_ISTHMUS_CELLS		55	0.432969	1.02994	0.440994	0.80225	1	412	tags=47%, list=28%, signal=63%
DESCARTES_FETAL_LIVER_MESOTHELIAL_CELLS	DESCARTES_FETAL_LIVER_MESOTHELIAL_CELLS		40	0.453029	1.02954	0.443122	0.797631	1	200	tags=25%, list=14%, signal=28%
GAUTAM_EYE_IRIS_CILIARY_BODY_CRYAA_HIGH_CILIARY_BODY_CELLS	GAUTAM_EYE_IRIS_CILIARY_BODY_CRYAA_HIGH_CILIARY_BODY_CELLS		16	0.52687	1.02789	0.432392	0.796016	1	244	tags=31%, list=17%, signal=37%
AIZARANI_LIVER_C39_EPCAM_POS_BILE_DUCT_CELLS_4	AIZARANI_LIVER_C39_EPCAM_POS_BILE_DUCT_CELLS_4		27	0.485772	1.02506	0.459198	0.797582	1	352	tags=48%, list=24%, signal=62%
CUI_DEVELOPING_HEART_C4_ENDOTHELIAL_CELL	CUI_DEVELOPING_HEART_C4_ENDOTHELIAL_CELL		18	0.501067	1.0203	0.471894	0.803867	1	359	tags=56%, list=24%, signal=73%
FAN_EMBRYONIC_CTX_BIG_GROUPS_MICROGLIA	FAN_EMBRYONIC_CTX_BIG_GROUPS_MICROGLIA		55	0.429695	1.01243	0.460494	0.818745	1	237	tags=27%, list=16%, signal=31%
DESCARTES_FETAL_ADRENAL_CSH1_CSH2_POSITIVE_CELLS	DESCARTES_FETAL_ADRENAL_CSH1_CSH2_POSITIVE_CELLS		19	0.498119	1.01143	0.452522	0.815521	1	181	tags=26%, list=12%, signal=30%
FAN_OVARY_CL13_MONOCYTE_MACROPHAGE	FAN_OVARY_CL13_MONOCYTE_MACROPHAGE		40	0.440242	1.00876	0.449141	0.816318	1	405	tags=52%, list=27%, signal=70%
GAO_LARGE_INTESTINE_ADULT_CI_MESENCHYMAL_CELLS	GAO_LARGE_INTESTINE_ADULT_CI_MESENCHYMAL_CELLS		32	0.455013	1.00463	0.44507	0.821	1	160	tags=22%, list=11%, signal=24%
DESCARTES_FETAL_SPLEEN_MESOTHELIAL_CELLS	DESCARTES_FETAL_SPLEEN_MESOTHELIAL_CELLS		30	0.461012	1.00403	0.472651	0.816946	1	197	tags=37%, list=13%, signal=41%
ZHENG_CORD_BLOOD_C6_HSC_MULTIPOTENT_PROGENITOR	ZHENG_CORD_BLOOD_C6_HSC_MULTIPOTENT_PROGENITOR		17	0.503617	1.00268	0.467692	0.814714	1	268	tags=53%, list=18%, signal=64%
FAN_OVARY_CL9_PUTATIVE_APOPTOTIC_ENDOTHELIAL_CELL	FAN_OVARY_CL9_PUTATIVE_APOPTOTIC_ENDOTHELIAL_CELL		39	0.439106	1.00193	0.477027	0.810998	1	359	tags=54%, list=24%, signal=69%
LAKE_ADULT_KIDNEY_C27_VASCULAR_SMOOTH_MUSCLE_CELLS_AND_PERICYTES	LAKE_ADULT_KIDNEY_C27_VASCULAR_SMOOTH_MUSCLE_CELLS_AND_PERICYTES		41	0.435783	0.99669	0.484043	0.818282	1	176	tags=24%, list=12%, signal=27%
LAKE_ADULT_KIDNEY_C23_ENDOTHELIAL_CELLS_AVR	LAKE_ADULT_KIDNEY_C23_ENDOTHELIAL_CELLS_AVR		23	0.474165	0.995309	0.473381	0.81625	1	447	tags=65%, list=30%, signal=92%
AIZARANI_LIVER_C20_LSECS_3	AIZARANI_LIVER_C20_LSECS_3		30	0.456464	0.995143	0.490832	0.81135	1	148	tags=17%, list=10%, signal=18%
MANNO_MIDBRAIN_NEUROTYPES_HRGL3	MANNO_MIDBRAIN_NEUROTYPES_HRGL3		70	0.40627	0.994994	0.479953	0.80632	1	186	tags=24%, list=13%, signal=26%
GAUTAM_EYE_IRIS_CILIARY_BODY_PUTATIVE_STEM_CELLS	GAUTAM_EYE_IRIS_CILIARY_BODY_PUTATIVE_STEM_CELLS		23	0.463803	0.986662	0.503546	0.820363	1	360	tags=35%, list=24%, signal=45%
DESCARTES_MAIN_FETAL_IGFBP1_DKK1_POSITIVE_CELLS	DESCARTES_MAIN_FETAL_IGFBP1_DKK1_POSITIVE_CELLS		17	0.484962	0.982291	0.487332	0.825615	1	233	tags=29%, list=16%, signal=35%
DESCARTES_FETAL_MUSCLE_SCHWANN_CELLS	DESCARTES_FETAL_MUSCLE_SCHWANN_CELLS		19	0.488339	0.980413	0.500728	0.824695	1	206	tags=21%, list=14%, signal=24%
HE_LIM_SUN_FETAL_LUNG_C1_SQUAMOUS_CELL	HE_LIM_SUN_FETAL_LUNG_C1_SQUAMOUS_CELL		46	0.410419	0.976202	0.513798	0.828799	1	221	tags=24%, list=15%, signal=27%
AIZARANI_LIVER_C11_HEPATOCYTES_1	AIZARANI_LIVER_C11_HEPATOCYTES_1		33	0.441334	0.972444	0.52251	0.831968	1	170	tags=24%, list=12%, signal=27%
LAKE_ADULT_KIDNEY_C4_PROXIMAL_TUBULE_EPITHELIAL_CELLS_S2	LAKE_ADULT_KIDNEY_C4_PROXIMAL_TUBULE_EPITHELIAL_CELLS_S2		25	0.456799	0.966622	0.527473	0.840542	1	107	tags=8%, list=7%, signal=8%
RUBENSTEIN_SKELETAL_MUSCLE_FAP_CELLS	RUBENSTEIN_SKELETAL_MUSCLE_FAP_CELLS		32	0.435173	0.941268	0.584022	0.894632	1	249	tags=22%, list=17%, signal=26%
GAUTAM_EYE_IRIS_CILIARY_BODY_WIF1_HIGH_FIBROBLASTS	GAUTAM_EYE_IRIS_CILIARY_BODY_WIF1_HIGH_FIBROBLASTS		29	0.429692	0.940326	0.567082	0.891188	1	482	tags=76%, list=33%, signal=110%
HE_LIM_SUN_FETAL_LUNG_C3_EARLY_CAP_CELL	HE_LIM_SUN_FETAL_LUNG_C3_EARLY_CAP_CELL		54	0.395686	0.933704	0.590452	0.9009	1	156	tags=13%, list=11%, signal=14%
HE_LIM_SUN_FETAL_LUNG_C0_ASPN_POS_CHONDROCYTE	HE_LIM_SUN_FETAL_LUNG_C0_ASPN_POS_CHONDROCYTE		15	0.473227	0.921227	0.584592	0.923442	1	176	tags=27%, list=12%, signal=30%
MANNO_MIDBRAIN_NEUROTYPES_HMGL	MANNO_MIDBRAIN_NEUROTYPES_HMGL		74	0.36875	0.919691	0.618532	0.921268	1	287	tags=31%, list=19%, signal=37%
BUSSLINGER_DUODENAL_IMMUNE_CELLS	BUSSLINGER_DUODENAL_IMMUNE_CELLS		114	0.359204	0.915665	0.659429	0.924868	1	453	tags=58%, list=31%, signal=77%
DESCARTES_FETAL_CEREBRUM_MICROGLIA	DESCARTES_FETAL_CEREBRUM_MICROGLIA		30	0.415251	0.908757	0.607438	0.934337	1	195	tags=23%, list=13%, signal=26%
HE_LIM_SUN_FETAL_LUNG_C3_ARTERIAL_ENDOTHELIAL_CELL	HE_LIM_SUN_FETAL_LUNG_C3_ARTERIAL_ENDOTHELIAL_CELL		39	0.402572	0.908547	0.628798	0.929264	1	197	tags=21%, list=13%, signal=23%
HE_LIM_SUN_FETAL_LUNG_C3_INTERMEDIATE_LYMPHATIC_ENDO_CELL	HE_LIM_SUN_FETAL_LUNG_C3_INTERMEDIATE_LYMPHATIC_ENDO_CELL		56	0.382498	0.905884	0.636252	0.929373	1	207	tags=29%, list=14%, signal=32%
BUSSLINGER_GASTRIC_IMMATURE_PIT_CELLS	BUSSLINGER_GASTRIC_IMMATURE_PIT_CELLS		25	0.422004	0.902662	0.592748	0.930586	1	432	tags=44%, list=29%, signal=61%
DURANTE_ADULT_OLFACTORY_NEUROEPITHELIUM_OLFACTORY_ENSHEATHING_GLIA	DURANTE_ADULT_OLFACTORY_NEUROEPITHELIUM_OLFACTORY_ENSHEATHING_GLIA		25	0.426366	0.893027	0.650771	0.945034	1	232	tags=24%, list=16%, signal=28%
MANNO_MIDBRAIN_NEUROTYPES_HSERT	MANNO_MIDBRAIN_NEUROTYPES_HSERT		50	0.38227	0.892194	0.631179	0.941381	1	96	tags=14%, list=6%, signal=14%
FAN_EMBRYONIC_CTX_OLIG	FAN_EMBRYONIC_CTX_OLIG		67	0.365554	0.890175	0.667072	0.94021	1	257	tags=21%, list=17%, signal=24%
TRAVAGLINI_LUNG_PROLIFERATING_MACROPHAGE_CELL	TRAVAGLINI_LUNG_PROLIFERATING_MACROPHAGE_CELL		89	0.354868	0.889608	0.688159	0.935963	1	395	tags=33%, list=27%, signal=42%
AIZARANI_LIVER_C21_STELLATE_CELLS_1	AIZARANI_LIVER_C21_STELLATE_CELLS_1		42	0.388164	0.88771	0.624366	0.93423	1	301	tags=31%, list=20%, signal=38%
HU_FETAL_RETINA_RPE	HU_FETAL_RETINA_RPE		42	0.385084	0.886122	0.668387	0.932179	1	210	tags=17%, list=14%, signal=19%
HU_FETAL_RETINA_MICROGLIA	HU_FETAL_RETINA_MICROGLIA		48	0.381812	0.885159	0.648172	0.928687	1	367	tags=44%, list=25%, signal=56%
DESCARTES_FETAL_SPLEEN_AFP_ALB_POSITIVE_CELLS	DESCARTES_FETAL_SPLEEN_AFP_ALB_POSITIVE_CELLS		21	0.425513	0.883689	0.64058	0.926545	1	161	tags=24%, list=11%, signal=26%
CUI_DEVELOPING_HEART_C9_B_T_CELL	CUI_DEVELOPING_HEART_C9_B_T_CELL		19	0.439162	0.883116	0.648688	0.922624	1	191	tags=26%, list=13%, signal=30%
LAKE_ADULT_KIDNEY_C26_MESANGIAL_CELLS	LAKE_ADULT_KIDNEY_C26_MESANGIAL_CELLS		36	0.397237	0.881487	0.643741	0.92081	1	146	tags=19%, list=10%, signal=21%
AIZARANI_LIVER_C13_LSECS_2	AIZARANI_LIVER_C13_LSECS_2		35	0.39129	0.880989	0.652174	0.916776	1	148	tags=17%, list=10%, signal=19%
DESCARTES_MAIN_FETAL_CCL19_CCL21_POSITIVE_CELLS	DESCARTES_MAIN_FETAL_CCL19_CCL21_POSITIVE_CELLS		15	0.43471	0.863726	0.647059	0.946429	1	159	tags=20%, list=11%, signal=22%
CUI_DEVELOPING_HEART_C5_VALVAR_CELL	CUI_DEVELOPING_HEART_C5_VALVAR_CELL		48	0.368441	0.861315	0.683673	0.945871	1	240	tags=35%, list=16%, signal=41%
HE_LIM_SUN_FETAL_LUNG_C2_HSC_ELP_CELL	HE_LIM_SUN_FETAL_LUNG_C2_HSC_ELP_CELL		34	0.387553	0.85603	0.683128	0.950673	1	116	tags=15%, list=8%, signal=16%
HAY_BONE_MARROW_PLATELET	HAY_BONE_MARROW_PLATELET		17	0.428077	0.852213	0.66373	0.95274	1	214	tags=24%, list=14%, signal=27%
AIZARANI_LIVER_C3_NK_NKT_CELLS_2	AIZARANI_LIVER_C3_NK_NKT_CELLS_2		42	0.368636	0.840527	0.69898	0.969673	1	389	tags=52%, list=26%, signal=69%
AIZARANI_LIVER_C23_KUPFFER_CELLS_3	AIZARANI_LIVER_C23_KUPFFER_CELLS_3		24	0.400781	0.839655	0.703597	0.966104	1	234	tags=25%, list=16%, signal=29%
LAKE_ADULT_KIDNEY_C12_THICK_ASCENDING_LIMB	LAKE_ADULT_KIDNEY_C12_THICK_ASCENDING_LIMB		67	0.341669	0.836159	0.761905	0.967248	1	447	tags=66%, list=30%, signal=90%
FAN_OVARY_CL4_T_LYMPHOCYTE_NK_CELL_1	FAN_OVARY_CL4_T_LYMPHOCYTE_NK_CELL_1		26	0.388394	0.834709	0.675237	0.964831	1	326	tags=35%, list=22%, signal=44%
HE_LIM_SUN_FETAL_LUNG_C2_PLATELET_CELL	HE_LIM_SUN_FETAL_LUNG_C2_PLATELET_CELL		20	0.41033	0.832375	0.706232	0.963925	1	63	tags=10%, list=4%, signal=10%
MURARO_PANCREAS_ENDOTHELIAL_CELL	MURARO_PANCREAS_ENDOTHELIAL_CELL		45	0.358771	0.831002	0.733078	0.96129	1	244	tags=24%, list=17%, signal=28%
MANNO_MIDBRAIN_NEUROTYPES_HENDO	MANNO_MIDBRAIN_NEUROTYPES_HENDO		130	0.319379	0.829825	0.814365	0.95841	1	216	tags=25%, list=15%, signal=26%
BUSSLINGER_GASTRIC_X_CELLS	BUSSLINGER_GASTRIC_X_CELLS		28	0.374606	0.819093	0.714487	0.973113	1	202	tags=21%, list=14%, signal=24%
TRAVAGLINI_LUNG_BASOPHIL_MAST_1_CELL	TRAVAGLINI_LUNG_BASOPHIL_MAST_1_CELL		44	0.351771	0.817454	0.757812	0.971061	1	216	tags=25%, list=15%, signal=28%
AIZARANI_LIVER_C32_MVECS_3	AIZARANI_LIVER_C32_MVECS_3		17	0.407265	0.817163	0.730713	0.966539	1	301	tags=35%, list=20%, signal=44%
FAN_EMBRYONIC_CTX_BIG_GROUPS_BRAIN_ENDOTHELIAL	FAN_EMBRYONIC_CTX_BIG_GROUPS_BRAIN_ENDOTHELIAL		57	0.343769	0.81601	0.771863	0.963565	1	144	tags=16%, list=10%, signal=17%
DESCARTES_FETAL_CEREBELLUM_MICROGLIA	DESCARTES_FETAL_CEREBELLUM_MICROGLIA		31	0.373823	0.810435	0.773973	0.968437	1	195	tags=16%, list=13%, signal=18%
AIZARANI_LIVER_C29_MVECS_2	AIZARANI_LIVER_C29_MVECS_2		43	0.349575	0.806721	0.783007	0.970284	1	218	tags=19%, list=15%, signal=21%
TRAVAGLINI_LUNG_PROLIFERATING_BASAL_CELL	TRAVAGLINI_LUNG_PROLIFERATING_BASAL_CELL		88	0.321044	0.801269	0.825581	0.974849	1	454	tags=51%, list=31%, signal=69%
HU_FETAL_RETINA_FIBROBLAST	HU_FETAL_RETINA_FIBROBLAST		65	0.332406	0.800965	0.791515	0.970428	1	297	tags=29%, list=20%, signal=35%
GAUTAM_EYE_CORNEA_FIBROBLASTS	GAUTAM_EYE_CORNEA_FIBROBLASTS		38	0.352528	0.796225	0.780713	0.973392	1	442	tags=61%, list=30%, signal=84%
DURANTE_ADULT_OLFACTORY_NEUROEPITHELIUM_FIBROBLASTS_STROMAL_CELLS	DURANTE_ADULT_OLFACTORY_NEUROEPITHELIUM_FIBROBLASTS_STROMAL_CELLS		15	0.414586	0.795961	0.738439	0.968968	1	46	tags=13%, list=3%, signal=14%
HE_LIM_SUN_FETAL_LUNG_C5_CD5_POS_CCL22_NEG_MATURE_B_CELL	HE_LIM_SUN_FETAL_LUNG_C5_CD5_POS_CCL22_NEG_MATURE_B_CELL		15	0.404559	0.795799	0.733032	0.964477	1	234	tags=27%, list=16%, signal=31%
BUSSLINGER_DUODENAL_MATURE_ENTEROCYTES	BUSSLINGER_DUODENAL_MATURE_ENTEROCYTES		28	0.372783	0.794523	0.772603	0.961756	1	138	tags=14%, list=9%, signal=15%
DESCARTES_FETAL_THYMUS_STROMAL_CELLS	DESCARTES_FETAL_THYMUS_STROMAL_CELLS		17	0.399584	0.792982	0.752252	0.959644	1	76	tags=12%, list=5%, signal=12%
DESCARTES_FETAL_LIVER_STELLATE_CELLS	DESCARTES_FETAL_LIVER_STELLATE_CELLS		18	0.390775	0.786875	0.76523	0.965393	1	117	tags=17%, list=8%, signal=18%
AIZARANI_LIVER_C28_NK_NKT_CELLS_6	AIZARANI_LIVER_C28_NK_NKT_CELLS_6		19	0.384	0.785695	0.74711	0.962586	1	81	tags=16%, list=5%, signal=16%
AIZARANI_LIVER_C25_KUPFFER_CELLS_4	AIZARANI_LIVER_C25_KUPFFER_CELLS_4		20	0.382117	0.784829	0.763869	0.959235	1	226	tags=20%, list=15%, signal=23%
FAN_OVARY_CL10_PUTATIVE_EARLY_ATRESIA_GRANULOSA_CELL	FAN_OVARY_CL10_PUTATIVE_EARLY_ATRESIA_GRANULOSA_CELL		21	0.385237	0.784339	0.765714	0.955394	1	443	tags=67%, list=30%, signal=94%
FAN_EMBRYONIC_CTX_BRAIN_NAIVE_LIKE_T_CELL	FAN_EMBRYONIC_CTX_BRAIN_NAIVE_LIKE_T_CELL		16	0.396736	0.779775	0.768889	0.957913	1	240	tags=31%, list=16%, signal=37%
MANNO_MIDBRAIN_NEUROTYPES_HOPC	MANNO_MIDBRAIN_NEUROTYPES_HOPC		49	0.327388	0.774559	0.809949	0.961577	1	232	tags=20%, list=16%, signal=23%
DESCARTES_FETAL_THYMUS_THYMIC_EPITHELIAL_CELLS	DESCARTES_FETAL_THYMUS_THYMIC_EPITHELIAL_CELLS		35	0.344039	0.773308	0.802356	0.958863	1	3	tags=3%, list=0%, signal=3%
HAY_BONE_MARROW_DENDRITIC_CELL	HAY_BONE_MARROW_DENDRITIC_CELL		21	0.376579	0.773197	0.789855	0.95451	1	161	tags=29%, list=11%, signal=32%
CUI_DEVELOPING_HEART_VALVAR_ENDOTHELIAL_CELL	CUI_DEVELOPING_HEART_VALVAR_ENDOTHELIAL_CELL		23	0.367123	0.772042	0.768345	0.951631	1	234	tags=26%, list=16%, signal=31%
GAUTAM_EYE_IRIS_CILIARY_BODY_MEG3_HIGH_FIBROBLASTS	GAUTAM_EYE_IRIS_CILIARY_BODY_MEG3_HIGH_FIBROBLASTS		20	0.370553	0.763334	0.798867	0.960954	1	128	tags=15%, list=9%, signal=16%
HE_LIM_SUN_FETAL_LUNG_C1_PULMONARY_NEUROENDOCRINE_CELL	HE_LIM_SUN_FETAL_LUNG_C1_PULMONARY_NEUROENDOCRINE_CELL		30	0.348398	0.757086	0.827348	0.965647	1	71	tags=7%, list=5%, signal=7%
DURANTE_ADULT_OLFACTORY_NEUROEPITHELIUM_MAST_CELLS	DURANTE_ADULT_OLFACTORY_NEUROEPITHELIUM_MAST_CELLS		15	0.380877	0.75387	0.795356	0.965818	1	226	tags=33%, list=15%, signal=39%
FAN_OVARY_CL15_SMALL_ANTRAL_FOLLICLE_GRANULOSA_CELL	FAN_OVARY_CL15_SMALL_ANTRAL_FOLLICLE_GRANULOSA_CELL		61	0.309547	0.748415	0.882793	0.969087	1	454	tags=54%, list=31%, signal=75%
TRAVAGLINI_LUNG_CAPILLARY_INTERMEDIATE_1_CELL	TRAVAGLINI_LUNG_CAPILLARY_INTERMEDIATE_1_CELL		27	0.349368	0.74774	0.811001	0.96561	1	216	tags=22%, list=15%, signal=26%
DESCARTES_FETAL_LUNG_CILIATED_EPITHELIAL_CELLS	DESCARTES_FETAL_LUNG_CILIATED_EPITHELIAL_CELLS		22	0.359368	0.744755	0.823446	0.965207	1	230	tags=18%, list=16%, signal=21%
MENON_FETAL_KIDNEY_4_PODOCYTES	MENON_FETAL_KIDNEY_4_PODOCYTES		27	0.347483	0.741438	0.82066	0.96566	1	234	tags=22%, list=16%, signal=26%
DESCARTES_MAIN_FETAL_CILIATED_EPITHELIAL_CELLS	DESCARTES_MAIN_FETAL_CILIATED_EPITHELIAL_CELLS		22	0.357425	0.7403	0.81295	0.962768	1	230	tags=18%, list=16%, signal=21%
HE_LIM_SUN_FETAL_LUNG_C5_CD5_POS_CCL22_POS_MATURE_B_CELL	HE_LIM_SUN_FETAL_LUNG_C5_CD5_POS_CCL22_POS_MATURE_B_CELL		48	0.311622	0.735493	0.870886	0.964959	1	348	tags=29%, list=24%, signal=37%
DESCARTES_FETAL_STOMACH_SQUAMOUS_EPITHELIAL_CELLS	DESCARTES_FETAL_STOMACH_SQUAMOUS_EPITHELIAL_CELLS		19	0.355467	0.733136	0.817236	0.96367	1	262	tags=32%, list=18%, signal=38%
BUSSLINGER_GASTRIC_IMMUNE_CELLS	BUSSLINGER_GASTRIC_IMMUNE_CELLS		139	0.281897	0.732227	0.950604	0.960444	1	389	tags=37%, list=26%, signal=46%
HE_LIM_SUN_FETAL_LUNG_C7_PROLIFERATING_SCHWANN_CELL	HE_LIM_SUN_FETAL_LUNG_C7_PROLIFERATING_SCHWANN_CELL		100	0.290685	0.724002	0.913652	0.966947	1	266	tags=21%, list=18%, signal=24%
FAN_OVARY_CL17_PUTATIVE_APOPTOTIC_SMOOTH_MUSCLE_CELL	FAN_OVARY_CL17_PUTATIVE_APOPTOTIC_SMOOTH_MUSCLE_CELL		32	0.322305	0.71514	0.856174	0.973779	1	140	tags=13%, list=9%, signal=14%
MANNO_MIDBRAIN_NEUROTYPES_HRN	MANNO_MIDBRAIN_NEUROTYPES_HRN		32	0.322075	0.708052	0.89086	0.978147	1	132	tags=13%, list=9%, signal=13%
ZHENG_CORD_BLOOD_C2_PUTATIVE_BASOPHIL_EOSINOPHIL_MAST_CELL_PROGENITOR	ZHENG_CORD_BLOOD_C2_PUTATIVE_BASOPHIL_EOSINOPHIL_MAST_CELL_PROGENITOR		15	0.353749	0.698907	0.85514	0.984555	1	268	tags=40%, list=18%, signal=48%
GAUTAM_EYE_IRIS_CILIARY_BODY_SMOOTH_MUSCLE_CELLS	GAUTAM_EYE_IRIS_CILIARY_BODY_SMOOTH_MUSCLE_CELLS		17	0.34737	0.694155	0.865559	0.985515	1	548	tags=47%, list=37%, signal=74%
FAN_EMBRYONIC_CTX_BRAIN_MYELOID	FAN_EMBRYONIC_CTX_BRAIN_MYELOID		19	0.338709	0.693876	0.871329	0.981476	1	131	tags=16%, list=9%, signal=17%
AIZARANI_LIVER_C5_NK_NKT_CELLS_3	AIZARANI_LIVER_C5_NK_NKT_CELLS_3		17	0.348019	0.69355	0.858631	0.977549	1	269	tags=35%, list=18%, signal=43%
GAUTAM_EYE_IRIS_CILIARY_BODY_FIBROBLASTS	GAUTAM_EYE_IRIS_CILIARY_BODY_FIBROBLASTS		21	0.336972	0.688038	0.866177	0.97907	1	236	tags=33%, list=16%, signal=39%
GAUTAM_EYE_CHOROID_SCLERA_FIBROBLASTS	GAUTAM_EYE_CHOROID_SCLERA_FIBROBLASTS		27	0.323458	0.687587	0.891566	0.975255	1	196	tags=22%, list=13%, signal=25%
MURARO_PANCREAS_PANCREATIC_POLYPEPTIDE_CELL	MURARO_PANCREAS_PANCREATIC_POLYPEPTIDE_CELL		22	0.335374	0.685841	0.89301	0.9728	1	226	tags=23%, list=15%, signal=26%
AIZARANI_LIVER_C34_MHC_II_POS_B_CELLS	AIZARANI_LIVER_C34_MHC_II_POS_B_CELLS		15	0.349992	0.684341	0.864985	0.970067	1	389	tags=53%, list=26%, signal=72%
MANNO_MIDBRAIN_NEUROTYPES_HRGL1	MANNO_MIDBRAIN_NEUROTYPES_HRGL1		40	0.295613	0.677717	0.91481	0.972085	1	152	tags=8%, list=10%, signal=8%
LAKE_ADULT_KIDNEY_C11_THIN_ASCENDING_LIMB	LAKE_ADULT_KIDNEY_C11_THIN_ASCENDING_LIMB		35	0.30302	0.672428	0.916438	0.973039	1	236	tags=20%, list=16%, signal=23%
DESCARTES_FETAL_CEREBRUM_MEGAKARYOCYTES	DESCARTES_FETAL_CEREBRUM_MEGAKARYOCYTES		18	0.330525	0.663517	0.889213	0.976906	1	530	tags=61%, list=36%, signal=94%
HE_LIM_SUN_FETAL_LUNG_C2_DC1_CELL	HE_LIM_SUN_FETAL_LUNG_C2_DC1_CELL		36	0.297314	0.659977	0.932026	0.97577	1	337	tags=31%, list=23%, signal=39%
TRAVAGLINI_LUNG_AIRWAY_SMOOTH_MUSCLE_CELL	TRAVAGLINI_LUNG_AIRWAY_SMOOTH_MUSCLE_CELL		31	0.295931	0.656733	0.929825	0.974221	1	375	tags=48%, list=25%, signal=63%
MENON_FETAL_KIDNEY_9_ENDOTHELIAL_CELLS	MENON_FETAL_KIDNEY_9_ENDOTHELIAL_CELLS		17	0.323849	0.653445	0.911894	0.972684	1	287	tags=29%, list=19%, signal=36%
MENON_FETAL_KIDNEY_7_LOOPOF_HENLE_CELLS_DISTAL	MENON_FETAL_KIDNEY_7_LOOPOF_HENLE_CELLS_DISTAL		16	0.328813	0.650252	0.887407	0.971298	1	338	tags=38%, list=23%, signal=48%
DURANTE_ADULT_OLFACTORY_NEUROEPITHELIUM_MATURE_NEURONS	DURANTE_ADULT_OLFACTORY_NEUROEPITHELIUM_MATURE_NEURONS		16	0.333449	0.643136	0.910145	0.97255	1	207	tags=19%, list=14%, signal=22%
HE_LIM_SUN_FETAL_LUNG_C2_MEGAKARYOCYTE	HE_LIM_SUN_FETAL_LUNG_C2_MEGAKARYOCYTE		55	0.266384	0.636438	0.970399	0.973072	1	280	tags=24%, list=19%, signal=28%
TRAVAGLINI_LUNG_B_CELL	TRAVAGLINI_LUNG_B_CELL		15	0.324457	0.635625	0.884036	0.969713	1	213	tags=27%, list=14%, signal=31%
FAN_OVARY_CL1_GPRC5A_TNFRS12A_HIGH_SELECTABLE_FOLLICLE_STROMAL_CELL	FAN_OVARY_CL1_GPRC5A_TNFRS12A_HIGH_SELECTABLE_FOLLICLE_STROMAL_CELL		37	0.280884	0.634129	0.955844	0.966737	1	452	tags=49%, list=31%, signal=68%
HE_LIM_SUN_FETAL_LUNG_C7_SCHWANN_PRECURSOR_CELL	HE_LIM_SUN_FETAL_LUNG_C7_SCHWANN_PRECURSOR_CELL		20	0.2841	0.593754	0.951471	0.984672	1	218	tags=15%, list=15%, signal=17%
AIZARANI_LIVER_C18_NK_NKT_CELLS_5	AIZARANI_LIVER_C18_NK_NKT_CELLS_5		16	0.294804	0.575159	0.957037	0.988167	1	495	tags=56%, list=34%, signal=84%
HE_LIM_SUN_FETAL_LUNG_C4_CYCLING_NK_CELL	HE_LIM_SUN_FETAL_LUNG_C4_CYCLING_NK_CELL		48	0.243073	0.568039	0.988	0.986427	1	113	tags=6%, list=8%, signal=7%
TRAVAGLINI_LUNG_PROXIMAL_CILIATED_CELL	TRAVAGLINI_LUNG_PROXIMAL_CILIATED_CELL		118	0.223753	0.567169	0.998861	0.982688	1	414	tags=32%, list=28%, signal=41%
AIZARANI_LIVER_C6_KUPFFER_CELLS_2	AIZARANI_LIVER_C6_KUPFFER_CELLS_2		21	0.249862	0.516092	0.983752	0.990205	1	87	tags=5%, list=6%, signal=5%

## Sheet: Table S2C
NAME	GS<br> follow link to MSigDB	GS DETAILS	SIZE	ES	NES	NOM p-val	FDR q-val	FWER p-val	RANK AT MAX	LEADING EDGE
AT2	AT2	Details ...	91	0.59103	1.49084	0.00815851	0.0660886	0.061	343	tags=51%, list=23%, signal=62%
KAMINSKI IPF STAGE 2	KAMINSKI IPF STAGE 2	Details ...	131	0.519167	1.35823	0.0400891	0.215646	0.336	219	tags=21%, list=15%, signal=23%
PRE-AT1	PRE-AT1	Details ...	118	0.529625	1.34978	0.0328054	0.155759	0.358	373	tags=47%, list=25%, signal=57%
DIFF CILIATED CELLS	DIFF CILIATED CELLS	Details ...	88	0.53009	1.32393	0.0641646	0.158555	0.462	279	tags=32%, list=19%, signal=37%
KAMINSKI IPF STAGE 1	KAMINSKI IPF STAGE 1	Details ...	143	0.494452	1.28301	0.059081	0.201034	0.643	144	tags=15%, list=10%, signal=15%
HUANGTEL ET AL. IPFP VS CTRL	HUANGTEL ET AL. IPFP VS CTRL	Details ...	188	0.480049	1.27874	0.0590095	0.175057	0.662	194	tags=17%, list=13%, signal=17%
KAMINSKI IPF STAGE 3	KAMINSKI IPF STAGE 3	Details ...	166	0.467917	1.2411	0.0909091	0.211961	0.776	106	tags=12%, list=7%, signal=12%
AT1	AT1	Details ...	70	0.481008	1.18276	0.205529	0.295685	0.918	405	tags=54%, list=27%, signal=71%
BRO_EC	BRO_EC	Details ...	42	0.490971	1.13743	0.289172	0.364334	0.976	393	tags=60%, list=27%, signal=79%
CILIATED CELLS	CILIATED CELLS	Details ...	83	0.43982	1.08565	0.336449	0.450017	0.998	372	tags=31%, list=25%, signal=40%
CLUB CELLS	CLUB CELLS	Details ...	113	0.40932	1.04851	0.396437	0.498847	1	234	tags=20%, list=16%, signal=22%
HUANGTEL ET AL. DEG IPFC VSCTRL	HUANGTEL ET AL. DEG IPFC VSCTRL	Details ...	183	0.357405	0.95577	0.579894	0.672025	1	151	tags=11%, list=10%, signal=11%
ABERRANT BASAL CELLS	ABERRANT BASAL CELLS	Details ...	293	0.35355	0.954192	0.621677	0.624845	1	341	tags=30%, list=23%, signal=31%
GOBLET CELLS	GOBLET CELLS	Details ...	124	0.273183	0.702673	0.958285	0.955292	1	169	tags=10%, list=11%, signal=11%

## Sheet: Table S2D
Term	Overlap	P-value	Adjusted P-value	Old P-value	Old Adjusted P-value	Odds Ratio	Combined Score	Genes
structural constituent of ribosome (GO:0003735)	39/160	3.86814e-20	2.68836e-17	0	0	8.0587	360.215	RPL30;MRPS15;RPL32;RPL31;RPL34;RPL8;RPL10A;RPS15;RPS14;RPS17;RPS16;RPS15A;RPS19;RPL18A;RPL36AL;RPL36;RPS3;RPL35;RPLP2;RPL38;RPS27A;RPL39;RPL21;RPS7;RPS8;RPS5;RPS6;RPL35A;RPS3A;RPL23A;RPS28;RPS27;RPS29;RPL27A;RPL24;RPL27;RPS20;RPS21;RPS24
RNA polymerase II transcription regulatory region sequence-specific DNA binding transcription factor activity involved in positive regulation of transcription (GO:0001228)	20/202	0.000189079	0.065705	0	0	2.67221	22.9098	EGR1;CEBPA;EHF;JUN;CEBPB;EPAS1;EAF2;EBF4;GATA3;ETV6;NR4A2;NR4A1;ELF3;CREB3L4;NFIB;CREB3L1;ELF5;MYB;ATF3;FOXA2
RNA polymerase II regulatory region sequence-specific DNA binding (GO:0000977)	24/284	0.000501884	0.106464	0	0	2.24694	17.0704	EGR1;CEBPA;EHF;JUN;EAF2;EBF4;GATA3;FOS;NR2F6;ETV6;NR4A2;MUC1;BCL6;ELF3;CREB3L4;NFIB;ELF5;MYB;RARA;IRF7;RARB;JUNB;ATF3;FOXA2
RNA polymerase II regulatory region DNA binding (GO:0001012)	24/288	0.00061274	0.106464	0	0	2.21243	16.3666	EGR1;CEBPA;EHF;JUN;EAF2;EBF4;GATA3;FOS;NR2F6;ETV6;NR4A2;MUC1;BCL6;ELF3;CREB3L4;NFIB;ELF5;MYB;RARA;IRF7;RARB;JUNB;ATF3;FOXA2
sequence-specific DNA binding RNA polymerase II transcription factor activity (GO:0000981)	29/397	0.00145389	0.176777	0	0	1.91965	12.542	CEBPA;EHF;CEBPB;EPAS1;GATA3;CREB3L4;CREB3L1;MYB;CIR1;HES1;SPDEF;EGR1;JUN;XBP1;EAF2;EBF4;NR2F6;ETV6;NR4A2;NR4A1;BCL6;ELF3;NFIB;ELF5;RARA;IRF7;RARB;ATF3;FOXA2
WW domain binding (GO:0050699)	2022-05-01	0.00152614	0.176777	0	0	7.07838	45.9034	DAZAP2;SCNN1G;SCNN1B;SCNN1A;SHISA5
AMP binding (GO:0016208)	2024-09-03	0.00450064	0.422561	0	0	12.01	64.8965	CYB5R3;ACSS2;FBP1
HMG box domain binding (GO:0071837)	2018-04-01	0.00500812	0.422561	0	0	6.8686	36.3809	CEBPA;EGR2;JUN;GATA3
transcription regulatory region sequence-specific DNA binding (GO:0000976)	24/340	0.00547202	0.422561	0	0	1.84329	9.60003	EGR1;CEBPA;EHF;JUN;EAF2;EBF4;GATA3;FOS;NR2F6;ETV6;NR4A2;MUC1;BCL6;ELF3;CREB3L4;NFIB;ELF5;MYB;RARA;IRF7;RARB;JUNB;ATF3;FOXA2
ligand-gated sodium channel activity (GO:0015280)	2024-10-03	0.0062392	0.433624	0	0	10.2938	52.2604	SCNN1G;SCNN1B;SCNN1A
RNA polymerase II core promoter proximal region sequence-specific DNA binding transcription factor activity involved in positive regulation of transcription (GO:0001077)	13/151	0.00784534	0.478452	0	0	2.27567	11.0321	EGR1;CEBPA;EHF;JUN;CEBPB;EPAS1;GATA3;ETV6;NR4A1;ELF3;NFIB;CREB3L1;MYB
RNA polymerase II core promoter proximal region sequence-specific DNA binding transcription factor activity (GO:0000982)	16/204	0.00826104	0.478452	0	0	2.05836	9.87233	EGR1;CEBPA;EHF;JUN;CEBPB;EPAS1;GATA3;ETV6;NR4A1;ELF3;NFIB;CREB3L1;MYB;IRF7;HES1;ATF3
growth factor binding (GO:0019838)	11/123	0.0105808	0.555731	0	0	2.36981	10.7796	COL1A1;GHR;RHBDF1;COL1A2;RPS19;INSR;S100A13;THBS1;VASN;CYR61;CTGF
acetylgalactosaminyltransferase activity (GO:0008376)	1935-05-01	0.0122547	0.555731	0	0	4.00836	17.6442	GALNT12;CSGALNACT1;CHSY3;B4GALNT3;GALNT10
ion channel binding (GO:0044325)	1980-08-01	0.0147432	0.555731	0	0	2.67646	11.2866	RIMS2;LYN;CDH5;RIMS1;ASPH;PDE4D;ARRB1;PHPT1
oxidoreductase activity, acting on CH-OH group of donors (GO:0016614)	11/131	0.0163869	0.555731	0	0	2.21089	9.08958	LDHC;VKORC1;CYB5A;ADH1C;IDH1;CHDH;AKR1A1;DHCR24;D2HGDH;HSD17B7;DHRS3
glutathione transferase activity (GO:0004364)	2025-04-01	0.0165888	0.555731	0	0	4.5774	18.7629	GSTZ1;GSTA4;MGST1;GSTT2
oxidoreductase activity, oxidizing metal ions (GO:0016722)	2014-03-01	0.0167936	0.555731	0	0	6.54921	26.765	STEAP3;CP;CYB561
sulfotransferase activity (GO:0008146)	1952-06-01	0.0173137	0.555731	0	0	3.1383	12.7298	HS3ST3B1;CHST8;CHST9;CHST1;HS3ST6;SULT1A2
SMAD binding (GO:0046332)	1968-07-01	0.0189146	0.555731	0	0	2.76233	10.9604	JUN;COL1A2;RGCC;CITED2;PRDM16;FOS;TOB1
integrin binding (GO:0005178)	9/102	0.0213243	0.555731	0	0	2.33149	8.97136	LYN;ADAM15;ILK;EMP2;TGFBI;THBS1;FBLN5;CYR61;CTGF
peptide binding (GO:0042277)	13/172	0.0213956	0.555731	0	0	1.97294	7.5851	CD74;GPR37;CHRNA7;INSR;MGST1;DHCR24;TAPBP;GHR;NMUR2;ANG;PPIB;PPIC;TLR2
peptidase regulator activity (GO:0061134)	15/209	0.0215806	0.555731	0	0	1.86707	7.16199	LXN;SERPINF2;ARRB1;WFDC2;C4B;C3;BST2;PYCARD;PINK1;SPINT1;SLPI;CPAMD8;SERPINI2;GPC3;SERPING1
peptidase inhibitor activity (GO:0030414)	13/173	0.0223193	0.555731	0	0	1.9605	7.45443	LXN;SERPINF2;ARRB1;WFDC2;C4B;C3;BST2;SPINT1;SLPI;CPAMD8;SERPINI2;GPC3;SERPING1
acetylcholine-activated cation-selective channel activity (GO:0004889)	2016-03-01	0.0243472	0.555731	0	0	5.54106	20.5869	CHRNA3;CHRNA7;CHRNA10
amide binding (GO:0033218)	13/177	0.0263128	0.555731	0	0	1.91228	6.95632	CD74;GPR37;CHRNA7;INSR;MGST1;DHCR24;TAPBP;GHR;NMUR2;ANG;PPIB;PPIC;TLR2
RNA polymerase II core promoter sequence-specific DNA binding (GO:0000979)	1943-05-01	0.028004	0.555731	0	0	3.16318	11.3096	NR4A2;EGR1;IRF7;GATA3;FOS
ubiquitin protein ligase binding (GO:0031625)	13/182	0.0320136	0.555731	0	0	1.85522	6.38492	LYN;EGR2;GPR37;PDE4D;FZD8;ARRB1;SNCAIP;TF;PINK1;CHEK2;TNFRSF14;TRIB1;HSPA1A
small conjugating protein ligase binding (GO:0044389)	13/182	0.0320136	0.555731	0	0	1.85522	6.38492	LYN;EGR2;GPR37;PDE4D;FZD8;ARRB1;SNCAIP;TF;PINK1;CHEK2;TNFRSF14;TRIB1;HSPA1A
tetrapyrrole binding (GO:0046906)	11/146	0.0332397	0.555731	0	0	1.96369	6.68444	GUCY1A3;GUCY1B3;FADS2;FA2H;CYB5A;CYP2A13;TCN1;MB;CYP21A2;NENF;PTGS2
aldo-keto reductase (NADP) activity (GO:0004033)	2018-03-01	0.0334417	0.555731	0	0	4.80175	16.3161	CYB5A;AKR1A1;DHRS3
carbohydrate derivative transporter activity (GO:1901505)	1931-04-01	0.0341921	0.555731	0	0	3.55908	12.0146	SLC35A1;PLEKHA8P1;SLC29A3;SLC28A3
transcription factor binding (GO:0008134)	27/464	0.0346946	0.555731	0	0	1.49567	5.02721	CEBPA;CEBPB;EPAS1;CITED2;ARRB1;GATA3;MED30;PRAMEF12;RPS3;HES1;TEAD3;EGR1;JUN;EGR2;XBP1;TSC22D3;AIP;FOS;EBF4;BCL3;RARA;RARB;FOSB;TRIB1;TPT1;FOXA3;FOXA2
endopeptidase inhibitor activity (GO:0004866)	12/166	0.0354848	0.555731	0	0	1.87842	6.27137	C4B;C3;BST2;LXN;SPINT1;SLPI;SERPINF2;CPAMD8;SERPINI2;SERPING1;ARRB1;WFDC2
mRNA binding (GO:0003729)	9/112	0.0361535	0.555731	0	0	2.10403	6.98534	RPS14;ZFP36;CARHSP1;RPS5;RARA;RPS3;RPL35;ZNF385A;RBMS3
cytidylyltransferase activity (GO:0070567)	2024-08-02	0.0382909	0.555731	0	0	7.99667	26.0895	TAMM41;NANS
uridylyltransferase activity (GO:0070569)	2024-08-02	0.0382909	0.555731	0	0	7.99667	26.0895	UGP2;UAP1
chemorepellent activity (GO:0045499)	2024-08-02	0.0382909	0.555731	0	0	7.99667	26.0895	FLRT3;EFNA5
CARD domain binding (GO:0050700)	2024-08-02	0.0382909	0.555731	0	0	7.99667	26.0895	RIPK2;CARD14
cell adhesion molecule binding (GO:0050839)	12/168	0.0383556	0.555731	0	0	1.85414	6.04608	LYN;TBC1D2;ADAM15;NRXN3;ILK;EMP2;TGFBI;PROM1;THBS1;FBLN5;CYR61;CTGF
histone acetyltransferase binding (GO:0035035)	2019-03-01	0.0385598	0.555731	0	0	4.50141	14.6545	EGR1;EPAS1;CITED2
adrenergic receptor binding (GO:0031690)	2019-03-01	0.0385598	0.555731	0	0	4.50141	14.6545	PDE4D;ARRDC3;ARRB1
ARF guanyl-nucleotide exchange factor activity (GO:0005086)	2019-03-01	0.0385598	0.555731	0	0	4.50141	14.6545	CYTH2;PSD4;ARFGEF3
oxidoreductase activity, acting on the CH-OH group of donors, NAD or NADP as acceptor (GO:0016616)	9/115	0.0417133	0.555731	0	0	2.04416	6.49416	LDHC;CYB5A;ADH1C;IDH1;AKR1A1;DHCR24;D2HGDH;HSD17B7;DHRS3
transferase activity, transferring sulfur-containing groups (GO:0016782)	1964-06-01	0.0428047	0.555731	0	0	2.48744	7.83818	HS3ST3B1;CHST8;CHST9;CHST1;HS3ST6;SULT1A2
endopeptidase regulator activity (GO:0061135)	12/171	0.0429623	0.555731	0	0	1.81887	5.72476	C4B;C3;BST2;LXN;SPINT1;SLPI;SERPINF2;CPAMD8;SERPINI2;SERPING1;ARRB1;WFDC2
fibroblast growth factor binding (GO:0017134)	2020-03-01	0.0440514	0.555731	0	0	4.2364	13.2277	RPS19;S100A13;THBS1
solute:cation symporter activity (GO:0015294)	1982-07-01	0.0462192	0.555731	0	0	2.24505	6.90208	SLC12A2;SLC13A2;SLC35A1;SLC15A2;SLC5A1;SLC4A4;SLC28A3
peptide transporter activity (GO:0015197)	2024-09-02	0.0479453	0.555731	0	0	6.85393	20.8201	SLC15A2;TAPBP
receptor signaling protein tyrosine kinase activity (GO:0004716)	2024-09-02	0.0479453	0.555731	0	0	6.85393	20.8201	LYN;INSR
toxin transporter activity (GO:0019534)	2024-09-02	0.0479453	0.555731	0	0	6.85393	20.8201	SLC22A3;SLC15A2
transmembrane-ephrin receptor activity (GO:0005005)	2024-09-02	0.0479453	0.555731	0	0	6.85393	20.8201	EPHA5;EPHB1
racemase and epimerase activity, acting on carbohydrates and derivatives (GO:0016857)	2024-09-02	0.0479453	0.555731	0	0	6.85393	20.8201	GALE;GALM
protein binding involved in protein folding (GO:0044183)	2024-09-02	0.0479453	0.555731	0	0	6.85393	20.8201	CD74;HSPA1A
tumor necrosis factor-activated receptor activity (GO:0005031)	2024-09-02	0.0479453	0.555731	0	0	6.85393	20.8201	TNFRSF14;TNFRSF1A
peptidyl-proline 4-dioxygenase activity (GO:0031545)	2024-09-02	0.0479453	0.555731	0	0	6.85393	20.8201	EGLN2;P4HB
guanylate cyclase activity (GO:0004383)	2024-09-02	0.0479453	0.555731	0	0	6.85393	20.8201	GUCY1A3;GUCY1B3
heme binding (GO:0020037)	10/137	0.0491692	0.555731	0	0	1.89603	5.71176	GUCY1A3;GUCY1B3;FADS2;FA2H;CYB5A;CYP2A13;MB;CYP21A2;NENF;PTGS2
ligand-activated sequence-specific DNA binding RNA polymerase II transcription factor activity (GO:0004879)	1950-05-01	0.0491831	0.555731	0	0	2.67015	8.04305	NR4A2;NR4A1;RARA;RARB;NR2F6
direct ligand regulated sequence-specific DNA binding transcription factor activity (GO:0098531)	1950-05-01	0.0491831	0.555731	0	0	2.67015	8.04305	NR4A2;NR4A1;RARA;RARB;NR2F6
mRNA 3'-UTR binding (GO:0003730)	1935-04-01	0.05025	0.555731	0	0	3.0992	9.26892	ZFP36;CARHSP1;ZNF385A;RBMS3
protein homodimerization activity (GO:0042803)	35/653	0.0504323	0.555731	0	0	1.37192	4.0981	CEBPA;ROBO3;CEBPB;CHRNA7;PLEKHB1;MGST1;ADRB2;PTGS2;RAP1GAP;PYCARD;GHR;RPS19;IRAK2;CCL5;CHEK2;S100A13;STOM;HES1;CRYM;LHPP;SLC30A8;RIPK2;IDH1;SERPINF2;DAPK3;SDCBP2;GSTZ1;EXT1;BST2;NR4A1;GALE;GSTA4;IRF3;S100A6;C16ORF89
enzyme inhibitor activity (GO:0004857)	20/336	0.0517361	0.555731	0	0	1.52821	4.52596	LXN;SERPINF2;ANXA5;HSPB1;ARRB1;WFDC2;C4B;C3;BST2;GCHFR;SPINT1;SLPI;PPP1R1C;PPP1R1B;CPAMD8;SCGB1A1;SERPINI2;GPC3;SERPING1;TRIB1
extracellular matrix binding (GO:0050840)	1951-05-01	0.0528077	0.555731	0	0	2.61197	7.68206	LGALS3;TGFBI;THBS1;CYR61;ITGA9
intramolecular oxidoreductase activity, transposing S-S bonds (GO:0016864)	2022-03-01	0.0561244	0.555731	0	0	3.79007	10.9161	ERP27;QSOX1;P4HB
sugar transmembrane transporter activity (GO:0051119)	2022-03-01	0.0561244	0.555731	0	0	3.79007	10.9161	SLC35A1;SLC5A1;SLC2A4
phosphatidylinositol-3-phosphate binding (GO:0032266)	2022-03-01	0.0561244	0.555731	0	0	3.79007	10.9161	ZFYVE28;PLEKHF1;WIPI1
chemoattractant activity (GO:0042056)	2022-03-01	0.0561244	0.555731	0	0	3.79007	10.9161	LGALS3;CCL5;VEGFC
R-SMAD binding (GO:0070412)	2022-03-01	0.0561244	0.555731	0	0	3.79007	10.9161	JUN;RGCC;FOS
protein disulfide isomerase activity (GO:0003756)	2022-03-01	0.0561244	0.555731	0	0	3.79007	10.9161	ERP27;QSOX1;P4HB
adenylate cyclase binding (GO:0008179)	2024-10-02	0.0583718	0.555731	0	0	5.99688	17.0367	CHRNA7;ADRB2
amide transmembrane transporter activity (GO:0042887)	2024-10-02	0.0583718	0.555731	0	0	5.99688	17.0367	SLC15A2;TAPBP
transmembrane receptor protein serine/threonine kinase binding (GO:0070696)	2024-10-02	0.0583718	0.555731	0	0	5.99688	17.0367	BMP3;BMP5
transferase activity, transferring alkyl or aryl (other than methyl) groups (GO:0016765)	1954-05-01	0.0645889	0.59709	0	0	2.45167	6.71687	GSTZ1;GSTA4;MGST1;GSTT2;NANS
RAGE receptor binding (GO:0050786)	2024-11-02	0.0694932	0.59709	0	0	5.33028	14.2133	S100A13;S100A4
receptor serine/threonine kinase binding (GO:0033612)	2024-11-02	0.0694932	0.59709	0	0	5.33028	14.2133	BMP3;BMP5
3',5'-cyclic-AMP phosphodiesterase activity (GO:0004115)	2024-11-02	0.0694932	0.59709	0	0	5.33028	14.2133	PDE4D;PDE7B
death receptor activity (GO:0005035)	2024-11-02	0.0694932	0.59709	0	0	5.33028	14.2133	TNFRSF14;TNFRSF1A
acetylcholine binding (GO:0042166)	2024-11-02	0.0694932	0.59709	0	0	5.33028	14.2133	CHRNA3;CHRNA7
platelet-derived growth factor binding (GO:0048407)	2024-11-02	0.0694932	0.59709	0	0	5.33028	14.2133	COL1A1;COL1A2
RNA polymerase II transcription corepressor activity (GO:0001106)	2024-03-01	0.0695889	0.59709	0	0	3.42875	9.13813	UXT;CITED2;NFIB
transcription corepressor activity (GO:0003714)	13/208	0.0763275	0.627331	0	0	1.60566	4.13092	TLE2;CITED2;TOB1;AES;UXT;NFIB;BASP1;RARA;CIR1;CRYM;JUNB;PFDN5;ATF3
3',5'-cyclic-nucleotide phosphodiesterase activity (GO:0004114)	2025-03-01	0.0768162	0.627331	0	0	3.27273	8.39893	PDE4D;PDE7B;PDE9A
steroid hormone receptor activity (GO:0003707)	1957-05-01	0.077721	0.627331	0	0	2.30986	5.90085	NR4A2;NR4A1;RARA;RARB;NR2F6
G-protein coupled receptor binding (GO:0001664)	14/229	0.07801	0.627331	0	0	1.56866	4.00152	EDN1;ACE;WNT7B;PDE4D;ARRDC3;ARRB1;CXCL2;CX3CL1;GNAI1;C3;CCL5;PPP1R1B;HSPA1A;CTHRC1
drug binding (GO:0008144)	1993-07-01	0.0797612	0.627331	0	0	1.95676	4.94811	ACE;SMO;PDE4D;CHRNA7;RARA;RARB;PPIC
hydrolase activity, acting on carbon-nitrogen (but not peptide) bonds, in linear amidines (GO:0016813)	2024-12-02	0.0812371	0.627331	0	0	4.797	12.0423	PADI3;PADI2
alcohol dehydrogenase (NADP+) activity (GO:0008106)	2024-12-02	0.0812371	0.627331	0	0	4.797	12.0423	AKR1A1;DHRS3
glucose transmembrane transporter activity (GO:0005355)	2024-12-02	0.0812371	0.627331	0	0	4.797	12.0423	SLC5A1;SLC2A4
protein kinase B binding (GO:0043422)	2024-12-02	0.0812371	0.627331	0	0	4.797	12.0423	PINK1;RARA
UDP-glycosyltransferase activity (GO:0008194)	9/132	0.083977	0.627552	0	0	1.76007	4.36005	GALNT12;CSGALNACT1;EXT1;MGAT4A;B3GNT3;CHSY3;B3GALT5;B4GALNT3;GALNT10
calmodulin-dependent protein kinase activity (GO:0004683)	2026-03-01	0.0843578	0.627552	0	0	3.13027	7.74019	DAPK1;DAPK2;DAPK3
cyclic-nucleotide phosphodiesterase activity (GO:0004112)	2026-03-01	0.0843578	0.627552	0	0	3.13027	7.74019	PDE4D;PDE7B;PDE9A
Wnt-protein binding (GO:0017147)	2027-03-01	0.0922009	0.627552	0	0	2.99969	7.15061	SMO;FZD8;CTHRC1
insulin-like growth factor binding (GO:0005520)	2027-03-01	0.0922009	0.627552	0	0	2.99969	7.15061	INSR;CYR61;CTGF
carbohydrate transporter activity (GO:1901476)	2027-03-01	0.0922009	0.627552	0	0	2.99969	7.15061	SLC35A1;SLC5A1;SLC2A4
carbohydrate transmembrane transporter activity (GO:0015144)	2027-03-01	0.0922009	0.627552	0	0	2.99969	7.15061	SLC35A1;SLC5A1;SLC2A4
ATPase binding (GO:0051117)	1943-04-01	0.0926192	0.627552	0	0	2.46244	5.85878	DNAJB1;FXYD3;CHRNA7;PDE4D
solute:proton symporter activity (GO:0015295)	2013-02-01	0.0935359	0.627552	0	0	4.36068	10.3322	SLC35A1;SLC15A2
phospholipase inhibitor activity (GO:0004859)	2013-02-01	0.0935359	0.627552	0	0	4.36068	10.3322	ANXA5;SCGB1A1
peptidyl-proline dioxygenase activity (GO:0031543)	2013-02-01	0.0935359	0.627552	0	0	4.36068	10.3322	EGLN2;P4HB
hexose transmembrane transporter activity (GO:0015149)	2013-02-01	0.0935359	0.627552	0	0	4.36068	10.3322	SLC5A1;SLC2A4
nucleoside transmembrane transporter activity (GO:0005337)	2013-02-01	0.0935359	0.627552	0	0	4.36068	10.3322	SLC29A3;SLC28A3
small GTPase regulator activity (GO:0005083)	12/195	0.0939071	0.627552	0	0	1.57834	3.73347	RIMS1;JUN;TBC1D2;SGSM3;TBC1D30;ARHGDIB;TBC1D7;ARHGAP29;AGAP7P;ARFGAP3;AGFG2;RAP1GAP
serine-type endopeptidase inhibitor activity (GO:0004867)	1998-07-01	0.0986918	0.642581	0	0	1.84877	4.28129	SPINT1;SLPI;SERPINF2;CPAMD8;SERPINI2;SERPING1;WFDC2
estrogen receptor binding (GO:0030331)	2028-03-01	0.100333	0.642581	0	0	2.87955	6.62084	PADI2;ARRB1;WIPI1
cargo receptor activity (GO:0038024)	1962-05-01	0.102524	0.642581	0	0	2.10669	4.79833	DMBT1;CD163L1;ILDR1;TMPRSS2;TMPRSS13
calcium ion binding (GO:0005509)	35/698	0.103173	0.642581	0	0	1.27571	2.89758	RYR1;NECAB1;MCTP1;THBS1;FBLN5;PRRG4;CDH5;THBD;CRACR2B;EFEMP1;SCIN;CAPNS2;S100A13;CDH23;REPS2;PCDH1;PCDHA7;PCDH9;DTNB;PLA2G4B;ANXA5;KCNIP4;PCDHGA9;NELL2;CAPN13;PLCB4;ASPH;PLSCR4;PADI3;S100A6;PADI2;S100A4;TPT1;CAPS;CDH18
scavenger receptor activity (GO:0005044)	1945-04-01	0.105213	0.642581	0	0	2.34207	5.27381	CD163L1;DMBT1;TMPRSS2;TMPRSS13
heparan sulfate sulfotransferase activity (GO:0034483)	2014-02-01	0.106326	0.642581	0	0	3.99708	8.95843	HS3ST3B1;HS3ST6
metalloenzyme inhibitor activity (GO:0048551)	2014-02-01	0.106326	0.642581	0	0	3.99708	8.95843	BST2;LXN
phosphatidylinositol-4-phosphate binding (GO:0070273)	2014-02-01	0.106326	0.642581	0	0	3.99708	8.95843	PLEKHF1;GOLPH3L
mitogen-activated protein kinase kinase binding (GO:0031434)	2014-02-01	0.106326	0.642581	0	0	3.99708	8.95843	ARRB1;TRIB1
LRR domain binding (GO:0030275)	2014-02-01	0.106326	0.642581	0	0	3.99708	8.95843	DAPK3;LRRFIP2
metalloendopeptidase inhibitor activity (GO:0008191)	2014-02-01	0.106326	0.642581	0	0	3.99708	8.95843	BST2;LXN
unfolded protein binding (GO:0051082)	7/101	0.111133	0.664694	0	0	1.78948	3.93154	UXT;DNAJB1;AIP;PPIB;PFDN5;TAPBP;HSPA1A
laminin binding (GO:0043236)	1930-03-01	0.117408	0.664694	0	0	2.66597	5.71078	LGALS3;THBS1;ITGA9
glucuronosyltransferase activity (GO:0015020)	1930-03-01	0.117408	0.664694	0	0	2.66597	5.71078	CSGALNACT1;EXT1;CHSY3
nucleobase-containing compound transmembrane transporter activity (GO:0015932)	1930-03-01	0.117408	0.664694	0	0	2.66597	5.71078	SLC35A1;SLC29A3;SLC28A3
monosaccharide transmembrane transporter activity (GO:0015145)	2015-02-01	0.119549	0.664694	0	0	3.68942	7.83643	SLC5A1;SLC2A4
racemase and epimerase activity (GO:0016854)	2015-02-01	0.119549	0.664694	0	0	3.68942	7.83643	GALE;GALM
metalloenzyme regulator activity (GO:0010576)	2015-02-01	0.119549	0.664694	0	0	3.68942	7.83643	BST2;LXN
insulin-like growth factor receptor binding (GO:0005159)	2015-02-01	0.119549	0.664694	0	0	3.68942	7.83643	INSR;ARRB1
platelet-derived growth factor receptor binding (GO:0005161)	2015-02-01	0.119549	0.664694	0	0	3.68942	7.83643	LYN;PDGFD
ferrous iron binding (GO:0008198)	2015-02-01	0.119549	0.664694	0	0	3.68942	7.83643	EGLN2;HAAO
Rab GTPase binding (GO:0017137)	1984-06-01	0.120862	0.666657	0	0	1.8477	3.90439	RIMS2;RIMS1;RUSC2;SGSM3;TBC1D30;TBC1D7
sulfur compound binding (GO:1901681)	12/206	0.126054	0.670193	0	0	1.48798	3.08168	LXN;ADAMTS3;ECI2;MGST1;GPC3;DBI;ANG;PRELP;THBS1;SOD3;CYR61;CTGF
heme-copper terminal oxidase activity (GO:0015002)	1931-03-01	0.126324	0.670193	0	0	2.57062	5.31838	CYB5A;SURF1;COX7C
oxidoreductase activity, acting on a heme group of donors, oxygen as acceptor (GO:0016676)	1931-03-01	0.126324	0.670193	0	0	2.57062	5.31838	CYB5A;SURF1;COX7C
cytochrome-c oxidase activity (GO:0004129)	1931-03-01	0.126324	0.670193	0	0	2.57062	5.31838	CYB5A;SURF1;COX7C
calcium channel regulator activity (GO:0005246)	1931-03-01	0.126324	0.670193	0	0	2.57062	5.31838	GNB2;NRXN3;PHPT1
transforming growth factor beta binding (GO:0050431)	2016-02-01	0.13315	0.690589	0	0	3.42571	6.90721	THBS1;VASN
MHC protein complex binding (GO:0023023)	2016-02-01	0.13315	0.690589	0	0	3.42571	6.90721	CD74;CD81
MHC class II protein complex binding (GO:0023026)	2016-02-01	0.13315	0.690589	0	0	3.42571	6.90721	CD74;CD81
oxidoreductase activity, acting on a heme group of donors (GO:0016675)	1932-03-01	0.135474	0.696726	0	0	2.48185	4.96117	CYB5A;SURF1;COX7C
dioxygenase activity (GO:0051213)	1987-06-01	0.136338	0.696726	0	0	1.77899	3.54485	EGLN2;ASPH;HAAO;PHYHD1;P4HB;PTGS2
electron carrier activity (GO:0009055)	7/107	0.138354	0.701868	0	0	1.68158	3.32608	CYB5A;SURF1;ASPH;HAAO;AKR1A1;COX7C;DHRS3
RNA polymerase II transcription regulatory region sequence-specific DNA binding transcription factor activity involved in negative regulation of transcription (GO:0001227)	1988-06-01	0.141694	0.709801	0	0	1.7572	3.43372	BCL6;HES1;GATA3;ATF3;ETV6;NR2F6
rRNA binding (GO:0019843)	1933-03-01	0.144843	0.709801	0	0	2.399	4.63512	RPL23A;ANG;RPL8
RNA polymerase II transcription factor binding transcription factor activity involved in negative regulation of transcription (GO:0001191)	1933-03-01	0.144843	0.709801	0	0	2.399	4.63512	UXT;CITED2;NFIB
ephrin receptor activity (GO:0005003)	2017-02-01	0.147076	0.709801	0	0	3.19717	6.12835	EPHA5;EPHB1
signaling pattern recognition receptor activity (GO:0008329)	2017-02-01	0.147076	0.709801	0	0	3.19717	6.12835	DMBT1;TLR2
pattern recognition receptor activity (GO:0038187)	2017-02-01	0.147076	0.709801	0	0	3.19717	6.12835	DMBT1;TLR2
neurotransmitter binding (GO:0042165)	2017-02-01	0.147076	0.709801	0	0	3.19717	6.12835	CHRNA3;CHRNA7
double-stranded DNA binding (GO:0003690)	7/109	0.148088	0.709801	0	0	1.64844	3.14844	EGR1;JUN;JUND;NFIB;FOSB;FOS;JUNB
ARF GTPase activator activity (GO:0008060)	1934-03-01	0.154417	0.724825	0	0	2.32149	4.33677	ARFGAP3;AGAP7P;AGFG2
galactosyltransferase activity (GO:0008378)	1934-03-01	0.154417	0.724825	0	0	2.32149	4.33677	B3GNT7;B3GNT3;B3GALT5
core promoter sequence-specific DNA binding (GO:0001046)	1971-05-01	0.15559	0.724825	0	0	1.81856	3.38349	NR4A2;EGR1;IRF7;FOS;GATA3
lipase inhibitor activity (GO:0055102)	2018-02-01	0.16128	0.724825	0	0	2.99719	5.46871	ANXA5;SCGB1A1
14-3-3 protein binding (GO:0071889)	2018-02-01	0.16128	0.724825	0	0	2.99719	5.46871	ZFP36;SIK1
fatty-acyl-CoA binding (GO:0000062)	2018-02-01	0.16128	0.724825	0	0	2.99719	5.46871	ECI2;DBI
glutathione peroxidase activity (GO:0004602)	2018-02-01	0.16128	0.724825	0	0	2.99719	5.46871	GSTZ1;MGST1
acetylcholine receptor activity (GO:0015464)	2018-02-01	0.16128	0.724825	0	0	2.99719	5.46871	CHRNA3;CHRNA7
copper ion binding (GO:0005507)	1953-04-01	0.162447	0.724825	0	0	1.95888	3.56007	S100A13;ANG;CP;SOD3
modified amino acid binding (GO:0072341)	1953-04-01	0.162447	0.724825	0	0	1.95888	3.56007	SCIN;MGST1;THBS1;FOLR1
protein kinase binding (GO:0019901)	22/437	0.162695	0.724825	0	0	1.27657	2.3181	PPP1R15A;GRB7;CHRNA7;MVP;RPS6;ILK;HSPB1;ARRB1;GHR;CASP9;ACTA2;ZFP36;PINK1;RGCC;RPS19;CHEK2;STK38;RARA;RPS3;SIK1;TRIB1;CCNO
core promoter proximal region sequence-specific DNA binding (GO:0000987)	10/176	0.170346	0.754081	0	0	1.44761	2.56215	CEBPA;EHF;MUC1;ELF3;NFIB;MYB;GATA3;ATF3;ETV6;FOXA2
RNA polymerase II activating transcription factor binding (GO:0001102)	1936-03-01	0.174126	0.758533	0	0	2.18057	3.81158	EGR2;JUN;CITED2
calcium-dependent phospholipid binding (GO:0005544)	1936-03-01	0.174126	0.758533	0	0	2.18057	3.81158	MCTP1;PLA2G4B;ANXA5
oxidoreductase activity, acting on the CH-NH group of donors, NAD or NADP as acceptor (GO:0016646)	2019-02-01	0.175718	0.758533	0	0	2.82074	4.90491	ALDH1L1;CRYM
sulfuric ester hydrolase activity (GO:0008484)	2019-02-01	0.175718	0.758533	0	0	2.82074	4.90491	STS;SGSH
intramolecular oxidoreductase activity (GO:0016860)	1955-04-01	0.178233	0.761769	0	0	1.88186	3.24558	ECI2;QSOX1;ERP27;P4HB
core promoter proximal region DNA binding (GO:0001159)	10/178	0.17879	0.761769	0	0	1.43022	2.46219	CEBPA;EHF;MUC1;ELF3;NFIB;MYB;GATA3;ATF3;ETV6;FOXA2
GTPase activator activity (GO:0005096)	14/265	0.179756	0.761769	0	0	1.34112	2.30158	JUN;ARHGAP29;ARRB1;ARFGAP3;RAP1GAP;RGS4;RGS2;TBC1D2;SGSM3;TBC1D30;ARHGDIB;TBC1D7;AGAP7P;AGFG2
sodium channel activity (GO:0005272)	1937-03-01	0.184232	0.770588	0	0	2.11632	3.57988	SCNN1G;SCNN1B;SCNN1A
oxygen binding (GO:0019825)	1937-03-01	0.184232	0.770588	0	0	2.11632	3.57988	EGLN2;MB;HAAO
calcium-dependent protein binding (GO:0048306)	1956-04-01	0.186313	0.770588	0	0	1.84558	3.10117	DMBT1;S100A6;S100A4;SYT8
isomerase activity (GO:0016853)	9/159	0.189247	0.770588	0	0	1.44121	2.39919	GSTZ1;GALE;ECI2;ERP27;QSOX1;GALM;P4HB;PPIB;PPIC
polypeptide N-acetylgalactosaminyltransferase activity (GO:0004653)	2020-02-01	0.190347	0.770588	0	0	2.66389	4.41914	GALNT12;GALNT10
Wnt-activated receptor activity (GO:0042813)	2020-02-01	0.190347	0.770588	0	0	2.66389	4.41914	SMO;FZD8
sialyltransferase activity (GO:0008373)	2020-02-01	0.190347	0.770588	0	0	2.66389	4.41914	ST3GAL4;ST3GAL1
protease binding (GO:0002020)	1977-05-01	0.196078	0.770588	0	0	1.66649	2.71512	RYR1;PINK1;SERPINF2;UBC;TNFRSF1A
heparin binding (GO:0008201)	8/140	0.200502	0.770588	0	0	1.45531	2.33858	LXN;ADAMTS3;ANG;PRELP;THBS1;SOD3;CYR61;CTGF
nucleotidyltransferase activity (GO:0016779)	8/140	0.200502	0.770588	0	0	1.45531	2.33858	GMPPB;POLB;POLE4;UGP2;TAMM41;GMPPA;UAP1;NANS
cytokine binding (GO:0019955)	1978-05-01	0.203156	0.770588	0	0	1.64358	2.6195	CD74;ZFP36;THBS1;VASN;TNFRSF1A
organic cation transmembrane transporter activity (GO:0015101)	2022-02-01	0.220031	0.770588	0	0	2.39725	3.62941	SLC12A2;SLC22A3
calcium-dependent cysteine-type endopeptidase activity (GO:0004198)	2022-02-01	0.220031	0.770588	0	0	2.39725	3.62941	CAPN13;CAPNS2
Hsp70 protein binding (GO:0030544)	2022-02-01	0.220031	0.770588	0	0	2.39725	3.62941	DNAJB1;GPR37
phosphorus-oxygen lyase activity (GO:0016849)	2022-02-01	0.220031	0.770588	0	0	2.39725	3.62941	GUCY1A3;GUCY1B3
phosphatidylinositol 3-kinase binding (GO:0043548)	2022-02-01	0.220031	0.770588	0	0	2.39725	3.62941	PIK3IP1;INSR
cyclase activity (GO:0009975)	2022-02-01	0.220031	0.770588	0	0	2.39725	3.62941	GUCY1A3;GUCY1B3
coenzyme binding (GO:0050662)	10/188	0.223725	0.770588	0	0	1.34917	2.02016	GALE;CYB5R3;TGDS;IDH1;CHDH;ECI2;DHCR24;DBI;D2HGDH;CRYM
channel regulator activity (GO:0016247)	6/102	0.225701	0.770588	0	0	1.49984	2.23258	ANKRD36C;CHRNA7;GNB2;NRXN3;ADRB2;PHPT1
phospholipid transporter activity (GO:0005548)	1941-03-01	0.226024	0.770588	0	0	1.89316	2.81534	ATP8A1;PLSCR4;PITPNC1
ligand-gated ion channel activity (GO:0015276)	8/145	0.227021	0.770588	0	0	1.40183	2.07851	RYR1;SCNN1G;CHRNA3;SCNN1B;CHRNA7;SCNN1A;KCNJ15;CHRNA10
ligand-gated channel activity (GO:0022834)	8/145	0.227021	0.770588	0	0	1.40183	2.07851	RYR1;SCNN1G;CHRNA3;SCNN1B;CHRNA7;SCNN1A;KCNJ15;CHRNA10
RNA polymerase II core promoter proximal region sequence-specific DNA binding (GO:0000978)	9/167	0.228247	0.770588	0	0	1.36766	2.02049	CEBPA;EHF;MUC1;ELF3;NFIB;MYB;ATF3;ETV6;FOXA2
Rab GTPase activator activity (GO:0005097)	1961-04-01	0.228316	0.770588	0	0	1.68324	2.48619	TBC1D2;SGSM3;TBC1D30;TBC1D7
Ras GTPase activator activity (GO:0005099)	7/124	0.230193	0.770588	0	0	1.43597	2.10921	JUN;TBC1D2;SGSM3;TBC1D30;TBC1D7;ARHGAP29;RAP1GAP
glycosaminoglycan binding (GO:0005539)	10/190	0.233207	0.770588	0	0	1.33403	1.94212	LXN;ADAMTS3;EGFLAM;ANG;PRELP;THBS1;SOD3;CYR61;CTGF;TLR2
phosphatidylserine binding (GO:0001786)	2023-02-01	0.235016	0.770588	0	0	2.28298	3.30598	SCIN;THBS1
glycolipid binding (GO:0051861)	2023-02-01	0.235016	0.770588	0	0	2.28298	3.30598	LYN;PLEKHA8P1
cAMP binding (GO:0030552)	2023-02-01	0.235016	0.770588	0	0	2.28298	3.30598	PDE4D;RAPGEF3
peroxidase activity (GO:0004601)	1942-03-01	0.236749	0.770588	0	0	1.84452	2.6575	GSTZ1;MGST1;PTGS2
oxidoreductase activity, acting on peroxide as acceptor (GO:0016684)	1942-03-01	0.236749	0.770588	0	0	1.84452	2.6575	GSTZ1;MGST1;PTGS2
cytokine activity (GO:0005125)	11/213	0.236942	0.770588	0	0	1.30776	1.88309	IL33;BMP3;EDN1;CTF1;CCL5;TNFSF10;IL19;FAM3D;CXCL2;CX3CL1;BMP5
collagen binding (GO:0005518)	1962-04-01	0.236992	0.770588	0	0	1.65414	2.38151	TGFBI;PPIB;THBS1;ITGA9
kinase binding (GO:0019900)	23/487	0.238028	0.770588	0	0	1.19207	1.71106	PPP1R15A;GRB7;CHRNA7;MVP;RPS6;ILK;HSPB1;ARRB1;GHR;CASP9;ACTA2;ZFP36;PINK1;RGCC;RPS19;PIK3IP1;CHEK2;STK38;RARA;RPS3;SIK1;TRIB1;CCNO
heat shock protein binding (GO:0031072)	1963-04-01	0.245743	0.770588	0	0	1.62601	2.28206	GUCY1B3;DNAJB1;GPR37;HSPA1A
RNA polymerase II distal enhancer sequence-specific DNA binding transcription factor activity (GO:0003705)	1984-05-01	0.247255	0.770588	0	0	1.51827	2.12154	CEBPA;CEBPB;JUN;CIR1;FOXA2
cis-trans isomerase activity (GO:0016859)	1943-03-01	0.247558	0.770588	0	0	1.79831	2.51064	GSTZ1;PPIB;PPIC
anion:anion antiporter activity (GO:0015301)	2024-02-01	0.250055	0.770588	0	0	2.17909	3.02038	SLC26A11;SLC4A4
transferase activity, transferring hexosyl groups (GO:0016758)	10/194	0.252606	0.770588	0	0	1.30476	1.79525	EXT1;GALNT12;CSGALNACT1;B3GNT7;MGAT4A;B3GNT3;CHSY3;B3GALT5;B4GALNT3;GALNT10
nucleoside-triphosphatase regulator activity (GO:0060589)	16/330	0.252614	0.770588	0	0	1.22423	1.6844	JUN;ARHGAP29;ARRB1;ARFGAP3;RAP1GAP;RGS4;RIMS1;DNAJB1;RGS2;TBC1D2;SGSM3;TBC1D30;ARHGDIB;TBC1D7;AGAP7P;AGFG2
iron ion binding (GO:0005506)	9/172	0.254019	0.770588	0	0	1.32536	1.81621	FADS2;FA2H;TF;EGLN2;CYP2A13;MB;CYP21A2;HAAO;LCN2
sodium ion transmembrane transporter activity (GO:0015081)	7/128	0.254328	0.770588	0	0	1.38821	1.90064	SCNN1G;SLC13A2;SCNN1B;SCNN1A;SLC5A1;SLC4A4;SLC28A3
acetylglucosaminyltransferase activity (GO:0008375)	1944-03-01	0.258442	0.770588	0	0	1.75436	2.3738	EXT1;MGAT4A;B3GNT3
transmembrane receptor protein tyrosine kinase activity (GO:0004714)	1965-04-01	0.263449	0.770588	0	0	1.57254	2.0976	EPHA5;EFEMP1;INSR;EPHB1
GTPase regulator activity (GO:0030695)	15/310	0.263918	0.770588	0	0	1.22131	1.62692	JUN;ARHGAP29;ARRB1;ARFGAP3;RAP1GAP;RGS4;RIMS1;RGS2;TBC1D2;SGSM3;TBC1D30;ARHGDIB;TBC1D7;AGAP7P;AGFG2
oxidoreductase activity, acting on single donors with incorporation of molecular oxygen, incorporation of two atoms of oxygen (GO:0016702)	2025-02-01	0.265119	0.770588	0	0	2.08424	2.76699	HAAO;PTGS2
symporter activity (GO:0015293)	7/130	0.266668	0.770588	0	0	1.3655	1.80485	SLC12A2;SLC13A2;SLC35A1;SLC15A2;SLC5A1;SLC4A4;SLC28A3
lipid transporter activity (GO:0005319)	1987-05-01	0.270169	0.770588	0	0	1.4625	1.91398	ATP8A1;PLEKHA8P1;PLSCR4;PITPNC1;APOL3
monosaccharide binding (GO:0048029)	1966-04-01	0.272391	0.770588	0	0	1.54709	2.01202	UGP2;EGLN2;LGALS9;FBP1
CDP-alcohol phosphatidyltransferase activity (GO:0017169)	2024-08-01	0.279253	0.770588	0	0	3.42269	4.3661	CHPT1
glycosphingolipid binding (GO:0043208)	2024-08-01	0.279253	0.770588	0	0	3.42269	4.3661	LYN
alcohol dehydrogenase (NAD) activity (GO:0004022)	2024-08-01	0.279253	0.770588	0	0	3.42269	4.3661	ADH1C
ligase regulator activity (GO:0055103)	2024-08-01	0.279253	0.770588	0	0	3.42269	4.3661	TRIB1
beta-1,3-galactosyltransferase activity (GO:0048531)	2024-08-01	0.279253	0.770588	0	0	3.42269	4.3661	B3GALT5
nucleotide-sugar transmembrane transporter activity (GO:0005338)	2024-08-01	0.279253	0.770588	0	0	3.42269	4.3661	SLC35A1
phospholipid scramblase activity (GO:0017128)	2024-08-01	0.279253	0.770588	0	0	3.42269	4.3661	PLSCR4
purine nucleoside transmembrane transporter activity (GO:0015211)	2024-08-01	0.279253	0.770588	0	0	3.42269	4.3661	SLC28A3
leucine zipper domain binding (GO:0043522)	2024-08-01	0.279253	0.770588	0	0	3.42269	4.3661	DAPK3
phosphatidylinositol-5-phosphate binding (GO:0010314)	2024-08-01	0.279253	0.770588	0	0	3.42269	4.3661	PLEKHF1
hydroxymethyl-, formyl- and related transferase activity (GO:0016742)	2024-08-01	0.279253	0.770588	0	0	3.42269	4.3661	ALDH1L1
inositol trisphosphate phosphatase activity (GO:0046030)	2024-08-01	0.279253	0.770588	0	0	3.42269	4.3661	INPP5B
phosphorelay sensor kinase activity (GO:0000155)	2024-08-01	0.279253	0.770588	0	0	3.42269	4.3661	KCNH5
cAMP response element binding protein binding (GO:0008140)	2024-08-01	0.279253	0.770588	0	0	3.42269	4.3661	SIK1
CoA-ligase activity (GO:0016405)	2024-08-01	0.279253	0.770588	0	0	3.42269	4.3661	ACSS2
G-protein coupled serotonin receptor binding (GO:0031821)	2024-08-01	0.279253	0.770588	0	0	3.42269	4.3661	GNAI1
axon guidance receptor activity (GO:0008046)	2024-08-01	0.279253	0.770588	0	0	3.42269	4.3661	EPHB1
sugar:proton symporter activity (GO:0005351)	2024-08-01	0.279253	0.770588	0	0	3.42269	4.3661	SLC35A1
AP-2 adaptor complex binding (GO:0035612)	2024-08-01	0.279253	0.770588	0	0	3.42269	4.3661	ARRB1
quaternary ammonium group transmembrane transporter activity (GO:0015651)	2024-08-01	0.279253	0.770588	0	0	3.42269	4.3661	SLC22A3
profilin binding (GO:0005522)	2024-08-01	0.279253	0.770588	0	0	3.42269	4.3661	WIPF1
glucocorticoid receptor binding (GO:0035259)	2024-08-01	0.279253	0.770588	0	0	3.42269	4.3661	CEBPB
cation:chloride symporter activity (GO:0015377)	2024-08-01	0.279253	0.770588	0	0	3.42269	4.3661	SLC12A2
thyroid hormone receptor activity (GO:0004887)	2024-08-01	0.279253	0.770588	0	0	3.42269	4.3661	NR2F6
patched binding (GO:0005113)	2024-08-01	0.279253	0.770588	0	0	3.42269	4.3661	SMO
cation:sugar symporter activity (GO:0005402)	2024-08-01	0.279253	0.770588	0	0	3.42269	4.3661	SLC35A1
glucose binding (GO:0005536)	2024-08-01	0.279253	0.770588	0	0	3.42269	4.3661	UGP2
oxidoreductase activity, acting on single donors with incorporation of molecular oxygen (GO:0016701)	2026-02-01	0.280183	0.770588	0	0	1.99729	2.54118	HAAO;PTGS2
fibronectin binding (GO:0001968)	2026-02-01	0.280183	0.770588	0	0	1.99729	2.54118	THBS1;CTGF
steroid hormone receptor binding (GO:0035258)	1967-04-01	0.281384	0.770588	0	0	1.52246	1.93053	CEBPB;PADI2;ARRB1;WIPI1
extracellular matrix structural constituent (GO:0005201)	1968-04-01	0.290421	0.770588	0	0	1.49859	1.85289	COL1A1;COL1A2;PRELP;COL9A2
chemokine activity (GO:0008009)	1947-03-01	0.291417	0.770588	0	0	1.63449	2.01532	CCL5;CXCL2;CX3CL1
phosphoric diester hydrolase activity (GO:0008081)	1990-05-01	0.293516	0.770588	0	0	1.41066	1.72922	PLCB4;PDE4D;CCL5;PDE7B;PDE9A
RNA polymerase II transcription factor binding (GO:0001085)	1990-05-01	0.293516	0.770588	0	0	1.41066	1.72922	JUN;EGR2;XBP1;CITED2;TEAD3
cadherin binding (GO:0045296)	2027-02-01	0.295221	0.770588	0	0	1.9173	2.33917	TBC1D2;PROM1
MHC protein binding (GO:0042287)	2027-02-01	0.295221	0.770588	0	0	1.9173	2.33917	CD74;TAPBP
small conjugating protein ligase activity (GO:0019787)	2027-02-01	0.295221	0.770588	0	0	1.9173	2.33917	ATG10;UBE2L6
proteoglycan binding (GO:0043394)	2027-02-01	0.295221	0.770588	0	0	1.9173	2.33917	GPC3;THBS1
phosphatidylinositol phosphate binding (GO:1901981)	1991-05-01	0.301375	0.770588	0	0	1.39418	1.67218	ZFYVE28;PLEKHF1;SCIN;GOLPH3L;WIPI1
phospholipid binding (GO:0005543)	14/296	0.301391	0.770588	0	0	1.19174	1.42931	GRB7;PLEKHF1;MCTP1;PLA2G4B;ANXA5;GOLPH3L;HIP1R;WIPI1;THBS1;ZFYVE28;SCIN;PSD4;PACSIN2;PACSIN1
anion:cation symporter activity (GO:0015296)	1948-03-01	0.30248	0.770588	0	0	1.59808	1.91089	SLC12A2;SLC13A2;SLC4A4
excitatory extracellular ligand-gated ion channel activity (GO:0005231)	1948-03-01	0.30248	0.770588	0	0	1.59808	1.91089	CHRNA3;CHRNA7;CHRNA10
monovalent inorganic cation transmembrane transporter activity (GO:0015077)	16/343	0.302951	0.770588	0	0	1.17475	1.40287	KCNK5;SLC12A2;SLC13A2;CYB5A;SURF1;KCNH5;KCNIP4;KCNJ15;SLC5A1;SLC4A4;COX7C;SCNN1G;ATP5E;SCNN1B;SCNN1A;SLC28A3
inositol 1,4,5 trisphosphate binding (GO:0070679)	2024-09-01	0.308167	0.770588	0	0	2.99469	3.5251	CYTH2
translation repressor activity, nucleic acid binding (GO:0000900)	2024-09-01	0.308167	0.770588	0	0	2.99469	3.5251	RARA
chloride channel regulator activity (GO:0017081)	2024-09-01	0.308167	0.770588	0	0	2.99469	3.5251	CHRNA7
phospholipase activator activity (GO:0016004)	2024-09-01	0.308167	0.770588	0	0	2.99469	3.5251	CCL5
endoribonuclease activity, producing 3'-phosphomonoesters (GO:0016892)	2024-09-01	0.308167	0.770588	0	0	2.99469	3.5251	RNASE1
calcium-dependent phospholipase A2 activity (GO:0047498)	2024-09-01	0.308167	0.770588	0	0	2.99469	3.5251	PLA2G4B
estradiol 17-beta-dehydrogenase activity (GO:0004303)	2024-09-01	0.308167	0.770588	0	0	2.99469	3.5251	HSD17B7
protein histidine kinase activity (GO:0004673)	2024-09-01	0.308167	0.770588	0	0	2.99469	3.5251	KCNH5
phosphatidylinositol 3-kinase regulator activity (GO:0035014)	2024-09-01	0.308167	0.770588	0	0	2.99469	3.5251	RARA
sphingosine N-acyltransferase activity (GO:0050291)	2024-09-01	0.308167	0.770588	0	0	2.99469	3.5251	CERS5
D1 dopamine receptor binding (GO:0031748)	2024-09-01	0.308167	0.770588	0	0	2.99469	3.5251	PPP1R1B
adrenergic receptor activity (GO:0004935)	2024-09-01	0.308167	0.770588	0	0	2.99469	3.5251	ADRB2
protein-glutamine gamma-glutamyltransferase activity (GO:0003810)	2024-09-01	0.308167	0.770588	0	0	2.99469	3.5251	TGM2
cAMP-dependent protein kinase regulator activity (GO:0008603)	2024-09-01	0.308167	0.770588	0	0	2.99469	3.5251	RAPGEF3
cobalamin binding (GO:0031419)	2024-09-01	0.308167	0.770588	0	0	2.99469	3.5251	TCN1
antioxidant activity (GO:0016209)	1970-04-01	0.308605	0.770588	0	0	1.45303	1.70831	GSTZ1;MGST1;PTGS2;SOD3
oxidoreductase activity, acting on the CH-NH group of donors (GO:0016645)	2028-02-01	0.310212	0.770588	0	0	1.84346	2.15777	ALDH1L1;CRYM
phosphatidylinositol phospholipase C activity (GO:0004435)	2028-02-01	0.310212	0.770588	0	0	1.84346	2.15777	PLCB4;CCL5
oxidoreductase activity, acting on paired donors, with incorporation or reduction of molecular oxygen, 2-oxoglutarate as one donor, and incorporation of one atom each of oxygen into both donors (GO:0016706)	1949-03-01	0.313563	0.770588	0	0	1.56326	1.813	EGLN2;ASPH;P4HB
nuclear hormone receptor binding (GO:0035257)	7/139	0.323932	0.770588	0	0	1.27179	1.43359	CEBPB;MED30;PRAMEF12;PADI2;RARB;ARRB1;WIPI1
solute:sodium symporter activity (GO:0015370)	1950-03-01	0.324654	0.770588	0	0	1.52992	1.72115	SLC13A2;SLC5A1;SLC28A3
carbohydrate binding (GO:0030246)	13/278	0.324903	0.770588	0	0	1.17717	1.32341	GALNT12;EGLN2;ZG16B;UAP1;GALNT10;C4B;LGALS3;THBD;UGP2;GALM;LGALS9;CD302;FBP1
virus receptor activity (GO:0001618)	2029-02-01	0.325136	0.770588	0	0	1.77509	1.99434	TNFRSF14;HSPA1A
phospholipase A2 activity (GO:0004623)	2029-02-01	0.325136	0.770588	0	0	1.77509	1.99434	RARRES3;PLA2G4B
clathrin binding (GO:0030276)	2029-02-01	0.325136	0.770588	0	0	1.77509	1.99434	TOM1;ARRB1
beta-amyloid binding (GO:0001540)	2029-02-01	0.325136	0.770588	0	0	1.77509	1.99434	CD74;CHRNA7
growth factor activity (GO:0008083)	8/163	0.33082	0.770588	0	0	1.23786	1.3693	FGF5;BMP3;EFEMP1;PDGFD;VEGFC;NENF;CTGF;BMP5
oxidoreductase activity, acting on paired donors, with incorporation or reduction of molecular oxygen (GO:0016705)	8/163	0.33082	0.770588	0	0	1.23786	1.3693	FADS2;EGLN2;ASPH;CYP2A13;CYP21A2;DEGS2;P4HB;PTGS2
enzyme activator activity (GO:0008047)	20/446	0.335663	0.770588	0	0	1.127	1.23029	JUN;ARHGAP29;ARRB1;ARFGAP3;RAP1GAP;PYCARD;RGS4;CASP9;DNAJB1;PINK1;RGS2;TBC1D2;RGCC;CCL5;SGSM3;TBC1D30;ARHGDIB;TBC1D7;AGAP7P;AGFG2
lysozyme activity (GO:0003796)	2024-10-01	0.335921	0.770588	0	0	2.66181	2.90371	LYZ
sugar-phosphatase activity (GO:0050308)	2024-10-01	0.335921	0.770588	0	0	2.66181	2.90371	FBP1
bicarbonate transmembrane transporter activity (GO:0015106)	2024-10-01	0.335921	0.770588	0	0	2.66181	2.90371	SLC4A4
vascular endothelial growth factor receptor binding (GO:0005172)	2024-10-01	0.335921	0.770588	0	0	2.66181	2.90371	VEGFC
FAD binding (GO:0071949)	2024-10-01	0.335921	0.770588	0	0	2.66181	2.90371	CYB5R3
semaphorin receptor binding (GO:0030215)	2024-10-01	0.335921	0.770588	0	0	2.66181	2.90371	SEMA3E
guanylate kinase activity (GO:0004385)	2024-10-01	0.335921	0.770588	0	0	2.66181	2.90371	TJP2
hydrolase activity, acting on ether bonds (GO:0016801)	2024-10-01	0.335921	0.770588	0	0	2.66181	2.90371	EPHX1
sodium:dicarboxylate symporter activity (GO:0017153)	2024-10-01	0.335921	0.770588	0	0	2.66181	2.90371	SLC13A2
semaphorin receptor activity (GO:0017154)	2024-10-01	0.335921	0.770588	0	0	2.66181	2.90371	PLXND1
angiotensin receptor binding (GO:0031701)	2024-10-01	0.335921	0.770588	0	0	2.66181	2.90371	ARRB1
kinase regulator activity (GO:0019207)	7/141	0.336943	0.770588	0	0	1.25268	1.36272	RGCC;CCL5;PPP1R1B;RARA;HSPB1;TRIB1;RAPGEF3
phospholipase C activity (GO:0004629)	1930-02-01	0.339974	0.770588	0	0	1.71161	1.84663	PLCB4;CCL5
inorganic anion transmembrane transporter activity (GO:0015103)	6/119	0.343093	0.770588	0	0	1.27307	1.36187	SLC12A2;FXYD3;NMUR2;SLC26A11;SLC4A4;CLCN1
flavin adenine dinucleotide binding (GO:0050660)	1974-04-01	0.34525	0.770588	0	0	1.36971	1.45667	CYB5R3;CHDH;D2HGDH;DHCR24
active transmembrane transporter activity (GO:0022804)	14/307	0.349467	0.770588	0	0	1.14633	1.20519	SLC12A2;SLC22A3;SLC13A2;SLC35A1;SLC15A2;ATP8A1;ABCC6;SLC5A1;SLC4A4;TAPBP;ATP5E;ATP13A5;SLC26A11;SLC28A3
magnesium ion binding (GO:0000287)	9/190	0.353039	0.770588	0	0	1.19243	1.24153	ERN2;NIM1K;PINK1;ATP8A1;IDH1;STK38;SIK1;COMT;LHPP
quaternary ammonium group binding (GO:0050997)	1931-02-01	0.354709	0.770588	0	0	1.6525	1.71275	CHRNA3;CHRNA7
ephrin receptor binding (GO:0046875)	1931-02-01	0.354709	0.770588	0	0	1.6525	1.71275	EFNA1;EFNA5
DNA-directed DNA polymerase activity (GO:0003887)	1931-02-01	0.354709	0.770588	0	0	1.6525	1.71275	POLB;POLE4
growth factor receptor binding (GO:0070851)	6/121	0.357443	0.770588	0	0	1.2508	1.2868	FGF5;LYN;EFEMP1;PDGFD;VEGFC;GATA3
protein kinase regulator activity (GO:0019887)	6/121	0.357443	0.770588	0	0	1.2508	1.2868	RGCC;CCL5;PPP1R1B;HSPB1;TRIB1;RAPGEF3
activating transcription factor binding (GO:0033613)	1953-03-01	0.357889	0.770588	0	0	1.4379	1.47749	JUN;EGR2;CITED2
peptidoglycan binding (GO:0042834)	2024-11-01	0.362564	0.770588	0	0	2.39551	2.43037	TLR2
calcium channel inhibitor activity (GO:0019855)	2024-11-01	0.362564	0.770588	0	0	2.39551	2.43037	PHPT1
diacylglycerol binding (GO:0019992)	2024-11-01	0.362564	0.770588	0	0	2.39551	2.43037	CHPT1
carbohydrate phosphatase activity (GO:0019203)	2024-11-01	0.362564	0.770588	0	0	2.39551	2.43037	FBP1
3',5'-cyclic-GMP phosphodiesterase activity (GO:0047555)	2024-11-01	0.362564	0.770588	0	0	2.39551	2.43037	PDE9A
toxic substance binding (GO:0015643)	2024-11-01	0.362564	0.770588	0	0	2.39551	2.43037	CHRNA7
folic acid binding (GO:0005542)	2024-11-01	0.362564	0.770588	0	0	2.39551	2.43037	FOLR1
S100 protein binding (GO:0044548)	2024-11-01	0.362564	0.770588	0	0	2.39551	2.43037	S100A6
G-protein coupled nucleotide receptor activity (GO:0001608)	2024-11-01	0.362564	0.770588	0	0	2.39551	2.43037	GPR87
oligopeptide binding (GO:1900750)	2024-11-01	0.362564	0.770588	0	0	2.39551	2.43037	MGST1
intracellular ligand-gated calcium channel activity (GO:0005218)	2024-11-01	0.362564	0.770588	0	0	2.39551	2.43037	RYR1
glutathione binding (GO:0043295)	2024-11-01	0.362564	0.770588	0	0	2.39551	2.43037	MGST1
serine-type exopeptidase activity (GO:0070008)	2024-11-01	0.362564	0.770588	0	0	2.39551	2.43037	CORIN
G-protein coupled purinergic nucleotide receptor activity (GO:0045028)	2024-11-01	0.362564	0.770588	0	0	2.39551	2.43037	GPR87
receptor antagonist activity (GO:0048019)	2024-11-01	0.362564	0.770588	0	0	2.39551	2.43037	CCL5
lipase activator activity (GO:0060229)	2024-11-01	0.362564	0.770588	0	0	2.39551	2.43037	CCL5
phosphatidylinositol phosphate 5-phosphatase activity (GO:0034595)	2024-11-01	0.362564	0.770588	0	0	2.39551	2.43037	INPP5B
secondary active sulfate transmembrane transporter activity (GO:0008271)	2024-11-01	0.362564	0.770588	0	0	2.39551	2.43037	SLC26A11
long-chain fatty acid binding (GO:0036041)	2024-11-01	0.362564	0.770588	0	0	2.39551	2.43037	OXER1
protein kinase inhibitor activity (GO:0004860)	1954-03-01	0.368925	0.777407	0	0	1.40963	1.40563	PPP1R1B;HSPB1;TRIB1
calmodulin binding (GO:0005516)	8/170	0.37331	0.777407	0	0	1.18394	1.16659	RGS4;RYR1;RGS2;KCNH5;DAPK1;DAPK2;RASGRF2;TRPM4
RNA polymerase II transcription cofactor activity (GO:0001104)	1978-04-01	0.381973	0.777407	0	0	1.2954	1.2467	UXT;MED30;CITED2;NFIB
microtubule motor activity (GO:0003777)	1978-04-01	0.381973	0.777407	0	0	1.2954	1.2467	DNAH11;DNAH5;KIF25;KIF1A
peptide hormone binding (GO:0017046)	1933-02-01	0.383807	0.777407	0	0	1.54573	1.48021	GHR;INSR
translation regulator activity (GO:0045182)	1933-02-01	0.383807	0.777407	0	0	1.54573	1.48021	RPS14;RARA
SUMO binding (GO:0032183)	2024-12-01	0.38814	0.777407	0	0	2.17762	2.06088	SOBP
oxidoreductase activity, acting on NAD(P)H, heme protein as acceptor (GO:0016653)	2024-12-01	0.38814	0.777407	0	0	2.17762	2.06088	CYB5R3
intracellular calcium activated chloride channel activity (GO:0005229)	2024-12-01	0.38814	0.777407	0	0	2.17762	2.06088	NMUR2
insulin receptor substrate binding (GO:0043560)	2024-12-01	0.38814	0.777407	0	0	2.17762	2.06088	INSR
nitric-oxide synthase binding (GO:0050998)	2024-12-01	0.38814	0.777407	0	0	2.17762	2.06088	CD74
poly(A) binding (GO:0008143)	2024-12-01	0.38814	0.777407	0	0	2.17762	2.06088	RBPMS
receptor inhibitor activity (GO:0030547)	2024-12-01	0.38814	0.777407	0	0	2.17762	2.06088	CCL5
GDP-dissociation inhibitor activity (GO:0005092)	2024-12-01	0.38814	0.777407	0	0	2.17762	2.06088	ARHGDIB
ferric iron binding (GO:0008199)	2024-12-01	0.38814	0.777407	0	0	2.17762	2.06088	TF
proton-transporting ATP synthase activity, rotational mechanism (GO:0046933)	2024-12-01	0.38814	0.777407	0	0	2.17762	2.06088	ATP5E
p53 binding (GO:0002039)	1956-03-01	0.390885	0.777407	0	0	1.35629	1.27402	MUC1;ZNF385B;ZNF385A
ion channel inhibitor activity (GO:0008200)	1934-02-01	0.398144	0.777407	0	0	1.49734	1.37897	ANKRD36C;PHPT1
kinase inhibitor activity (GO:0019210)	1957-03-01	0.401795	0.777407	0	0	1.33111	1.21372	PPP1R1B;HSPB1;TRIB1
chemokine receptor binding (GO:0042379)	1957-03-01	0.401795	0.777407	0	0	1.33111	1.21372	CCL5;CXCL2;CX3CL1
ATPase activity, coupled to transmembrane movement of substances (GO:0042626)	5/104	0.40514	0.777407	0	0	1.21028	1.09352	ATP8A1;ATP5E;ABCC6;ATP13A5;TAPBP
peptide antigen binding (GO:0042605)	1935-02-01	0.412323	0.777407	0	0	1.45189	1.2863	DHCR24;TAPBP
protein kinase A binding (GO:0051018)	1935-02-01	0.412323	0.777407	0	0	1.45189	1.2863	RPS3;RARA
channel inhibitor activity (GO:0016248)	1935-02-01	0.412323	0.777407	0	0	1.45189	1.2863	ANKRD36C;PHPT1
scaffold protein binding (GO:0097110)	1935-02-01	0.412323	0.777407	0	0	1.45189	1.2863	CHRNA7;PDE4D
beta-tubulin binding (GO:0048487)	1935-02-01	0.412323	0.777407	0	0	1.45189	1.2863	UXT;RGS2
MHC class I protein binding (GO:0042288)	2013-01-01	0.41269	0.777407	0	0	1.99605	1.76662	TAPBP
GTPase activating protein binding (GO:0032794)	2013-01-01	0.41269	0.777407	0	0	1.99605	1.76662	GNAI1
DNA N-glycosylase activity (GO:0019104)	2013-01-01	0.41269	0.777407	0	0	1.99605	1.76662	CCNO
phosphatidylinositol-3,5-bisphosphate binding (GO:0080025)	2013-01-01	0.41269	0.777407	0	0	1.99605	1.76662	WIPI1
chemokine binding (GO:0019956)	2013-01-01	0.41269	0.777407	0	0	1.99605	1.76662	ZFP36
neurexin family protein binding (GO:0042043)	2013-01-01	0.41269	0.777407	0	0	1.99605	1.76662	TG
inorganic anion exchanger activity (GO:0005452)	2013-01-01	0.41269	0.777407	0	0	1.99605	1.76662	SLC4A4
sphingolipid binding (GO:0046625)	2013-01-01	0.41269	0.777407	0	0	1.99605	1.76662	LYN
phosphotransferase activity, nitrogenous group as acceptor (GO:0016775)	2013-01-01	0.41269	0.777407	0	0	1.99605	1.76662	KCNH5
tropomyosin binding (GO:0005523)	2013-01-01	0.41269	0.777407	0	0	1.99605	1.76662	S100A6
DNA-(apurinic or apyrimidinic site) lyase activity (GO:0003906)	2013-01-01	0.41269	0.777407	0	0	1.99605	1.76662	RPS3
ATPase activity, coupled to movement of substances (GO:0043492)	5/105	0.413121	0.777407	0	0	1.19812	1.05915	ATP8A1;ATP5E;ABCC6;ATP13A5;TAPBP
transmembrane receptor protein kinase activity (GO:0019199)	1982-04-01	0.418456	0.777407	0	0	1.22871	1.07043	EPHA5;EFEMP1;INSR;EPHB1
metalloendopeptidase activity (GO:0004222)	5/106	0.421086	0.777407	0	0	1.18619	1.02596	ADAM28;ADAMTS3;MMP7;ADAM15;THSD4
gated channel activity (GO:0022836)	14/323	0.421503	0.777407	0	0	1.08606	0.938275	RYR1;KCNK5;CHRNA3;KCNH5;CHRNA7;KCNIP4;KCNJ15;CLCN1;SCNN1G;SCNN1B;SCNN1A;CHRNA10;NMUR2;TRPM4
frizzled binding (GO:0005109)	1936-02-01	0.426335	0.777407	0	0	1.40912	1.20132	WNT7B;CTHRC1
protein phosphatase inhibitor activity (GO:0004864)	1936-02-01	0.426335	0.777407	0	0	1.40912	1.20132	PPP1R1C;PPP1R1B
cyclic nucleotide binding (GO:0030551)	1936-02-01	0.426335	0.777407	0	0	1.40912	1.20132	PDE4D;RAPGEF3
amino acid binding (GO:0016597)	5/107	0.429032	0.777407	0	0	1.1745	0.993892	GCHFR;SCIN;MGST1;THBS1;FOLR1
lipoprotein particle receptor activity (GO:0030228)	2014-01-01	0.436256	0.777407	0	0	1.84241	1.52832	ILDR1
intramolecular oxidoreductase activity, transposing C=C bonds (GO:0016863)	2014-01-01	0.436256	0.777407	0	0	1.84241	1.52832	ECI2
protein tyrosine kinase activator activity (GO:0030296)	2014-01-01	0.436256	0.777407	0	0	1.84241	1.52832	CCL5
dopamine receptor binding (GO:0050780)	2014-01-01	0.436256	0.777407	0	0	1.84241	1.52832	PPP1R1B
ATPase activator activity (GO:0001671)	2014-01-01	0.436256	0.777407	0	0	1.84241	1.52832	DNAJB1
catecholamine binding (GO:1901338)	2014-01-01	0.436256	0.777407	0	0	1.84241	1.52832	ADRB2
sulfate transmembrane transporter activity (GO:0015116)	2014-01-01	0.436256	0.777407	0	0	1.84241	1.52832	SLC26A11
oxygen transporter activity (GO:0005344)	2014-01-01	0.436256	0.777407	0	0	1.84241	1.52832	MB
G-protein alpha-subunit binding (GO:0001965)	2014-01-01	0.436256	0.777407	0	0	1.84241	1.52832	RGS4
motor activity (GO:0003774)	6/132	0.436522	0.777407	0	0	1.14094	0.945745	DNAH11;DYNLT1;DNAH5;KIF25;KIF1A;CGNL1
hydrolase activity, acting on acid anhydrides, catalyzing transmembrane movement of substances (GO:0016820)	5/108	0.436955	0.777407	0	0	1.16304	0.962908	ATP8A1;ATP5E;ABCC6;ATP13A5;TAPBP
peptidase activator activity (GO:0016504)	1937-02-01	0.440169	0.777407	0	0	1.36879	1.12322	PYCARD;PINK1
transferase activity, transferring glycosyl groups (GO:0016757)	12/280	0.448633	0.777407	0	0	1.07293	0.860003	EXT1;GALNT12;CSGALNACT1;B3GNT7;MGAT4A;ST3GAL4;B3GNT3;CHSY3;B3GALT5;B4GALNT3;ST3GAL1;GALNT10
protein binding, bridging (GO:0030674)	6/134	0.450776	0.777407	0	0	1.123	0.894786	GRB7;COL1A2;FLRT3;BCL3;ARRB1;TOB1
phosphatase inhibitor activity (GO:0019212)	1938-02-01	0.453818	0.777407	0	0	1.33069	1.05133	PPP1R1C;PPP1R1B
chloride transmembrane transporter activity (GO:0015108)	1986-04-01	0.454418	0.777407	0	0	1.16853	0.921666	SLC12A2;FXYD3;NMUR2;CLCN1
ribonuclease activity (GO:0004540)	1986-04-01	0.454418	0.777407	0	0	1.16853	0.921666	ERN2;RNASE6;ANG;RNASE1
carbon-oxygen lyase activity (GO:0016835)	1962-03-01	0.455376	0.777407	0	0	1.21798	0.958106	TGDS;APIP;RPS3
hormone binding (GO:0042562)	1962-03-01	0.455376	0.777407	0	0	1.21798	0.958106	GHR;INSR;CRYM
vitamin D receptor binding (GO:0042809)	2015-01-01	0.458878	0.777407	0	0	1.71072	1.3326	MED30
low-density lipoprotein particle binding (GO:0030169)	2015-01-01	0.458878	0.777407	0	0	1.71072	1.3326	THBS1
oxidoreductase activity, acting on the CH-NH2 group of donors, oxygen as acceptor (GO:0016641)	2015-01-01	0.458878	0.777407	0	0	1.71072	1.3326	MAOA
phosphotransferase activity, for other substituted phosphate groups (GO:0016780)	2015-01-01	0.458878	0.777407	0	0	1.71072	1.3326	CHPT1
nucleotide transmembrane transporter activity (GO:0015215)	2015-01-01	0.458878	0.777407	0	0	1.71072	1.3326	SLC35A1
zinc ion transmembrane transporter activity (GO:0005385)	2015-01-01	0.458878	0.777407	0	0	1.71072	1.3326	SLC30A8
MAP kinase tyrosine/serine/threonine phosphatase activity (GO:0017017)	2015-01-01	0.458878	0.777407	0	0	1.71072	1.3326	DUSP1
lysophospholipase activity (GO:0004622)	2015-01-01	0.458878	0.777407	0	0	1.71072	1.3326	PLA2G4B
poly-purine tract binding (GO:0070717)	2015-01-01	0.458878	0.777407	0	0	1.71072	1.3326	RBPMS
apolipoprotein binding (GO:0034185)	2015-01-01	0.458878	0.777407	0	0	1.71072	1.3326	LCAT
phospholipid-translocating ATPase activity (GO:0004012)	2015-01-01	0.458878	0.777407	0	0	1.71072	1.3326	ATP8A1
primary active transmembrane transporter activity (GO:0015399)	5/111	0.460566	0.777407	0	0	1.12994	0.876046	ATP8A1;ATP5E;ABCC6;ATP13A5;TAPBP
core promoter binding (GO:0001047)	5/111	0.460566	0.777407	0	0	1.12994	0.876046	NR4A2;EGR1;IRF7;GATA3;FOS
P-P-bond-hydrolysis-driven transmembrane transporter activity (GO:0015405)	5/111	0.460566	0.777407	0	0	1.12994	0.876046	ATP8A1;ATP5E;ABCC6;ATP13A5;TAPBP
hormone receptor binding (GO:0051427)	7/160	0.461791	0.777407	0	0	1.09602	0.846836	CEBPB;MED30;PRAMEF12;PADI2;RARB;ARRB1;WIPI1
RNA polymerase II core promoter proximal region sequence-specific DNA binding transcription factor activity involved in negative regulation of transcription (GO:0001078)	1963-03-01	0.465857	0.777407	0	0	1.19762	0.914835	HES1;GATA3;ATF3
Rho GTPase activator activity (GO:0005100)	1939-02-01	0.467274	0.777407	0	0	1.29466	0.985029	JUN;ARHGAP29
cysteine-type endopeptidase regulator activity involved in apoptotic process (GO:0043028)	1939-02-01	0.467274	0.777407	0	0	1.29466	0.985029	PYCARD;ARRB1
RNA polymerase II transcription factor binding transcription factor activity (GO:0001076)	5/112	0.468374	0.777407	0	0	1.11933	0.848996	UXT;JUN;MED30;CITED2;NFIB
small conjugating protein binding (GO:0032182)	1988-04-01	0.472125	0.777407	0	0	1.14059	0.856026	TNIP3;HSPB1;UBAP1;SOBP
cation channel activity (GO:0005261)	12/285	0.473115	0.777407	0	0	1.053	0.788082	RYR1;KCNK5;SCNN1G;CHRNA3;KCNH5;SCNN1B;CHRNA7;SCNN1A;KCNIP4;KCNJ15;CHRNA10;TRPM4
phosphoric ester hydrolase activity (GO:0042578)	15/360	0.47699	0.777407	0	0	1.04154	0.771014	PTPN18;DUSP1;PDE4D;CTDSPL;SSH3;INPP5B;PTP4A1;PHOSPHO1;PLCB4;CCL5;PDE7B;PHPT1;FBP1;PDE9A;LHPP
ion gated channel activity (GO:0022839)	1940-02-01	0.480531	0.777407	0	0	1.26053	0.923794	NMUR2;TRPM4
RNA polymerase II transcription factor binding transcription factor activity involved in positive regulation of transcription (GO:0001190)	1940-02-01	0.480531	0.777407	0	0	1.26053	0.923794	JUN;CITED2
MAP kinase phosphatase activity (GO:0033549)	2016-01-01	0.480593	0.777407	0	0	1.59659	1.16987	DUSP1
organophosphate ester transmembrane transporter activity (GO:0015605)	2016-01-01	0.480593	0.777407	0	0	1.59659	1.16987	SLC35A1
quinone binding (GO:0048038)	2016-01-01	0.480593	0.777407	0	0	1.59659	1.16987	VKORC1
retinol dehydrogenase activity (GO:0004745)	2016-01-01	0.480593	0.777407	0	0	1.59659	1.16987	DHRS3
inositol phosphate phosphatase activity (GO:0052745)	2016-01-01	0.480593	0.777407	0	0	1.59659	1.16987	INPP5B
retinoid X receptor binding (GO:0046965)	2016-01-01	0.480593	0.777407	0	0	1.59659	1.16987	RARB
O-methyltransferase activity (GO:0008171)	2016-01-01	0.480593	0.777407	0	0	1.59659	1.16987	COMT
phosphatidylinositol bisphosphate phosphatase activity (GO:0034593)	2016-01-01	0.480593	0.777407	0	0	1.59659	1.16987	INPP5B
translation repressor activity (GO:0030371)	2016-01-01	0.480593	0.777407	0	0	1.59659	1.16987	RARA
phosphatidylinositol phosphate kinase activity (GO:0016307)	2016-01-01	0.480593	0.777407	0	0	1.59659	1.16987	PIP5K1B
steroid hydroxylase activity (GO:0008395)	2016-01-01	0.480593	0.777407	0	0	1.59659	1.16987	CYP21A2
calcium-release channel activity (GO:0015278)	2016-01-01	0.480593	0.777407	0	0	1.59659	1.16987	RYR1
myosin V binding (GO:0031489)	2016-01-01	0.480593	0.777407	0	0	1.59659	1.16987	RAB27A
voltage-gated chloride channel activity (GO:0005247)	2016-01-01	0.480593	0.777407	0	0	1.59659	1.16987	CLCN1
actin binding (GO:0003779)	16/386	0.482246	0.777407	0	0	1.03586	0.755451	ACE;WIPF1;LIMCH1;HIP1R;CORO2A;SSH3;UXT;ABLIM1;SCIN;TMSB4X;SCNN1A;TNNI2;S100A4;ANG;GAS7;TNS1
endopeptidase activity (GO:0004175)	17/411	0.483082	0.777407	0	0	1.03355	0.751982	RHBDF1;ACE;MMP7;TMPRSS2;KLK14;PRSS22;TMPRSS13;THSD4;PSMB10;CASP9;CAPN13;ADAM28;ADAMTS3;ADAM15;CAPNS2;PRSS8;CORIN
protein phosphatase regulator activity (GO:0019888)	1965-03-01	0.486545	0.777407	0	0	1.15887	0.834877	PPP2R2B;PPP1R1C;PPP1R1B
cation-transporting ATPase activity (GO:0019829)	1965-03-01	0.486545	0.777407	0	0	1.15887	0.834877	ATP8A1;ATP5E;ATP13A5
phospholipase activity (GO:0004620)	1990-04-01	0.489614	0.777407	0	0	1.11395	0.795513	PLCB4;RARRES3;PLA2G4B;CCL5
phosphotransferase activity, phosphate group as acceptor (GO:0016776)	1941-02-01	0.493583	0.777407	0	0	1.22814	0.867148	NME9;TJP2
structural constituent of muscle (GO:0008307)	1941-02-01	0.493583	0.777407	0	0	1.22814	0.867148	ASPH;MYOM2
peptidyl-prolyl cis-trans isomerase activity (GO:0003755)	1941-02-01	0.493583	0.777407	0	0	1.22814	0.867148	PPIB;PPIC
secondary active transmembrane transporter activity (GO:0015291)	8/191	0.500921	0.777407	0	0	1.04692	0.723745	SLC12A2;SLC13A2;SLC35A1;SLC15A2;SLC26A11;SLC5A1;SLC4A4;SLC28A3
syntaxin-1 binding (GO:0017075)	2017-01-01	0.501438	0.777407	0	0	1.49672	1.03315	SYBU
GTP-dependent protein binding (GO:0030742)	2017-01-01	0.501438	0.777407	0	0	1.49672	1.03315	GCHFR
proton-transporting ATPase activity, rotational mechanism (GO:0046961)	2017-01-01	0.501438	0.777407	0	0	1.49672	1.03315	ATP5E
ionotropic glutamate receptor binding (GO:0035255)	2017-01-01	0.501438	0.777407	0	0	1.49672	1.03315	FLOT2
selenium binding (GO:0008430)	2017-01-01	0.501438	0.777407	0	0	1.49672	1.03315	SELENBP1
plus-end-directed microtubule motor activity (GO:0008574)	2017-01-01	0.501438	0.777407	0	0	1.49672	1.03315	KIF1A
complement binding (GO:0001848)	2017-01-01	0.501438	0.777407	0	0	1.49672	1.03315	C4B
heparan sulfate proteoglycan binding (GO:0043395)	2017-01-01	0.501438	0.777407	0	0	1.49672	1.03315	GPC3
CCR chemokine receptor binding (GO:0048020)	2017-01-01	0.501438	0.777407	0	0	1.49672	1.03315	CCL5
cofactor binding (GO:0048037)	11/266	0.501958	0.777407	0	0	1.03306	0.712024	VKORC1;GALE;CYB5R3;TGDS;IDH1;CHDH;ECI2;DHCR24;DBI;D2HGDH;CRYM
transcription coactivator activity (GO:0003713)	12/291	0.502238	0.777407	0	0	1.03003	0.709358	JUN;MED30;RBPMS;ELF3;CITED2;PRDM16;RARA;AIP;SIK1;GATA3;JUNB;VGLL1
protein tyrosine kinase activity (GO:0004713)	6/142	0.506826	0.77932	0	0	1.0565	0.717982	EPHA5;LYN;EFEMP1;RIPK2;INSR;EPHB1
serine-type endopeptidase activity (GO:0004252)	7/167	0.506832	0.77932	0	0	1.04769	0.711983	RHBDF1;TMPRSS2;KLK14;PRSS8;PRSS22;TMPRSS13;CORIN
ATPase activity, coupled to transmembrane movement of ions (GO:0042625)	1967-03-01	0.506838	0.77932	0	0	1.12254	0.762834	ATP8A1;ATP5E;ATP13A5
Ras GTPase binding (GO:0017016)	8/193	0.512768	0.786697	0	0	1.0355	0.691641	RIMS2;RIMS1;RUSC2;SGSM3;DAPK3;TBC1D30;TBC1D7;RAP1GAP
Hsp90 protein binding (GO:0051879)	2018-01-01	0.521447	0.788235	0	0	1.40861	0.91721	GUCY1B3
translation regulator activity, nucleic acid binding (GO:0090079)	2018-01-01	0.521447	0.788235	0	0	1.40861	0.91721	RARA
cysteine-type endopeptidase activator activity involved in apoptotic process (GO:0008656)	2018-01-01	0.521447	0.788235	0	0	1.40861	0.91721	PYCARD
AU-rich element binding (GO:0017091)	2018-01-01	0.521447	0.788235	0	0	1.40861	0.91721	ZFP36
endonuclease activity, active with either ribo- or deoxyribonucleic acids and producing 3'-phosphomonoesters (GO:0016894)	2018-01-01	0.521447	0.788235	0	0	1.40861	0.91721	RNASE1
SH3 domain binding (GO:0017124)	5/119	0.521912	0.788235	0	0	1.05021	0.682905	LYN;CASP9;ADAM15;PLSCR4;ILK
inorganic cation transmembrane transporter activity (GO:0022890)	20/497	0.526205	0.788235	0	0	1.00377	0.644484	KCNK5;SLC12A2;RYR1;SLC13A2;CYB5A;SURF1;KCNH5;SLC30A8;KCNIP4;KCNJ15;SLC5A1;SLC4A4;COX7C;SCNN1G;ATP5E;SCNN1B;SCNN1A;CHRNA10;SLC28A3;TRPM4
GTPase binding (GO:0051020)	9/221	0.529029	0.788235	0	0	1.01641	0.647158	RIMS2;RIMS1;RUSC2;SGSM3;GNB2;DAPK3;TBC1D30;TBC1D7;RAP1GAP
syntaxin binding (GO:0019905)	1944-02-01	0.531462	0.788235	0	0	1.14024	0.720772	TMED9;SYBU
microtubule binding (GO:0008017)	7/171	0.531998	0.788235	0	0	1.02192	0.64495	UXT;CAMSAP3;POLB;KIF25;MAPRE3;KIF1A;SYBU
binding, bridging (GO:0060090)	6/146	0.53407	0.788235	0	0	1.02609	0.643596	GRB7;COL1A2;FLRT3;BCL3;ARRB1;TOB1
protein serine/threonine kinase activity (GO:0004674)	18/449	0.534787	0.788235	0	0	0.99971	0.625705	NIM1K;CERS5;DAPK1;RIPK2;NEK5;DAPK2;DAPK3;LRRK1;LMTK3;ILK;GAK;ERN2;PINK1;CHEK2;STK38;FOSB;PIM3;SIK1
enhancer sequence-specific DNA binding (GO:0001158)	1970-03-01	0.536471	0.788235	0	0	1.07211	0.667646	JUN;GATA3;NR2F6
endonuclease activity (GO:0004519)	5/121	0.536786	0.788235	0	0	1.03199	0.642061	ERN2;RNASE6;RPS3;ANG;RNASE1
PDZ domain binding (GO:0030165)	1996-04-01	0.540534	0.788235	0	0	1.04097	0.640403	SMO;GNG5;ARHGAP29;FZD8
purinergic nucleotide receptor activity (GO:0001614)	2019-01-01	0.540655	0.788235	0	0	1.33028	0.818089	GPR87
proline-rich region binding (GO:0070064)	2019-01-01	0.540655	0.788235	0	0	1.33028	0.818089	GHR
oxidoreductase activity, acting on the CH-NH2 group of donors (GO:0016638)	2019-01-01	0.540655	0.788235	0	0	1.33028	0.818089	MAOA
cofactor transporter activity (GO:0051184)	2019-01-01	0.540655	0.788235	0	0	1.33028	0.818089	FOLR1
nucleotide receptor activity (GO:0016502)	2019-01-01	0.540655	0.788235	0	0	1.33028	0.818089	GPR87
ligand-dependent nuclear receptor binding (GO:0016922)	2019-01-01	0.540655	0.788235	0	0	1.33028	0.818089	JUND
DNA polymerase activity (GO:0034061)	1945-02-01	0.543651	0.788235	0	0	1.11366	0.678719	POLB;POLE4
hydro-lyase activity (GO:0016836)	1945-02-01	0.543651	0.788235	0	0	1.11366	0.678719	TGDS;APIP
carboxylic acid binding (GO:0031406)	8/200	0.55344	0.788235	0	0	0.997376	0.59005	GCHFR;EGLN2;SCIN;MGST1;RARA;OXER1;THBS1;FOLR1
non-membrane spanning protein tyrosine kinase activity (GO:0004715)	1946-02-01	0.555618	0.788235	0	0	1.0883	0.639563	LYN;RIPK2
protein tyrosine/serine/threonine phosphatase activity (GO:0008138)	1946-02-01	0.555618	0.788235	0	0	1.0883	0.639563	DUSP1;SSH3
retinoic acid receptor binding (GO:0042974)	1946-02-01	0.555618	0.788235	0	0	1.0883	0.639563	PRAMEF12;RARB
chloride channel activity (GO:0005254)	1972-03-01	0.555652	0.788235	0	0	1.04092	0.611658	FXYD3;NMUR2;CLCN1
actin filament binding (GO:0051015)	1998-04-01	0.556926	0.788235	0	0	1.01872	0.596279	UXT;SCIN;CORO2A;GAS7
drug transporter activity (GO:0090484)	2020-01-01	0.559092	0.788235	0	0	1.2602	0.732733	SLC15A2
cysteine-type endopeptidase inhibitor activity involved in apoptotic process (GO:0043027)	2020-01-01	0.559092	0.788235	0	0	1.2602	0.732733	ARRB1
ATPase activity, coupled to transmembrane movement of ions, rotational mechanism (GO:0044769)	2020-01-01	0.559092	0.788235	0	0	1.2602	0.732733	ATP5E
phosphate transmembrane transporter activity (GO:1901677)	2020-01-01	0.559092	0.788235	0	0	1.2602	0.732733	SLC35A1
hydrogen-exporting ATPase activity (GO:0036442)	2020-01-01	0.559092	0.788235	0	0	1.2602	0.732733	ATP5E
UDP-galactosyltransferase activity (GO:0035250)	2020-01-01	0.559092	0.788235	0	0	1.2602	0.732733	B3GALT5
protein phosphatase type 2A regulator activity (GO:0008601)	2020-01-01	0.559092	0.788235	0	0	1.2602	0.732733	PPP2R2B
ATPase regulator activity (GO:0060590)	2020-01-01	0.559092	0.788235	0	0	1.2602	0.732733	DNAJB1
protein phosphorylated amino acid binding (GO:0045309)	2020-01-01	0.559092	0.788235	0	0	1.2602	0.732733	ARRB1
acid-thiol ligase activity (GO:0016878)	2020-01-01	0.559092	0.788235	0	0	1.2602	0.732733	ACSS2
organic acid binding (GO:0043177)	8/201	0.559137	0.788235	0	0	0.992156	0.576801	GCHFR;EGLN2;SCIN;MGST1;RARA;OXER1;THBS1;FOLR1
cytokine receptor binding (GO:0005126)	9/228	0.566881	0.790567	0	0	0.983555	0.558271	CTF1;LRG1;CCL5;TNFSF10;VEGFC;GATA3;HSD17B7;CXCL2;CX3CL1
lyase activity (GO:0016829)	7/177	0.568753	0.790567	0	0	0.985542	0.556149	GUCY1A3;POLB;GUCY1B3;TGDS;APIP;RPS3;HMGCLL1
neurotransmitter receptor activity (GO:0030594)	1974-03-01	0.574351	0.790567	0	0	1.01149	0.560888	CHRNA3;CHRNA7;NMUR2
extracellular ligand-gated ion channel activity (GO:0005230)	1974-03-01	0.574351	0.790567	0	0	1.01149	0.560888	CHRNA3;CHRNA7;CHRNA10
phosphatidylinositol binding (GO:0035091)	7/178	0.57475	0.790567	0	0	0.979727	0.542593	ZFYVE28;GRB7;SCIN;PLEKHF1;GOLPH3L;HIP1R;WIPI1
aromatase activity (GO:0070330)	2021-01-01	0.57679	0.790567	0	0	1.19713	0.658752	CYP2A13
1-phosphatidylinositol binding (GO:0005545)	2021-01-01	0.57679	0.790567	0	0	1.19713	0.658752	SCIN
vitamin transporter activity (GO:0051183)	2021-01-01	0.57679	0.790567	0	0	1.19713	0.658752	FOLR1
mitogen-activated protein kinase kinase kinase binding (GO:0031435)	2021-01-01	0.57679	0.790567	0	0	1.19713	0.658752	STK38
nucleoside diphosphate kinase activity (GO:0004550)	2021-01-01	0.57679	0.790567	0	0	1.19713	0.658752	NME9
voltage-gated anion channel activity (GO:0008308)	2021-01-01	0.57679	0.790567	0	0	1.19713	0.658752	CLCN1
peptidase activator activity involved in apoptotic process (GO:0016505)	2021-01-01	0.57679	0.790567	0	0	1.19713	0.658752	PYCARD
L-ascorbic acid binding (GO:0031418)	2021-01-01	0.57679	0.790567	0	0	1.19713	0.658752	EGLN2
GDP binding (GO:0019003)	1948-02-01	0.578877	0.790567	0	0	1.04087	0.569007	RAB27A;RHOB
GTP binding (GO:0005525)	15/385	0.582823	0.790567	0	0	0.969882	0.523612	GUCY1A3;GUCY1B3;RAB4B;ATL1;RAB1B;INSR;RASL11A;LRRK1;RAB27A;GNAI1;RHOB;GMPPB;SRPRB;NMUR2;TGM2
phosphatase regulator activity (GO:0019208)	1975-03-01	0.583514	0.790567	0	0	0.997393	0.537282	PPP2R2B;PPP1R1C;PPP1R1B
protein kinase activator activity (GO:0030295)	1949-02-01	0.590167	0.790567	0	0	1.01867	0.537196	RGCC;CCL5
NADP binding (GO:0050661)	1949-02-01	0.590167	0.790567	0	0	1.01867	0.537196	IDH1;CRYM
cysteine-type endopeptidase inhibitor activity (GO:0004869)	1949-02-01	0.590167	0.790567	0	0	1.01867	0.537196	ARRB1;WFDC2
cysteine-type endopeptidase activity (GO:0004197)	1976-03-01	0.592551	0.790567	0	0	0.983678	0.514777	CASP9;CAPN13;CAPNS2
phosphatidylinositol phosphate phosphatase activity (GO:0052866)	2022-01-01	0.593778	0.790567	0	0	1.14006	0.594257	INPP5B
immunoglobulin binding (GO:0019865)	2022-01-01	0.593778	0.790567	0	0	1.14006	0.594257	LGALS3
G-protein beta/gamma-subunit complex binding (GO:0031683)	2022-01-01	0.593778	0.790567	0	0	1.14006	0.594257	GNAI1
nucleotide kinase activity (GO:0019201)	2022-01-01	0.593778	0.790567	0	0	1.14006	0.594257	TJP2
hydrolase activity, hydrolyzing N-glycosyl compounds (GO:0016799)	2022-01-01	0.593778	0.790567	0	0	1.14006	0.594257	CCNO
threonine-type endopeptidase activity (GO:0004298)	2022-01-01	0.593778	0.790567	0	0	1.14006	0.594257	PSMB10
threonine-type peptidase activity (GO:0070003)	2022-01-01	0.593778	0.790567	0	0	1.14006	0.594257	PSMB10
transforming growth factor beta receptor binding (GO:0005160)	2022-01-01	0.593778	0.790567	0	0	1.14006	0.594257	LRG1
inward rectifier potassium channel activity (GO:0005242)	2022-01-01	0.593778	0.790567	0	0	1.14006	0.594257	KCNJ15
protein tyrosine phosphatase activity (GO:0004725)	4/103	0.596479	0.792644	0	0	0.967013	0.499667	PTP4A1;PTPN18;DUSP1;SSH3
nucleobase-containing compound kinase activity (GO:0019205)	1950-02-01	0.60123	0.793196	0	0	0.997396	0.507453	NME9;TJP2
SH3/SH2 adaptor activity (GO:0005070)	1950-02-01	0.60123	0.793196	0	0	0.997396	0.507453	GRB7;TOB1
NAD binding (GO:0051287)	1950-02-01	0.60123	0.793196	0	0	0.997396	0.507453	CYB5R3;IDH1
ubiquitin binding (GO:0043130)	1977-03-01	0.601459	0.793196	0	0	0.970335	0.493314	TNIP3;HSPB1;UBAP1
small GTPase binding (GO:0031267)	8/209	0.603521	0.793709	0	0	0.952266	0.48087	RIMS2;RIMS1;RUSC2;SGSM3;DAPK3;TBC1D30;TBC1D7;RAP1GAP
hydrogen ion transmembrane transporter activity (GO:0015078)	4/104	0.604132	0.793709	0	0	0.957293	0.48244	CYB5A;SURF1;ATP5E;COX7C
oxidoreductase activity, acting on the CH-CH group of donors, NAD or NADP as acceptor (GO:0016628)	2023-01-01	0.610086	0.794026	0	0	1.08819	0.537733	DHCR24
RNA polymerase II distal enhancer sequence-specific DNA binding transcription factor activity involved in positive regulation of transcription (GO:0001205)	2023-01-01	0.610086	0.794026	0	0	1.08819	0.537733	FOXA2
retinoic acid binding (GO:0001972)	2023-01-01	0.610086	0.794026	0	0	1.08819	0.537733	RARA
purinergic receptor activity (GO:0035586)	2023-01-01	0.610086	0.794026	0	0	1.08819	0.537733	GPR87
translation initiation factor binding (GO:0031369)	2023-01-01	0.610086	0.794026	0	0	1.08819	0.537733	RPS24
lipase activity (GO:0016298)	4/105	0.611697	0.794305	0	0	0.947765	0.465844	PLCB4;RARRES3;PLA2G4B;CCL5
single-stranded RNA binding (GO:0003727)	1952-02-01	0.622676	0.794305	0	0	0.9574	0.453549	ZFP36;RBPMS
phosphoprotein binding (GO:0051219)	1952-02-01	0.622676	0.794305	0	0	0.9574	0.453549	LYN;ARRB1
RNA polymerase II transcription coactivator activity (GO:0001105)	2024-01-01	0.625739	0.794305	0	0	1.04082	0.487958	CITED2
protein-lipid complex binding (GO:0071814)	2024-01-01	0.625739	0.794305	0	0	1.04082	0.487958	THBS1
SNAP receptor activity (GO:0005484)	2024-01-01	0.625739	0.794305	0	0	1.04082	0.487958	STX19
dicarboxylic acid transmembrane transporter activity (GO:0005310)	2024-01-01	0.625739	0.794305	0	0	1.04082	0.487958	SLC13A2
transferase activity, transferring amino-acyl groups (GO:0016755)	2024-01-01	0.625739	0.794305	0	0	1.04082	0.487958	TGM2
intracellular ligand-gated ion channel activity (GO:0005217)	2024-01-01	0.625739	0.794305	0	0	1.04082	0.487958	RYR1
fibroblast growth factor receptor binding (GO:0005104)	2024-01-01	0.625739	0.794305	0	0	1.04082	0.487958	FGF5
lipoprotein particle binding (GO:0071813)	2024-01-01	0.625739	0.794305	0	0	1.04082	0.487958	THBS1
ion channel activity (GO:0005216)	15/396	0.626606	0.794305	0	0	0.94133	0.440012	KCNK5;RYR1;CHRNA3;KCNH5;CHRNA7;KCNIP4;KCNJ15;CLCN1;SCNN1G;FXYD3;SCNN1B;SCNN1A;CHRNA10;NMUR2;TRPM4
anion channel activity (GO:0005253)	1980-03-01	0.627406	0.794305	0	0	0.932383	0.434641	FXYD3;NMUR2;CLCN1
vitamin binding (GO:0019842)	1980-03-01	0.627406	0.794305	0	0	0.932383	0.434641	EGLN2;TCN1;FOLR1
phosphatase activity (GO:0016791)	10/266	0.627444	0.794305	0	0	0.934245	0.435453	INPP5B;PTP4A1;PTPN18;PHOSPHO1;DUSP1;CTDSPL;PHPT1;SSH3;FBP1;LHPP
metallopeptidase activity (GO:0008237)	7/188	0.632389	0.797507	0	0	0.925112	0.423933	ADAM28;ACE;ADAMTS3;MMP7;ADAM15;RNPEPL1;THSD4
serine-type peptidase activity (GO:0008236)	7/188	0.632389	0.797507	0	0	0.925112	0.423933	RHBDF1;TMPRSS2;KLK14;PRSS8;PRSS22;TMPRSS13;CORIN
structure-specific DNA binding (GO:0043566)	9/241	0.633416	0.797507	0	0	0.927806	0.423662	EGR1;JUN;JUND;BCL6;NFIB;RARA;FOSB;FOS;JUNB
glycoprotein binding (GO:0001948)	1981-03-01	0.635792	0.799051	0	0	0.920381	0.416826	GPC3;AGR3;THBS1
steroid dehydrogenase activity, acting on the CH-OH group of donors, NAD or NADP as acceptor (GO:0033764)	2025-01-01	0.640765	0.799518	0	0	0.997399	0.443935	HSD17B7
NF-kappaB binding (GO:0051059)	2025-01-01	0.640765	0.799518	0	0	0.997399	0.443935	RPS3
oxidoreductase activity, acting on paired donors, with incorporation or reduction of molecular oxygen, reduced flavin or flavoprotein as one donor, and incorporation of one atom of oxygen (GO:0016712)	2025-01-01	0.640765	0.799518	0	0	0.997399	0.443935	CYP2A13
actinin binding (GO:0042805)	2025-01-01	0.640765	0.799518	0	0	0.997399	0.443935	PROM1
metal ion transmembrane transporter activity (GO:0046873)	15/400	0.641968	0.799584	0	0	0.931352	0.41279	KCNK5;RYR1;SLC13A2;KCNH5;SLC30A8;KCNIP4;KCNJ15;SLC5A1;SLC4A4;SCNN1G;SCNN1B;SCNN1A;CHRNA10;SLC28A3;TRPM4
serine hydrolase activity (GO:0017171)	7/191	0.648792	0.806637	0	0	0.909885	0.393656	RHBDF1;TMPRSS2;KLK14;PRSS8;PRSS22;TMPRSS13;CORIN
enhancer binding (GO:0035326)	1983-03-01	0.652165	0.807254	0	0	0.897278	0.383548	JUN;GATA3;NR2F6
kinase activator activity (GO:0019209)	1955-02-01	0.653154	0.807254	0	0	0.903066	0.384654	RGCC;CCL5
sulfur compound transmembrane transporter activity (GO:1901682)	2026-01-01	0.655188	0.807254	0	0	0.957453	0.404842	SLC26A11
fatty acid binding (GO:0005504)	2026-01-01	0.655188	0.807254	0	0	0.957453	0.404842	OXER1
neuropeptide receptor binding (GO:0071855)	2026-01-01	0.655188	0.807254	0	0	0.957453	0.404842	EDN1
guanyl ribonucleotide binding (GO:0032561)	15/405	0.660712	0.807254	0	0	0.919167	0.380938	GUCY1A3;GUCY1B3;RAB4B;ATL1;RAB1B;INSR;RASL11A;LRRK1;RAB27A;GNAI1;RHOB;GMPPB;SRPRB;NMUR2;TGM2
RNA polymerase II distal enhancer sequence-specific DNA binding (GO:0000980)	1956-02-01	0.662868	0.807254	0	0	0.886296	0.364427	JUN;NR2F6
phosphatidylinositol bisphosphate binding (GO:1902936)	1956-02-01	0.662868	0.807254	0	0	0.886296	0.364427	SCIN;WIPI1
oxidoreductase activity, acting on the CH-CH group of donors (GO:0016627)	1956-02-01	0.662868	0.807254	0	0	0.886296	0.364427	TECR;DHCR24
guanyl nucleotide binding (GO:0019001)	15/406	0.664397	0.807254	0	0	0.916768	0.374844	GUCY1A3;GUCY1B3;RAB4B;ATL1;RAB1B;INSR;RASL11A;LRRK1;RAB27A;GNAI1;RHOB;GMPPB;SRPRB;NMUR2;TGM2
substrate-specific channel activity (GO:0022838)	15/406	0.664397	0.807254	0	0	0.916768	0.374844	KCNK5;RYR1;CHRNA3;KCNH5;CHRNA7;KCNIP4;KCNJ15;CLCN1;SCNN1G;FXYD3;SCNN1B;SCNN1A;CHRNA10;NMUR2;TRPM4
cytokine receptor activity (GO:0004896)	1985-03-01	0.668005	0.807254	0	0	0.875301	0.353148	GHR;CD74;IL10RB
protein serine/threonine kinase inhibitor activity (GO:0030291)	2027-01-01	0.669033	0.807254	0	0	0.92058	0.370001	HSPB1
thyroid hormone receptor binding (GO:0046966)	2027-01-01	0.669033	0.807254	0	0	0.92058	0.370001	MED30
transition metal ion transmembrane transporter activity (GO:0046915)	2027-01-01	0.669033	0.807254	0	0	0.92058	0.370001	SLC30A8
epidermal growth factor receptor binding (GO:0005154)	2027-01-01	0.669033	0.807254	0	0	0.92058	0.370001	EFEMP1
bHLH transcription factor binding (GO:0043425)	2027-01-01	0.669033	0.807254	0	0	0.92058	0.370001	TSC22D3
ADP binding (GO:0043531)	2028-01-01	0.682323	0.819023	0	0	0.886438	0.338843	CYB5R3
steroid dehydrogenase activity (GO:0016229)	2028-01-01	0.682323	0.819023	0	0	0.886438	0.338843	HSD17B7
organic acid:sodium symporter activity (GO:0005343)	2028-01-01	0.682323	0.819023	0	0	0.886438	0.338843	SLC13A2
monocarboxylic acid binding (GO:0033293)	1959-02-01	0.690696	0.825778	0	0	0.839518	0.310668	RARA;OXER1
SNARE binding (GO:0000149)	1959-02-01	0.690696	0.825778	0	0	0.839518	0.310668	TMED9;SYBU
phosphoprotein phosphatase activity (GO:0004721)	6/172	0.692149	0.825778	0	0	0.864201	0.317986	PTP4A1;PTPN18;DUSP1;CTDSPL;PHPT1;SSH3
calcium activated cation channel activity (GO:0005227)	2029-01-01	0.69508	0.825778	0	0	0.854735	0.310892	TRPM4
kinesin binding (GO:0019894)	2029-01-01	0.69508	0.825778	0	0	0.854735	0.310892	SYBU
glutamate receptor binding (GO:0035254)	2029-01-01	0.69508	0.825778	0	0	0.854735	0.310892	FLOT2
chaperone binding (GO:0051087)	1960-02-01	0.699542	0.829662	0	0	0.825	0.294797	DNAJB1;CP
potassium channel activity (GO:0005267)	4/118	0.701594	0.830678	0	0	0.839115	0.297383	KCNK5;KCNH5;KCNIP4;KCNJ15
antiporter activity (GO:0015297)	1962-02-01	0.716604	0.845617	0	0	0.797417	0.265725	SLC26A11;SLC4A4
SH2 domain binding (GO:0042169)	1931-01-01	0.719079	0.845617	0	0	0.79767	0.263059	GHR
oxidoreductase activity, acting on the aldehyde or oxo group of donors, NAD or NADP as acceptor (GO:0016620)	1931-01-01	0.719079	0.845617	0	0	0.79767	0.263059	ALDH1L1
tumor necrosis factor receptor binding (GO:0005164)	1931-01-01	0.719079	0.845617	0	0	0.79767	0.263059	TNFSF10
organic hydroxy compound transmembrane transporter activity (GO:1901618)	1932-01-01	0.730361	0.857434	0	0	0.771898	0.242543	SLC22A3
protein phosphatase binding (GO:0019903)	1994-03-01	0.732721	0.857452	0	0	0.788362	0.245173	GHR;CDH5;MVP
damaged DNA binding (GO:0003684)	1964-02-01	0.732844	0.857452	0	0	0.771613	0.239835	POLB;RPS3
channel activity (GO:0015267)	15/427	0.736514	0.858751	0	0	0.869068	0.265785	KCNK5;RYR1;CHRNA3;KCNH5;CHRNA7;KCNIP4;KCNJ15;CLCN1;SCNN1G;FXYD3;SCNN1B;SCNN1A;CHRNA10;NMUR2;TRPM4
passive transmembrane transporter activity (GO:0022803)	15/427	0.736514	0.858751	0	0	0.869068	0.265785	KCNK5;RYR1;CHRNA3;KCNH5;CHRNA7;KCNIP4;KCNJ15;CLCN1;SCNN1G;FXYD3;SCNN1B;SCNN1A;CHRNA10;NMUR2;TRPM4
receptor signaling protein activity (GO:0005057)	4/124	0.737661	0.858751	0	0	0.796909	0.242476	LYN;KCNH5;FLRT3;INSR
ligase activity, forming carbon-sulfur bonds (GO:0016877)	1933-01-01	0.741191	0.861417	0	0	0.747737	0.223945	ACSS2
E-box binding (GO:0070888)	1934-01-01	0.751586	0.870587	0	0	0.725041	0.20705	GATA3
cholesterol binding (GO:0015485)	1934-01-01	0.751586	0.870587	0	0	0.725041	0.20705	NPC2
tubulin binding (GO:0015631)	8/241	0.75499	0.871014	0	0	0.820099	0.230489	UXT;CAMSAP3;POLB;RGS2;KIF25;MAPRE3;KIF1A;SYBU
signaling adaptor activity (GO:0035591)	1967-02-01	0.755714	0.871014	0	0	0.735885	0.206115	GRB7;TOB1
beta-catenin binding (GO:0008013)	1967-02-01	0.755714	0.871014	0	0	0.735885	0.206115	CDH5;TCF7L1
hydrolase activity, acting on glycosyl bonds (GO:0016798)	4/128	0.759815	0.87429	0	0	0.771041	0.21179	NEU1;LYZ;CCNO;GLB1L3
protein heterodimerization activity (GO:0046982)	14/408	0.761691	0.875	0	0	0.847922	0.230817	CEBPA;ROBO3;GUCY1B3;CEBPB;EPAS1;SDCBP2;EXT1;NR4A2;POLE4;NR4A1;IRAK2;RARA;P4HB;TLR2
chromatin DNA binding (GO:0031490)	1968-02-01	0.762953	0.875004	0	0	0.724697	0.196073	BCL6;RARA
anion transmembrane transporter activity (GO:0008509)	8/245	0.77067	0.881487	0	0	0.806088	0.209981	SLC12A2;SLC13A2;SLC35A1;FXYD3;NMUR2;SLC26A11;SLC4A4;CLCN1
polyubiquitin binding (GO:0031593)	1936-01-01	0.771142	0.881487	0	0	0.683538	0.17764	TNIP3
voltage-gated channel activity (GO:0022832)	6/189	0.773984	0.881834	0	0	0.783219	0.200664	KCNK5;RYR1;KCNH5;KCNIP4;KCNJ15;CLCN1
voltage-gated ion channel activity (GO:0005244)	6/189	0.773984	0.881834	0	0	0.783219	0.200664	KCNK5;RYR1;KCNH5;KCNIP4;KCNJ15;CLCN1
hydrolase activity, hydrolyzing O-glycosyl compounds (GO:0004553)	3/101	0.775849	0.882512	0	0	0.731782	0.185724	NEU1;LYZ;GLB1L3
N-acyltransferase activity (GO:0016410)	3/103	0.78707	0.888925	0	0	0.717071	0.171694	CERS5;SAT2;ARRB1
retinoid binding (GO:0005501)	1938-01-01	0.789161	0.888925	0	0	0.646523	0.153087	RARA
tRNA binding (GO:0000049)	1938-01-01	0.789161	0.888925	0	0	0.646523	0.153087	RPL35A
isoprenoid binding (GO:0019840)	1938-01-01	0.789161	0.888925	0	0	0.646523	0.153087	RARA
androgen receptor binding (GO:0050681)	1938-01-01	0.789161	0.888925	0	0	0.646523	0.153087	WIPI1
sterol binding (GO:0032934)	1938-01-01	0.789161	0.888925	0	0	0.646523	0.153087	NPC2
O-acyltransferase activity (GO:0008374)	1939-01-01	0.797631	0.896471	0	0	0.629476	0.14233	LCAT
GTPase activity (GO:0003924)	7/224	0.798713	0.896471	0	0	0.770177	0.1731	GNG5;ATL1;GNB2;RAB27A;GNAI1;RAP1GAP;RHOB
phosphatase binding (GO:0019902)	4/136	0.79973	0.896471	0	0	0.724007	0.161802	GHR;CDH5;CARHSP1;MVP
protein self-association (GO:0043621)	1940-01-01	0.805762	0.898805	0	0	0.613304	0.132453	CCL5
potassium channel regulator activity (GO:0015459)	1940-01-01	0.805762	0.898805	0	0	0.613304	0.132453	ADRB2
carboxypeptidase activity (GO:0004180)	1940-01-01	0.805762	0.898805	0	0	0.613304	0.132453	ACE
zinc ion binding (GO:0008270)	45/1256	0.806984	0.898805	0	0	0.88294	0.189347	INTS12;TRIM64B;RNPEPL1;ADH1C;ZFAND2A;APIP;CRIP2;DTX2;GATA3;DTX4;ADAM28;ABLIM1;ADAMTS3;TRIM46;S100A13;RNF39;ZNF385B;TRIM49B;ZSWIM7;TRIM49;TRIM43;ZNF385A;AGFG2;TRIM43B;MYLIP;SLC30A8;MMP7;ACE;DTNB;LIMCH1;ARFGAP3;SOD3;NR2F6;MARCH3;NR4A2;NR4A1;RPS27;ADAM15;RPS29;S100A6;RARA;RARB;LMX1B;SEC24D;AGAP7P
potassium ion transmembrane transporter activity (GO:0015079)	4/138	0.808826	0.898933	0	0	0.713126	0.151305	KCNK5;KCNH5;KCNIP4;KCNJ15
calcium channel activity (GO:0005262)	3/108	0.813095	0.898933	0	0	0.682746	0.141266	RYR1;CHRNA10;TRPM4
phosphatidylinositol-4,5-bisphosphate binding (GO:0005546)	1941-01-01	0.813567	0.898933	0	0	0.59794	0.123371	SCIN
G-protein coupled amine receptor activity (GO:0008227)	1941-01-01	0.813567	0.898933	0	0	0.59794	0.123371	ADRB2
aminopeptidase activity (GO:0004177)	1941-01-01	0.813567	0.898933	0	0	0.59794	0.123371	RNPEPL1
receptor regulator activity (GO:0030545)	1942-01-01	0.821058	0.902904	0	0	0.583326	0.115009	CCL5
oxidoreductase activity, acting on the aldehyde or oxo group of donors (GO:0016903)	1942-01-01	0.821058	0.902904	0	0	0.583326	0.115009	ALDH1L1
receptor tyrosine kinase binding (GO:0030971)	1942-01-01	0.821058	0.902904	0	0	0.583326	0.115009	TOB1
exopeptidase activity (GO:0008238)	3/111	0.827379	0.906508	0	0	0.663677	0.125762	ACE;RNPEPL1;CORIN
neuropeptide receptor activity (GO:0008188)	1943-01-01	0.828249	0.906508	0	0	0.569407	0.1073	NMUR2
tumor necrosis factor receptor superfamily binding (GO:0032813)	1943-01-01	0.828249	0.906508	0	0	0.569407	0.1073	TNFSF10
voltage-gated calcium channel activity (GO:0005245)	1944-01-01	0.835151	0.912625	0	0	0.556136	0.100184	RYR1
acid-amino acid ligase activity (GO:0016881)	1981-02-01	0.841287	0.915546	0	0	0.605032	0.104563	ATG10;UBE2L6
endodeoxyribonuclease activity (GO:0004520)	1945-01-01	0.841776	0.915546	0	0	0.543468	0.093608	RPS3
protein kinase C binding (GO:0005080)	1945-01-01	0.841776	0.915546	0	0	0.543468	0.093608	HSPB1
steroid binding (GO:0005496)	1982-02-01	0.846218	0.91894	0	0	0.597437	0.0997591	NPC2;CYP21A2
ligand-dependent nuclear receptor transcription coactivator activity (GO:0030374)	1946-01-01	0.848135	0.919584	0	0	0.531364	0.087524	MED30
myosin binding (GO:0017022)	1948-01-01	0.860097	0.92975	0	0	0.508699	0.076666	RAB27A
N-acetyltransferase activity (GO:0008080)	1985-02-01	0.860186	0.92975	0	0	0.575753	0.086712	SAT2;ARRB1
voltage-gated potassium channel activity (GO:0005249)	1986-02-01	0.864578	0.932831	0	0	0.568869	0.0827781	KCNH5;KCNJ15
oxidoreductase activity, acting on a sulfur group of donors (GO:0016667)	1949-01-01	0.865721	0.932831	0	0	0.498075	0.071819	QSOX1
divalent inorganic cation transmembrane transporter activity (GO:0072509)	4/154	0.870013	0.935745	0	0	0.636525	0.0886343	RYR1;SLC30A8;CHRNA10;TRPM4
endoribonuclease activity (GO:0004521)	1950-01-01	0.871118	0.935745	0	0	0.487885	0.0673171	RNASE1
carbon-carbon lyase activity (GO:0016830)	1951-01-01	0.876299	0.937721	0	0	0.478102	0.0631322	HMGCLL1
alcohol binding (GO:0043178)	1989-02-01	0.877005	0.937721	0	0	0.549167	0.0720739	CYTH2;NPC2
protein N-terminus binding (GO:0047485)	1989-02-01	0.877005	0.937721	0	0	0.549167	0.0720739	RPS21;HSPA1A
double-stranded RNA binding (GO:0003725)	1953-01-01	0.886046	0.945932	0	0	0.459666	0.0556134	HSPA1A
calcium ion transmembrane transporter activity (GO:0015085)	3/127	0.888688	0.947297	0	0	0.577557	0.0681572	RYR1;CHRNA10;TRPM4
translation initiation factor activity (GO:0003743)	1954-01-01	0.890627	0.947911	0	0	0.450969	0.0522354	EIF1
protein C-terminus binding (GO:0008022)	4/162	0.893721	0.949749	0	0	0.604042	0.0678712	PLEKHB1;SDCBP2;FBLN5;TJP2
nuclease activity (GO:0004518)	5/195	0.895536	0.949909	0	0	0.627617	0.0692464	ERN2;RNASE6;RPS3;ANG;RNASE1
organic anion transmembrane transporter activity (GO:0008514)	3/130	0.897736	0.949909	0	0	0.563825	0.0608248	SLC13A2;SLC35A1;SLC4A4
guanyl-nucleotide exchange factor activity (GO:0005085)	5/196	0.897971	0.949909	0	0	0.624298	0.0671853	CYTH2;RASGRF2;PSD4;RAPGEF3;ARFGEF3
deoxyribonuclease activity (GO:0004536)	1957-01-01	0.903298	0.954091	0	0	0.426743	0.0434012	RPS3
acetyl-CoA:L-lysine N6-acetyltransferase (GO:0090595)	1958-01-01	0.907186	0.954957	0	0	0.419235	0.0408366	ARRB1
histone acetyltransferase activity (GO:0004402)	1958-01-01	0.907186	0.954957	0	0	0.419235	0.0408366	ARRB1
acetyltransferase activity (GO:0016407)	1998-02-01	0.90824	0.954957	0	0	0.497448	0.0478779	SAT2;ARRB1
monooxygenase activity (GO:0004497)	1999-02-01	0.911211	0.956633	0	0	0.492294	0.0457741	CYP2A13;CYP21A2
ATPase activity (GO:0016887)	11/395	0.923271	0.967833	0	0	0.681343	0.0543937	DNAH11;ATP8A1;ABCA6;ATP5E;DNAH5;ABCC6;KIF25;ATP13A5;KIF1A;HSPA1A;TAPBP
iron-sulfur cluster binding (GO:0051536)	1965-01-01	0.930368	0.97234	0	0	0.373244	0.0269389	RPS3
metal cluster binding (GO:0051540)	1965-01-01	0.930368	0.97234	0	0	0.373244	0.0269389	RPS3
Rho GTPase binding (GO:0017048)	1967-01-01	0.935858	0.976609	0	0	0.361896	0.0239906	DAPK3
carboxylic ester hydrolase activity (GO:0052689)	2/111	0.940482	0.97921	0	0	0.437821	0.0268658	RARRES3;PLA2G4B
voltage-gated cation channel activity (GO:0022843)	3/149	0.941169	0.97921	0	0	0.489962	0.0297077	RYR1;KCNH5;KCNJ15
S-adenosylmethionine-dependent methyltransferase activity (GO:0008757)	2/113	0.944367	0.981069	0	0	0.429887	0.0246068	COMT;HNMT
N-methyltransferase activity (GO:0008170)	1972-01-01	0.947765	0.983129	0	0	0.336323	0.0180433	HNMT
ligase activity, forming carbon-nitrogen bonds (GO:0016879)	2/117	0.951425	0.983194	0	0	0.414848	0.020657	ATG10;UBE2L6
chromatin binding (GO:0003682)	11/420	0.952186	0.983194	0	0	0.638847	0.0313005	UXT;CEBPB;EGR2;TCF7L1;NPM2;BCL6;CITED2;CREB3L1;MYB;RARA;NUPR1
histone deacetylase binding (GO:0042826)	1975-01-01	0.953821	0.983194	0	0	0.322637	0.015254	HES1
Rho guanyl-nucleotide exchange factor activity (GO:0005089)	1977-01-01	0.957464	0.983194	0	0	0.314114	0.0136537	RASGRF2
G-protein coupled peptide receptor activity (GO:0008528)	2/121	0.957623	0.983194	0	0	0.400819	0.0173559	GPR37;NMUR2
hormone activity (GO:0005179)	2/122	0.95905	0.983194	0	0	0.397458	0.0166185	EDN1;TG
peptide receptor activity (GO:0001653)	2/123	0.960431	0.983194	0	0	0.394153	0.0159133	GPR37;NMUR2
hydrolase activity, acting on carbon-nitrogen (but not peptide) bonds (GO:0016810)	2/123	0.960431	0.983194	0	0	0.394153	0.0159133	PADI3;PADI2
Ras guanyl-nucleotide exchange factor activity (GO:0005088)	2/125	0.96306	0.983194	0	0	0.387703	0.0145931	RASGRF2;RAPGEF3
protein transporter activity (GO:0008565)	1981-01-01	0.963911	0.983194	0	0	0.298346	0.0109662	ARFGAP3
ATPase activity, coupled (GO:0042623)	6/272	0.96403	0.983194	0	0	0.536479	0.019653	ATP8A1;ATP5E;ABCC6;ATP13A5;HSPA1A;TAPBP
transferase activity, transferring acyl groups other than amino-acyl groups (GO:0016747)	4/203	0.964804	0.983194	0	0	0.478558	0.0171471	CERS5;LCAT;SAT2;ARRB1
transferase activity, transferring acyl groups (GO:0016746)	5/243	0.968772	0.985335	0	0	0.499773	0.0158558	CERS5;LCAT;SAT2;ARRB1;TGM2
cysteine-type peptidase activity (GO:0008234)	3/172	0.970803	0.985335	0	0	0.42277	0.0125274	CASP9;CAPN13;CAPNS2
methyltransferase activity (GO:0008168)	4/210	0.971158	0.985335	0	0	0.462126	0.0135247	ALDH1L1;METTL7A;COMT;HNMT
antigen binding (GO:0003823)	4/212	0.972766	0.985528	0	0	0.457634	0.0126361	CD74;CD81;DHCR24;TAPBP
translation factor activity, nucleic acid binding (GO:0008135)	1992-01-01	0.977037	0.987042	0	0	0.262131	0.00608938	EIF1
transferase activity, transferring one-carbon groups (GO:0016741)	4/218	0.977101	0.987042	0	0	0.444663	0.0103007	ALDH1L1;METTL7A;COMT;HNMT
carboxylic acid transmembrane transporter activity (GO:0046943)	1/101	0.984141	0.991689	0	0	0.238427	0.00381162	SLC13A2
oxidoreductase activity, acting on NAD(P)H (GO:0016651)	1/104	0.985982	0.991689	0	0	0.231446	0.00326743	CYB5R3
organic acid transmembrane transporter activity (GO:0005342)	1/104	0.985982	0.991689	0	0	0.231446	0.00326743	SLC13A2
ligase activity (GO:0016874)	9/431	0.990967	0.995263	0	0	0.504963	0.00458197	MYLIP;EGR2;ACSS2;PELI2;ATG10;UBE2L6;DTX2;DTX4;MARCH3
histone binding (GO:0042393)	1/132	0.995572	0.997242	0	0	0.18171	0.00080638	NPM2
ATP binding (GO:0005524)	42/1494	0.995807	0.997242	0	0	0.675413	0.00283803	NIM1K;MVK;ACSS2;ATP8A1;DNAH5;LRRK1;PALM3;ILK;IRAK2;CHEK2;STK38;PIP5K1B;PIM3;KIF1A;EPHB1;TRPM4;LYN;EPHA5;CERS5;DNAH11;GK;ABCA6;RIPK2;NEK5;DAPK1;DAPK2;INSR;DAPK3;ABCC6;KIF25;LMTK3;GAK;ACTA2;ERN2;PINK1;NME9;FOSB;ATP13A5;IDNK;SIK1;TRIB1;HSPA1A
ubiquitin-protein transferase activity (GO:0004842)	2/279	0.999867	0.999867	0	0	0.170767	2.27722e-05	MYLIP;UBE2L6

## Sheet: Table S2E
Term	Overlap	P-value	Adjusted P-value	Old P-value	Old Adjusted P-value	Odds Ratio	Combined Score	Genes
ribosome	31/71	7.80774e-25	9.83775e-23	0	0	19.2574	1068.97	RPL30;RPL32;RPL31;RPL34;RPL10A;RPL8;RPS16;RPS15A;RPL18A;RPL36AL;RPS3;RPL35;RPL38;RPL39;RPL21;RPS7;RPS8;RPS5;RPS6;RPL35A;RPS3A;RPL23A;RPS28;RPS27;RPS29;RPL27A;RPL24;RPL27;RPS20;RPS21;RPS24
nucleotide sugars metabolism	2024-06-03	0.00117309	0.073905	0	0	24.0238	162.115	GALE;UGP2;TGDS
keratan sulfate biosynthesis	2016-04-01	0.00317475	0.12667	0	0	8.0142	46.1019	B3GNT7;ST3GAL4;CHST1;ST3GAL1
parkinsons disease	2017-04-01	0.00402126	0.12667	0	0	7.39734	40.8049	PINK1;GPR37;UBE2L6;SNCAIP
aminosugars metabolism	2029-05-01	0.00545934	0.137575	0	0	5.01202	26.1148	CYB5R3;UAP1;NANS;PHPT1;LHPP
biosynthesis of steroids	2022-04-01	0.0105451	0.221447	0	0	5.34113	24.3133	VKORC1;MVK;DHCR24;HSD17B7
glutathione metabolism	1937-05-01	0.0154136	0.277446	0	0	3.75745	15.678	GSTZ1;GSTA4;IDH1;MGST1;GSTT2
bladder cancer	1940-05-01	0.0211008	0.295412	0	0	3.43484	13.2532	DAPK1;DAPK2;DAPK3;VEGFC;THBS1
fructose and mannose metabolism	1940-05-01	0.0211008	0.295412	0	0	3.43484	13.2532	GMPPB;GMPPA;PHPT1;FBP1;LHPP
glycan structures biosynthesis 1	9/106	0.026603	0.307331	0	0	2.23488	8.1053	GALNT12;EXT1;HS3ST3B1;B3GNT7;MGAT4A;ST3GAL4;CHST1;ST3GAL1;GALNT10
long term depression	1973-07-01	0.0268305	0.307331	0	0	2.55239	9.23511	RYR1;GUCY1A3;LYN;GUCY1B3;PLCB4;PPP2R2B;GNAI1
thiamine metabolism	2024-08-02	0.0382909	0.388602	0	0	7.99667	26.0895	PHPT1;LHPP
glycolysis and gluconeogenesis	1963-06-01	0.0400938	0.388602	0	0	2.53121	8.14172	LDHC;ACSS2;ADH1C;AKR1A1;GALM;FBP1
melanogenesis	8/100	0.0476481	0.428833	0	0	2.09243	6.36918	EDN1;TCF7L1;PLCB4;CREB3L4;CREB3L1;WNT7B;FZD8;GNAI1
complement and coagulation cascades	1969-06-01	0.058058	0.45547	0	0	2.28942	6.51641	C4B;C3;THBD;SERPINF2;SERPING1;C4BPA
glycosphingolipid biosynthesis lactoseries	2024-10-02	0.0583718	0.45547	0	0	5.99688	17.0367	ST3GAL4;B3GALT5
metabolism of xenobiotics by cytochrome p450	1970-06-01	0.0614523	0.45547	0	0	2.25353	6.28622	GSTZ1;ADH1C;GSTA4;EPHX1;MGST1;GSTT2
axon guidance	9/126	0.0669099	0.461485	0	0	1.85091	5.00561	EPHA5;EFNA1;ROBO3;ABLIM1;SEMA3E;EFNA5;EPHB1;NTN1;GNAI1
maturity onset diabetes of the young	2024-03-01	0.0695889	0.461485	0	0	3.42875	9.13813	HES1;FOXA3;FOXA2
reductive carboxylate cycle	2024-12-02	0.0812371	0.511794	0	0	4.797	12.0423	ACSS2;IDH1
o glycan biosynthesis	2027-03-01	0.0922009	0.553206	0	0	2.99969	7.15061	GALNT12;ST3GAL1;GALNT10
glycosphingolipid biosynthesis globoseries	2014-02-01	0.106326	0.60896	0	0	3.99708	8.95843	B3GALT5;ST3GAL1
ppar signaling pathway	1967-05-01	0.130758	0.699035	0	0	1.93629	3.9392	FADS2;GK;UBC;ILK;DBI
riboflavin metabolism	2016-02-01	0.13315	0.699035	0	0	3.42571	6.90721	PHPT1;LHPP
tyrosine metabolism	1953-04-01	0.162447	0.818732	0	0	1.95888	3.56007	GSTZ1;ADH1C;MAOA;COMT
heparan sulfate biosynthesis	2019-02-01	0.175718	0.831754	0	0	2.82074	4.90491	HS3ST3B1;EXT1
basal cell carcinoma	1955-04-01	0.178233	0.831754	0	0	1.88186	3.24558	TCF7L1;SMO;WNT7B;FZD8
1 and 2 methylnaphthalene degradation	2020-02-01	0.190347	0.851531	0	0	2.66389	4.41914	ADH1C;DHRS3
toll like receptor signaling pathway	1999-06-01	0.206442	0.851531	0	0	1.54847	2.44308	JUN;IRF3;CCL5;IRF7;FOS;TLR2
glycan structures biosynthesis 2	1960-04-01	0.219724	0.851531	0	0	1.71339	2.59644	B3GNT3;ST3GAL4;B3GALT5;ST3GAL1
b cell receptor signaling pathway	1962-04-01	0.236992	0.851531	0	0	1.65414	2.38151	LYN;JUN;CD81;FOS
colorectal cancer	1984-05-01	0.247255	0.851531	0	0	1.51827	2.12154	CASP9;JUN;TCF7L1;FZD8;FOS
notch signaling pathway	1943-03-01	0.247558	0.851531	0	0	1.79831	2.51064	DTX2;HES1;DTX4
caffeine metabolism	2024-07-01	0.249133	0.851531	0	0	3.99334	5.54982	CYP2A13
dna polymerase	2024-02-01	0.250055	0.851531	0	0	2.17909	3.02038	POLB;POLE4
inositol phosphate metabolism	1946-03-01	0.280382	0.851531	0	0	1.67258	2.12686	INPP5B;PLCB4;PIP5K1B
gap junction	1990-05-01	0.293516	0.851531	0	0	1.41066	1.72922	GUCY1A3;GUCY1B3;PLCB4;PDGFD;GNAI1
urea cycle and metabolism of amino groups	2028-02-01	0.310212	0.851531	0	0	1.84346	2.15777	MAOA;SAT2
taste transduction	1949-03-01	0.313563	0.851531	0	0	1.56326	1.813	SCNN1G;SCNN1B;SCNN1A
ethylbenzene degradation	2024-10-01	0.335921	0.851531	0	0	2.66181	2.90371	DHRS3
streptomycin biosynthesis	2024-10-01	0.335921	0.851531	0	0	2.66181	2.90371	TGDS
acute myeloid leukemia	1952-03-01	0.346826	0.851531	0	0	1.46732	1.55379	CEBPA;TCF7L1;RARA
endometrial cancer	1952-03-01	0.346826	0.851531	0	0	1.46732	1.55379	CASP9;TCF7L1;ILK
c21 steroid hormone metabolism	2024-11-01	0.362564	0.851531	0	0	2.39551	2.43037	CYP21A2
galactose metabolism	1932-02-01	0.369324	0.851531	0	0	1.59733	1.59107	GALE;UGP2
glycerolipid metabolism	1955-03-01	0.379926	0.851531	0	0	1.38245	1.3379	ADH1C;GK;AKR1A1
propanoate metabolism	1933-02-01	0.383807	0.851531	0	0	1.54573	1.48021	LDHC;ACSS2
hedgehog signaling pathway	1957-03-01	0.401795	0.851531	0	0	1.33111	1.21372	SMO;WNT7B;BMP5
cytokine cytokine receptor interaction	11/247	0.404664	0.851531	0	0	1.11735	1.01086	GHR;CTF1;IL10RB;CCL5;TNFSF10;IL19;VEGFC;TNFRSF14;CXCL2;CX3CL1;TNFRSF1A
apoptosis	1981-04-01	0.409374	0.851531	0	0	1.24474	1.1117	CASP9;IRAK2;TNFSF10;TNFRSF1A
polyunsaturated fatty acid biosynthesis	2013-01-01	0.41269	0.851531	0	0	1.99605	1.76662	FADS2
sphingolipid metabolism	1936-02-01	0.426335	0.851531	0	0	1.40912	1.20132	NEU1;DEGS2
bisphenol a degradation	2014-01-01	0.436256	0.851531	0	0	1.84241	1.52832	DHRS3
caprolactam degradation	2014-01-01	0.436256	0.851531	0	0	1.84241	1.52832	AKR1A1
sulfur metabolism	2014-01-01	0.436256	0.851531	0	0	1.84241	1.52832	SULT1A2
neurodegenerative diseases	1938-02-01	0.453818	0.851531	0	0	1.33069	1.05133	NR4A2;PINK1
prostate cancer	1986-04-01	0.454418	0.851531	0	0	1.16853	0.921666	CASP9;TCF7L1;CREB3L4;CREB3L1
glycerophospholipid metabolism	1962-03-01	0.455376	0.851531	0	0	1.21798	0.958106	PHOSPHO1;LCAT;CHPT1
3 chloroacrylic acid degradation	2015-01-01	0.458878	0.851531	0	0	1.71072	1.3326	ADH1C
alpha linolenic acid metabolism	2015-01-01	0.458878	0.851531	0	0	1.71072	1.3326	FADS2
dentatorubropallidoluysian atrophy	2015-01-01	0.458878	0.851531	0	0	1.71072	1.3326	INSR
n glycan degradation	2015-01-01	0.458878	0.851531	0	0	1.71072	1.3326	NEU1
ecm receptor interaction	1987-04-01	0.463297	0.851531	0	0	1.15439	0.888174	COL1A1;COL1A2;THBS1;ITGA9
histidine metabolism	1940-02-01	0.480531	0.851531	0	0	1.26053	0.923794	MAOA;HNMT
aminophosphonate metabolism	2016-01-01	0.480593	0.851531	0	0	1.59659	1.16987	CHPT1
glycosphingolipid biosynthesis ganglioseries	2016-01-01	0.480593	0.851531	0	0	1.59659	1.16987	ST3GAL1
one carbon pool by folate	2016-01-01	0.480593	0.851531	0	0	1.59659	1.16987	ALDH1L1
purine metabolism	6/139	0.486021	0.851531	0	0	1.0805	0.779581	GUCY1A3;POLE4;GUCY1B3;PDE4D;PDE7B;PDE9A
epithelial cell signaling in helicobacter pylori infection	1965-03-01	0.486545	0.851531	0	0	1.15887	0.834877	LYN;JUN;CCL5
pyruvate metabolism	1941-02-01	0.493583	0.851531	0	0	1.22814	0.867148	LDHC;ACSS2
cysteine metabolism	2017-01-01	0.501438	0.851531	0	0	1.49672	1.03315	LDHC
renin angiotensin system	2017-01-01	0.501438	0.851531	0	0	1.49672	1.03315	ACE
type ii diabetes mellitus	1942-02-01	0.506424	0.851531	0	0	1.19738	0.814671	INSR;SLC2A4
focal adhesion	8/192	0.506855	0.851531	0	0	1.04118	0.707511	COL1A1;JUN;COL1A2;PDGFD;ILK;VEGFC;THBS1;ITGA9
naphthalene and anthracene degradation	2018-01-01	0.521447	0.851531	0	0	1.40861	0.91721	DHRS3
renal cell carcinoma	1969-03-01	0.526705	0.851531	0	0	1.08841	0.697792	JUN;EPAS1;VEGFC
abc transporters general	1944-02-01	0.531462	0.851531	0	0	1.14024	0.720772	ABCA6;ABCC6
glycine serine and threonine metabolism	1944-02-01	0.531462	0.851531	0	0	1.14024	0.720772	MAOA;CHDH
mapk signaling pathway	10/248	0.538307	0.851531	0	0	1.00586	0.622954	FGF5;NR4A1;JUN;JUND;GADD45B;DUSP1;RASGRF2;ARRB1;FOS;TNFRSF1A
amyotrophic lateral sclerosis	2019-01-01	0.540655	0.851531	0	0	1.33028	0.818089	SSR4
phosphatidylinositol signaling system	1972-03-01	0.555652	0.864348	0	0	1.04092	0.611658	INPP5B;PLCB4;PIP5K1B
benzoate degradation via coa ligation	2021-01-01	0.57679	0.875609	0	0	1.19713	0.658752	DHRS3
glycosphingolipid biosynthesis neo lactoseries	2021-01-01	0.57679	0.875609	0	0	1.19713	0.658752	B3GNT3
carbon fixation	2022-01-01	0.593778	0.878145	0	0	1.14006	0.594257	FBP1
tight junction	5/131	0.60768	0.878145	0	0	0.949593	0.472999	CLDN4;PPP2R2B;GNAI1;TJP3;TJP2
gamma hexachlorocyclohexane degradation	2023-01-01	0.610086	0.878145	0	0	1.08819	0.537733	DHRS3
limonene and pinene degradation	2024-01-01	0.625739	0.878145	0	0	1.04082	0.487958	DHRS3
phenylalanine metabolism	2024-01-01	0.625739	0.878145	0	0	1.04082	0.487958	MAOA
non small cell lung cancer	1953-02-01	0.633059	0.878145	0	0	0.938578	0.42911	CASP9;RARB
pentose and glucuronate interconversions	2025-01-01	0.640765	0.878145	0	0	0.997399	0.443935	UGP2
androgen and estrogen metabolism	1954-02-01	0.643218	0.878145	0	0	0.920481	0.406181	STS;HSD17B7
cell communication	5/137	0.647071	0.878145	0	0	0.906144	0.394443	KRT33B;COL1A1;COL1A2;KRT7;THBS1
leukocyte transendothelial migration	4/110	0.648154	0.878145	0	0	0.902823	0.391488	CDH5;CLDN4;RAPGEF3;GNAI1
small cell lung cancer	1985-03-01	0.668005	0.884647	0	0	0.875301	0.353148	CASP9;RARB;PTGS2
tryptophan metabolism	1957-02-01	0.672361	0.884647	0	0	0.870136	0.345409	MAOA;HAAO
citrate cycle	2028-01-01	0.682323	0.884647	0	0	0.886438	0.338843	IDH1
dorso ventral axis formation	2028-01-01	0.682323	0.884647	0	0	0.886438	0.338843	ETV6
glycan structures degradation	2029-01-01	0.69508	0.884647	0	0	0.854735	0.310892	NEU1
thyroid cancer	2029-01-01	0.69508	0.884647	0	0	0.854735	0.310892	TCF7L1
ether lipid metabolism	1930-01-01	0.707325	0.891229	0	0	0.825218	0.285745	CHPT1
huntingtons disease	1931-01-01	0.719079	0.897068	0	0	0.79767	0.263059	TGM2
long term potentiation	1967-02-01	0.755714	0.915263	0	0	0.735885	0.206115	PLCB4;RAPGEF3
snare interactions in vesicular transport	1935-01-01	0.761564	0.915263	0	0	0.703679	0.191669	STX19
vegf signaling pathway	1968-02-01	0.762953	0.915263	0	0	0.724697	0.196073	CASP9;PTGS2
adipocytokine signaling pathway	1971-02-01	0.783563	0.915263	0	0	0.69308	0.169045	SLC2A4;TNFRSF1A
melanoma	1971-02-01	0.783563	0.915263	0	0	0.69308	0.169045	FGF5;PDGFD
cell adhesion molecules	4/133	0.785433	0.915263	0	0	0.740961	0.178957	CDH5;CLDN4;NRXN3;ITGA9
bile acid biosynthesis	1938-01-01	0.789161	0.915263	0	0	0.646523	0.153087	ADH1C
pancreatic cancer	1973-02-01	0.796413	0.915263	0	0	0.673486	0.153311	CASP9;VEGFC
adherens junction	1975-02-01	0.808583	0.915263	0	0	0.654966	0.139162	TCF7L1;INSR
n glycan biosynthesis	1941-01-01	0.813567	0.915263	0	0	0.59794	0.123371	MGAT4A
porphyrin and chlorophyll metabolism	1941-01-01	0.813567	0.915263	0	0	0.59794	0.123371	CP
regulation of actin cytoskeleton	6/201	0.821158	0.915627	0	0	0.734557	0.144737	FGF5;SCIN;TMSB4X;PIP5K1B;SSH3;ITGA9
fatty acid metabolism	1945-01-01	0.841776	0.930384	0	0	0.543468	0.093608	ADH1C
jak stat signaling pathway	4/148	0.849364	0.930608	0	0	0.663255	0.108288	GHR;CTF1;IL10RB;IL19
arachidonic acid metabolism	1951-01-01	0.876299	0.951843	0	0	0.478102	0.0631322	PTGS2
oxidative phosphorylation	3/126	0.885516	0.953632	0	0	0.582283	0.0707968	ATP5E;COX7C;LHPP
natural killer cell mediated cytotoxicity	3/129	0.894796	0.955076	0	0	0.568329	0.0631751	TNFSF10;MICA;MICB
gnrh signaling pathway	1996-02-01	0.902017	0.955076	0	0	0.508085	0.0523949	JUN;PLCB4
calcium signaling pathway	4/169	0.911264	0.956827	0	0	0.578203	0.0537281	RYR1;PLCB4;CHRNA7;ADRB2
cell cycle	2/104	0.924759	0.962972	0	0	0.468039	0.0366111	GADD45B;CHEK2
fc epsilon ri signaling pathway	1974-01-01	0.951885	0.977136	0	0	0.327074	0.0161284	LYN
starch and sucrose metabolism	1983-01-01	0.966758	0.977136	0	0	0.291039	0.00983914	UGP2
pyrimidine metabolism	1984-01-01	0.968097	0.977136	0	0	0.287517	0.0093223	POLE4
erbb signaling pathway	1985-01-01	0.969381	0.977136	0	0	0.284079	0.00883412	JUN
neuroactive ligand receptor interaction	3/238	0.996588	0.996588	0	0	0.30298	0.00103546	GHR;NMUR2;ADRB2

## Sheet: Table S2F
gene	log2FoldChange	pvalue	padj
AC119673.2	4.2726	2.58441e-08	5.39987e-05
AC100801.1	3.64469	7.32413e-10	4.06494e-06
AC021723.2	3.46691	2.1082e-06	0.00231836
S100A8	3.12469	3.65254e-07	0.000587047
PM20D1	2.93839	1.4632e-06	0.00169844
XDH	1.95525	7.39516e-08	0.000140468
LSP1	1.92818	1.63437e-08	3.79429e-05
LGALS7	1.67611	1.88924e-05	0.0140978
LINC00514	1.58963	5.95024e-10	4.06494e-06
AC078923.1	1.584	4.71055e-07	0.000656148
PDZRN3	1.37108	2.41853e-09	7.21898e-06
LINC02457	1.21444	1.403e-05	0.011959
ADCY2	1.14826	1.28074e-07	0.000222999
PCYT1B	1.02407	4.04161e-05	0.0241272
ROR2	1.00446	2.10831e-09	7.21898e-06
MAB21L1	0.92219	3.84319e-05	0.0236176
POU3F1	0.897341	9.40889e-09	2.45737e-05
TLR4	0.879209	1.0635e-05	0.0101003
SPON1	0.861017	1.73983e-05	0.0134637
MEOX1	0.779056	4.68677e-07	0.000656148
CLCA4	0.753248	7.9775e-06	0.00793723
CSGALNACT1	0.64575	0.000126626	0.0629932
SLC16A1-AS1	0.628343	2.13328e-05	0.0153699
AC009262.1	0.61323	0.000153604	0.0729409
SLC35F3	0.593566	5.30018e-05	0.0307616
CRMP1	0.550952	2.27276e-05	0.015829
RPS26	0.534357	9.12512e-05	0.0476651
FGFR1	0.508666	3.35235e-05	0.0212254
NPIPA8	0.42159	0.000164912	0.0749059
NOX5	0.40741	0.000225177	0.100103
FOXC1	0.379783	3.11122e-05	0.0203143
SAMD4A	0.349583	7.86843e-05	0.043264
MCOLN2	0.32649	0.000248017	0.101609
ADARB2	0.320258	0.000321844	0.12453
TEX15	0.280394	0.000473523	0.173575
MYO16-AS1	0.265929	0.000409445	0.152767
KCNIP4-IT1	0.245882	0.000237213	0.101149
SLC30A10	0.195892	0.000776664	0.231823
MYO16	0.147445	0.000689633	0.213463
GALNT13	0.146868	0.000970691	0.273732
CSMD3	0.142631	0.00105438	0.289873
LINC00173	0.138086	0.000686391	0.213463
THSD7B	0.124683	0.000982575	0.273732
AL359636.2	0.124657	0.00139561	0.34151
LHFPL6	0.122374	0.00063686	0.211562
RGS13	0.107695	0.00107963	0.292959
ITGB2	0.102985	0.00158011	0.362801
MAP1LC3B2	0.0973632	0.00129334	0.337788
TWIST1	0.0958093	0.00128255	0.337788
CERS3	0.0860807	0.00222929	0.434857
PSCA	0.0857692	0.00215521	0.428326
SPRR1B	0.0794189	0.00207561	0.419342
FAM153B	0.0737952	0.00167649	0.36747
XACT	0.0717476	0.00150442	0.356049
SLC16A1	0.0707561	0.000639986	0.211562
AL356515.1	0.0699574	0.00291221	0.479116
NUAK1	0.0688772	0.000667716	0.213463
DGKI	0.0675819	0.00294833	0.481269
S100A2	0.0645396	0.00168672	0.36747
AC087564.1	0.0642014	0.00250641	0.442244
BCAT1	0.0630601	0.0030185	0.485143
AL589693.1	0.0607252	0.00330965	0.507617
ST8SIA1	0.0598017	0.0028032	0.464841
AL136234.1	0.059585	0.00183571	0.393235
AC078820.2	0.0530287	0.00340354	0.507955
AL078602.1	0.0512545	0.00208728	0.419342
SLC44A5	0.0468123	0.00228938	0.434857
SYNE3	0.0446067	0.00384155	0.55243
PDE4B	0.0439945	0.0033946	0.507955
MKRN3	0.0432018	0.00140566	0.34151
AL161431.1	0.0429534	0.00487764	0.613191
HIST1H2BB	0.0419958	0.00550963	0.650385
C3orf20	0.0418431	0.00459538	0.607361
IL1R2	0.0412071	0.00333173	0.507617
CDHR3	0.0395564	0.00151663	0.356049
KIRREL1	0.0395289	0.00085842	0.252617
AC006040.1	0.0393468	0.00490107	0.613191
KRT14	0.0374897	0.00478945	0.613191
SCEL	0.0372317	0.00373906	0.542527
FGF14	0.0353051	0.00391514	0.556483
LINC01597	0.0347956	0.00706922	0.781505
SLC24A3	0.0344391	0.00526741	0.642734
FP671120.4	0.0319451	0.00632656	0.722334
AC244153.1	0.0315336	0.00647498	0.735262
AL136018.1	0.0307598	0.00827225	0.84164
PLAG1	0.0307499	0.00619266	0.710931
LINC01340	0.0302928	0.0085148	0.847516
SORBS1	0.0297951	0.00485747	0.613191
FHDC1	0.0297917	0.00323022	0.503673
TP53AIP1	0.0277954	0.00941483	0.91071
SOX7	0.027394	0.00403407	0.558197
PSORS1C1	0.0273738	0.00485537	0.613191
ATRNL1	0.0270321	0.00833825	0.84164
ANO1	0.026835	0.0024728	0.442244
FRMD4A	0.026502	0.00276781	0.462645
NEURL1	0.0262696	0.00191649	0.400431
AC006206.2	0.025631	0.0105965	0.997317
LINC01252	0.0253325	0.00737606	0.794409
AHNAK2	0.0249755	0.00420981	0.5749
GJC1	0.024527	0.0112129	0.999957
FAM153A	0.0243377	0.00260295	0.442244
SGK1	0.0242569	0.00462192	0.607361
LINC01524	0.0240611	0.00783377	0.814323
NCR3LG1	0.0232443	0.0103714	0.983573
RAMP1	0.0231195	0.00765666	0.803911
SLC7A5	0.023057	0.00936182	0.909795
AL109930.1	0.0218706	0.01065	0.997849
GNAT3	0.0214011	0.0132076	0.999957
LINC02268	0.0210526	0.0124085	0.999957
TP53TG3D	0.0208152	0.00467159	0.610052
CYTOR	0.0202694	0.00461055	0.607361
CERS3-AS1	0.0197668	0.0149223	0.999957
NTNG1	0.0195882	0.00454723	0.607361
OTULINL	0.0192388	0.0113415	0.999957
TRPM6	0.0189661	0.0113748	0.999957
CDH13	0.0189628	0.0151938	0.999957
LINC02613	0.0188225	0.0150552	0.999957
ZNF90	0.0183393	0.00386019	0.55243
TSHZ2	0.0183391	0.0158872	0.999957
PIK3C2G	0.0172767	0.0128996	0.999957
ANKRD20A4	0.0170678	0.0175438	0.999957
TCEAL7	0.0170387	0.0167898	0.999957
ZNF492	0.0169296	0.0170023	0.999957
AC079052.1	0.0165326	0.016109	0.999957
AC007271.1	0.0163434	0.0160434	0.999957
LINC01117	0.015869	0.0195857	0.999957
AC096719.1	0.015781	0.0144729	0.999957
LMNTD1	0.0153052	0.0127402	0.999957
LINC02607	0.0153011	0.0133506	0.999957
LINC00334	0.0152698	0.0189161	0.999957
ZNF532	0.0148546	0.00365586	0.537927
RUNX3	0.0148273	0.00401362	0.558197
AL035446.2	0.0147388	0.0216322	0.999957
LINC01374	0.014485	0.0136427	0.999957
MIR3659HG	0.0144556	0.00716139	0.784455
STARD9	0.0141861	0.0077632	0.811022
LINC00707	0.0141685	0.0221676	0.999957
TMPRSS11A	0.0140734	0.0192929	0.999957
EPHA4	0.0139828	0.00309092	0.491991
AC004852.2	0.0139111	0.0235553	0.999957
RHBDL3	0.0135445	0.00877693	0.869124
AC019117.1	0.013385	0.0199072	0.999957
KRT16	0.0133236	0.0212603	0.999957
KCNIP4	0.0129326	0.0260299	0.999957
MIR4435-2HG	0.0128766	0.007171	0.784455
SLC16A10	0.0126952	0.00699746	0.781505
SFRP2	0.0122491	0.0110287	0.999957
SULF2	0.0122223	0.0178838	0.999957
CGREF1	0.0121535	0.0216377	0.999957
GNG4	0.0121101	0.022474	0.999957
CA2	0.0121083	0.028572	0.999957
AC124852.1	0.0120178	0.0270231	0.999957
LINC01238	0.01198	0.0172981	0.999957
ENOX1	0.0118842	0.0228491	0.999957
MIR503HG	0.0117628	0.0100325	0.961552
STEAP1B	0.0114615	0.0255317	0.999957
ZFPM2-AS1	0.0114119	0.01361	0.999957
AC068633.1	0.0112829	0.0306434	0.999957
TENM3	0.0110591	0.031541	0.999957
EGR4	0.0109763	0.0298976	0.999957
CLEC2B	0.0109485	0.0206196	0.999957
PTCHD1-AS	0.0109382	0.0267091	0.999957
SHMT2	0.0108811	0.00532176	0.642734
AC068491.3	0.0107669	0.0194077	0.999957
AL033530.1	0.0103957	0.0355209	0.999957
AC008011.2	0.0103476	0.033017	0.999957
LY6D	0.010331	0.0342481	0.999957
AC096711.2	0.0101895	0.0299663	0.999957
CALML3	0.0100904	0.0160927	0.999957
HLA-DQB1	0.00992904	0.0311809	0.999957
AC244131.2	0.00964365	0.0121436	0.999957
STMN3	0.00953971	0.012437	0.999957
AC008945.2	0.00951527	0.0401619	0.999957
DNAJC6	0.0094602	0.0279135	0.999957
IL1RN	0.00924008	0.0366969	0.999957
FGF11	0.00917718	0.028219	0.999957
AC068491.2	0.0091005	0.0324508	0.999957
SPRR3	0.00903754	0.0433072	0.999957
ADAMTSL1	0.00893661	0.0417523	0.999957
EDIL3	0.00892135	0.0252434	0.999957
BX664727.3	0.00854477	0.0443076	0.999957
PTHLH	0.00845995	0.0341413	0.999957
BMP5	0.00844581	0.0365223	0.999957
IL20RB	0.00842497	0.0123658	0.999957
MSX2	0.00838161	0.0437283	0.999957
SLC6A15	0.00836703	0.0482241	0.999957
TMEFF2	0.00831461	0.0213499	0.999957
LINC01098	0.00830876	0.0487275	0.999957
NLRP1	0.00830242	0.00610155	0.708254
ITGB2-AS1	0.00827913	0.0279933	0.999957
ADTRP	0.00812972	0.0476094	0.999957
DSG3	0.00808318	0.00928321	0.906371
AL023754.1	0.00808293	0.0505992	0.999957
DMRT1	0.00802272	0.0424625	0.999957
AKR1C2	0.00785402	0.0375734	0.999957
FSCN1	0.0078268	0.0057361	0.673315
AC037486.1	0.00776735	0.0280249	0.999957
CCNA1	0.00775038	0.0516916	0.999957
MN1	0.00772779	0.0338653	0.999957
ID2	0.00762668	0.0202287	0.999957
MAZ	0.00760048	0.0196582	0.999957
PALM2-AKAP2	0.00757586	0.00887611	0.874799
AC064875.1	0.00755545	0.032607	0.999957
GOLGA6L10	0.00754232	0.0363378	0.999957
AC012501.2	0.00751345	0.0557537	0.999957
EMP1	0.0075071	0.00830876	0.84164
ADGRV1	0.00749287	0.0266076	0.999957
SCN1A	0.0074895	0.0469171	0.999957
TMPRSS11F	0.0073689	0.0575198	0.999957
SNTG2	0.00736543	0.0560515	0.999957
LINC01194	0.00732968	0.0577976	0.999957
CDO1	0.00732903	0.0567183	0.999957
AL009178.3	0.00729874	0.0547715	0.999957
AL356108.1	0.00729569	0.0453819	0.999957
SALL4	0.00717813	0.0285165	0.999957
AC103718.1	0.00703974	0.0570967	0.999957
ADAMTS17	0.00703666	0.0494419	0.999957
AL583785.1	0.00703341	0.0366547	0.999957
CARMN	0.00698595	0.0617141	0.999957
PDCL2	0.00691821	0.0305675	0.999957
AL390242.1	0.00671775	0.0327412	0.999957
BRINP1	0.00670778	0.0582973	0.999957
LINC02301	0.00670145	0.0659386	0.999957
AC087645.2	0.00664383	0.0156199	0.999957
AC114689.3	0.00657606	0.0368917	0.999957
AC113383.1	0.00655805	0.0370192	0.999957
AC108861.1	0.0065296	0.0680515	0.999957
SPTSSB	0.00649864	0.0134733	0.999957
AL512658.2	0.00648794	0.0688989	0.999957
SPSB1	0.00644393	0.0173846	0.999957
AC044781.1	0.00634258	0.0663352	0.999957
ANKRD20A1	0.00634233	0.0630335	0.999957
AC016042.1	0.00630338	0.0449076	0.999957
AC062015.1	0.00592925	0.0754642	0.999957
HIST1H4F	0.00588627	0.0633172	0.999957
ZNF732	0.00581856	0.0253661	0.999957
IRS2	0.00575273	0.0241153	0.999957
PYGL	0.00573066	0.0132707	0.999957
AC055758.2	0.00569115	0.0638129	0.999957
CDH22	0.00565963	0.0805065	0.999957
TGM1	0.00560798	0.0315128	0.999957
PLAC9	0.00560365	0.0650739	0.999957
TMPRSS11D	0.00555438	0.0605644	0.999957
RFLNB	0.00553652	0.0598278	0.999957
LINC02542	0.00553304	0.0331709	0.999957
MRAP2	0.00552976	0.0763543	0.999957
SERPINB4	0.00552087	0.0777281	0.999957
AC020741.1	0.00550429	0.068071	0.999957
SALL1	0.0054931	0.0774951	0.999957
SHC1	0.00546643	0.0158278	0.999957
DZIP1L	0.00545055	0.0482586	0.999957
S100A3	0.00542738	0.0410114	0.999957
MALRD1	0.00539938	0.0821945	0.999957
CPA6	0.00539662	0.0740244	0.999957
AC061992.2	0.00539578	0.0558186	0.999957
AXDND1	0.00537626	0.0492629	0.999957
VIT	0.0053404	0.0874014	0.999957
KIF22	0.00531256	0.0230354	0.999957
AC051619.5	0.00528217	0.0339227	0.999957
AC004233.3	0.00528063	0.0616712	0.999957
AC020651.2	0.00524154	0.0869273	0.999957
COLEC12	0.00521683	0.0352195	0.999957
AC116362.1	0.00521286	0.0113249	0.999957
LTBP2	0.00511672	0.0366211	0.999957
ADGRE5	0.00509383	0.0152588	0.999957
TGFB2	0.00508441	0.0375191	0.999957
ATP2B2	0.00507482	0.0948483	0.999957
MIR663AHG	0.00505804	0.0770221	0.999957
HMGCLL1	0.00502371	0.0914857	0.999957
AC079779.2	0.00497662	0.0573724	0.999957
LINC01629	0.00496352	0.0663178	0.999957
HSPA2	0.00490628	0.0703636	0.999957
COL12A1	0.00482312	0.0268298	0.999957
CRLF1	0.00481803	0.0382783	0.999957
TM4SF19	0.00479602	0.0561498	0.999957
MEGF6	0.00478826	0.0355209	0.999957
PRDM1	0.00477768	0.0659405	0.999957
AL139294.1	0.00472566	0.0774776	0.999957
NCCRP1	0.00471775	0.0983478	0.999957
NGEF	0.00469073	0.0458955	0.999957
MGAM	0.0046888	0.0823096	0.999957
PPP4R4	0.00468657	0.0703773	0.999957
MRPL23	0.00462795	0.0234396	0.999957
SGIP1	0.00461692	0.0981868	0.999957
AL136441.1	0.00461306	0.0447211	0.999957
LMO2	0.00458001	0.0832686	0.999957
AC073114.1	0.00457603	0.0378557	0.999957
PLCB2	0.00455105	0.101926	0.999957
AL121929.3	0.00454657	0.0614423	0.999957
DMRT3	0.00450065	0.115596	0.999957
BEST4	0.0044835	0.0996309	0.999957
LINC02643	0.00445929	0.0562032	0.999957
SLC7A2	0.00440079	0.11078	0.999957
RECQL4	0.00439799	0.0339689	0.999957
AL121761.1	0.00438801	0.072535	0.999957
ABHD12B	0.00436644	0.0946438	0.999957
AC093599.1	0.00436004	0.096468	0.999957
ATAD3B	0.0043373	0.0436727	0.999957
KRT17	0.0043312	0.0882793	0.999957
AC136431.1	0.00430608	0.0811396	0.999957
FAM89A	0.00428012	0.0772426	0.999957
KRT6A	0.0042488	0.0210456	0.999957
AC004704.1	0.0042385	0.0862904	0.999957
LINC01068	0.004233	0.0750738	0.999957
OVCH1	0.00421318	0.122073	0.999957
IGFL2	0.00417545	0.106827	0.999957
DOCK10	0.00415418	0.0716381	0.999957
HFM1	0.00415265	0.113013	0.999957
CDT1	0.0041153	0.0293495	0.999957
AC124798.1	0.0041134	0.0951729	0.999957
SMCO4	0.00410885	0.0249404	0.999957
XG	0.00410502	0.131262	0.999957
EMP3	0.00405514	0.0258067	0.999957
TRPV3	0.00403474	0.0845295	0.999957
LCT	0.0040291	0.0789976	0.999957
IGF2BP3	0.00400866	0.0937296	0.999957
UACA	0.00399727	0.0164451	0.999957
RNF152	0.00398086	0.0377194	0.999957
CASC15	0.00397313	0.0311338	0.999957
RERG	0.00396283	0.115259	0.999957
LINC00960	0.00395993	0.0547963	0.999957
BX088651.4	0.0039416	0.102088	0.999957
LINC00910	0.00392903	0.0290131	0.999957
SEZ6L2	0.00386758	0.0395441	0.999957
GLIS2	0.00384413	0.0350652	0.999957
DNASE1L3	0.00383888	0.068679	0.999957
VIM	0.00383279	0.053161	0.999957
OPCML	0.00382204	0.142195	0.999957
GNB4	0.00378208	0.0649573	0.999957
AK4	0.00378014	0.0236495	0.999957
PIF1	0.0037416	0.0540001	0.999957
GJA3	0.00374077	0.146766	0.999957
AC007686.4	0.00373343	0.0806467	0.999957
LINC01771	0.00373095	0.106277	0.999957
AC125603.4	0.00367798	0.136378	0.999957
AC092969.1	0.00367282	0.1302	0.999957
MAP3K6	0.00364454	0.0346964	0.999957
NRGN	0.00363142	0.0689026	0.999957
AC025176.1	0.00359796	0.0889566	0.999957
FAM13C	0.00359352	0.0763453	0.999957
CXCL8	0.0035604	0.0751816	0.999957
TPM2	0.00353521	0.158749	0.999957
SLIT1	0.00353303	0.145846	0.999957
KDR	0.00352814	0.130335	0.999957
PI3	0.00351947	0.157593	0.999957
AL355102.4	0.00350925	0.116092	0.999957
AC097534.1	0.00350119	0.0442749	0.999957
AL391097.3	0.00349595	0.149889	0.999957
MYOCOS	0.00349514	0.0627474	0.999957
CHST3	0.00349459	0.0486322	0.999957
AL390839.1	0.00348474	0.148076	0.999957
FAM183A	0.00346148	0.128987	0.999957
AP003555.2	0.00345759	0.136416	0.999957
CCDC15	0.0034562	0.0508042	0.999957
AC016152.1	0.00340597	0.132881	0.999957
C16orf96	0.00339989	0.0952399	0.999957
LINC02234	0.0033936	0.154812	0.999957
AHNAK	0.00333793	0.0223276	0.999957
HIST1H1A	0.00332295	0.0759573	0.999957
ADORA2B	0.00331559	0.0236966	0.999957
AC120114.1	0.00330124	0.113803	0.999957
TMEM158	0.00329717	0.0911997	0.999957
CD200	0.00326392	0.151853	0.999957
IL1RAPL1	0.00326175	0.12986	0.999957
AC025614.2	0.00325541	0.167272	0.999957
AC074183.1	0.00321745	0.152224	0.999957
CARD18	0.00321338	0.155666	0.999957
THSD4	0.00321277	0.163232	0.999957
SOX15	0.0032078	0.0385472	0.999957
MAPK3	0.00318335	0.0560551	0.999957
DSG1-AS1	0.00316775	0.162387	0.999957
PRMT8	0.00316521	0.15185	0.999957
AVIL	0.00316146	0.026691	0.999957
AC009301.1	0.003157	0.152759	0.999957
TMEM63C	0.00313904	0.120933	0.999957
SLIT3	0.00313437	0.0756897	0.999957
TCERG1L	0.00313062	0.179106	0.999957
C9	0.00312487	0.0753564	0.999957
GRIA1	0.00312428	0.157993	0.999957
AC055758.1	0.00311719	0.154123	0.999957
FER1L5	0.00311087	0.033629	0.999957
TUBB6	0.00310964	0.0228259	0.999957
LINC01080	0.00308065	0.0609425	0.999957
AC011389.2	0.00307495	0.150427	0.999957
ALOXE3	0.00307045	0.168781	0.999957
MPIG6B	0.00306496	0.135735	0.999957
AC140725.1	0.00306186	0.167106	0.999957
AC024361.2	0.00303857	0.147166	0.999957
SIX2	0.00303745	0.168025	0.999957
AC124854.1	0.00303266	0.172595	0.999957
CA3-AS1	0.00303123	0.103403	0.999957
GJB7	0.00301967	0.0683287	0.999957
ZNF423	0.00301406	0.121151	0.999957
ANKRD36	0.00299014	0.0442251	0.999957
TGM5	0.00297434	0.129509	0.999957
NT5DC4	0.00297088	0.163892	0.999957
ANKS1B	0.00296755	0.175152	0.999957
AC009229.2	0.00296175	0.169261	0.999957
AC110058.1	0.00295247	0.164888	0.999957
PLAC8	0.002951	0.0937871	0.999957
PBX3	0.00294948	0.0262136	0.999957
BRSK1	0.00294514	0.153192	0.999957
RFC3	0.00293589	0.0556983	0.999957
LINC02755	0.00293503	0.151201	0.999957
LINC01270	0.00293223	0.154304	0.999957
AF233439.1	0.00292921	0.0765229	0.999957
LIPK	0.0028939	0.199466	0.999957
SCHLAP1	0.00288057	0.146014	0.999957
S100A9	0.00287938	0.0654571	0.999957
HNRNPA1P48	0.00286232	0.0362772	0.999957
KLHL13	0.00285855	0.201699	0.999957
LINC00158	0.00285684	0.18049	0.999957
RASA3	0.00285131	0.109548	0.999957
AC007091.1	0.00285043	0.0718067	0.999957
AC005821.1	0.00284682	0.144764	0.999957
AL138689.2	0.00283714	0.0642992	0.999957
ACRV1	0.00283692	0.106242	0.999957
WNT4	0.00282629	0.0841921	0.999957
ADGRF4	0.00282612	0.188471	0.999957
ANKRD20A3	0.00282459	0.14468	0.999957
LTB4R	0.0028236	0.0287693	0.999957
CES3	0.00282075	0.115837	0.999957
ESRRB	0.00279848	0.15464	0.999957
DNAH6	0.00278264	0.0603233	0.999957
ATP6V0D2	0.00277325	0.198368	0.999957
AL121772.1	0.00276192	0.128746	0.999957
HTR7	0.00275324	0.122633	0.999957
AL078590.2	0.00273885	0.167757	0.999957
SLC9A3-AS1	0.00271758	0.0499807	0.999957
LIX1-AS1	0.00271241	0.0804666	0.999957
TRIM28	0.00270178	0.0276346	0.999957
RIN1	0.00270069	0.0465465	0.999957
KIAA1549L	0.00269972	0.1902	0.999957
U2AF1L5	0.00269539	0.0603446	0.999957
LINC00663	0.00269205	0.0469225	0.999957
SNHG26	0.00268694	0.0411041	0.999957
ALS2CL	0.0026863	0.0601758	0.999957
ADGRG5	0.00266524	0.170754	0.999957
POF1B	0.00265852	0.120474	0.999957
AC090409.1	0.00265407	0.15294	0.999957
AP001330.4	0.00265158	0.165028	0.999957
AC108519.1	0.00263691	0.0494932	0.999957
ALOX15B	0.00263541	0.129221	0.999957
KCNK6	0.00262949	0.0468863	0.999957
AC078820.1	0.00262894	0.202758	0.999957
AP003472.1	0.00262836	0.192098	0.999957
DTHD1	0.00262791	0.18794	0.999957
AC008074.2	0.00262011	0.188564	0.999957
MICB	0.00261002	0.205493	0.999957
UPK3BL2	0.00259525	0.187792	0.999957
HSD17B1	0.00259074	0.0652699	0.999957
SCN3A	0.00259065	0.195513	0.999957
LINC00536	0.00258214	0.147249	0.999957
LINC01707	0.00257944	0.0958482	0.999957
CCDC190	0.00257882	0.227606	0.999957
PPP1R14A	0.0025766	0.180271	0.999957
AC023024.1	0.00256925	0.131334	0.999957
TNFRSF12A	0.00256457	0.109927	0.999957
PDLIM3	0.00256222	0.18646	0.999957
NELL1	0.00254266	0.213341	0.999957
CHCHD7	0.00253692	0.0391163	0.999957
CLDN16	0.00253502	0.0334521	0.999957
IMPDH2	0.00252187	0.0325045	0.999957
PTN	0.00250738	0.034073	0.999957
AC021678.2	0.00249749	0.19332	0.999957
GNAL	0.00249663	0.103051	0.999957
LINC01781	0.00247818	0.175793	0.999957
C17orf107	0.00247073	0.203126	0.999957
C16orf95	0.00246306	0.106864	0.999957
XRRA1	0.00245996	0.0887447	0.999957
MTUS2	0.00245764	0.143043	0.999957
NCKAP5	0.00244632	0.091374	0.999957
ANK1	0.00243842	0.190095	0.999957
AC069214.1	0.00243354	0.203178	0.999957
AC105094.2	0.0024323	0.176843	0.999957
TMPRSS11E	0.00242284	0.100814	0.999957
FAM66A	0.00241295	0.170542	0.999957
GAS1RR	0.00240284	0.26436	0.999957
PAPLN	0.00239764	0.0981432	0.999957
HEG1	0.00239633	0.115256	0.999957
ALDOA	0.00238359	0.0926324	0.999957
NR2E3	0.00238227	0.227592	0.999957
AC090124.1	0.00237961	0.20771	0.999957
TAOK2	0.00237346	0.0959638	0.999957
NCALD	0.00237254	0.163187	0.999957
TSPAN11	0.00236641	0.0965835	0.999957
AC107952.2	0.00236316	0.145274	0.999957
AP001120.5	0.00236095	0.202141	0.999957
AC090825.1	0.00235559	0.140364	0.999957
SYT12	0.00235475	0.15937	0.999957
LGALS7B	0.00235373	0.108427	0.999957
MT1E	0.00234107	0.0510494	0.999957
TUBB2A	0.00233589	0.106699	0.999957
AC026367.3	0.00233327	0.226364	0.999957
AC019068.1	0.00233241	0.224089	0.999957
BDKRB2	0.00233213	0.075039	0.999957
PAGR1	0.0023276	0.0621331	0.999957
RERGL	0.00232491	0.205778	0.999957
ARHGAP31	0.00232312	0.072374	0.999957
ZSCAN31	0.00232009	0.102272	0.999957
NMU	0.00231635	0.0589988	0.999957
CCN3	0.00231618	0.143278	0.999957
AL391097.1	0.00231254	0.184891	0.999957
MCOLN3	0.00230837	0.275234	0.999957
PTGES	0.00230538	0.15455	0.999957
IRX1	0.00230074	0.244464	0.999957
BCL6	0.00229186	0.0390608	0.999957
CSPG4	0.00228899	0.20785	0.999957
LYPD2	0.0022868	0.215165	0.999957
COL4A4	0.00228547	0.168779	0.999957
AC107959.1	0.00228507	0.10216	0.999957
ZNF804B	0.0022714	0.221513	0.999957
AC034243.1	0.00227049	0.167026	0.999957
AL137077.2	0.00227046	0.175607	0.999957
EMID1	0.0022652	0.128083	0.999957
AC104411.1	0.00226198	0.12802	0.999957
COL5A1	0.0022606	0.139124	0.999957
AC072054.1	0.00226042	0.227074	0.999957
NTF3	0.00225792	0.0477812	0.999957
SYT1	0.0022543	0.276432	0.999957
SLC31A2	0.00225265	0.0827481	0.999957
CDC42EP3	0.00225214	0.0606441	0.999957
PLXNA1	0.00222701	0.0408756	0.999957
AC108058.1	0.00222558	0.0685316	0.999957
CDIP1	0.00222178	0.0467592	0.999957
GALNT14	0.00221729	0.211123	0.999957
LINC01943	0.00221694	0.177227	0.999957
AC078881.1	0.00221034	0.198546	0.999957
FAT2	0.00220617	0.042492	0.999957
BDKRB1	0.0021902	0.1743	0.999957
SRD5A1	0.00218909	0.0900204	0.999957
TSBP1-AS1	0.00218167	0.0758766	0.999957
WIPF1	0.00218064	0.171591	0.999957
AC127024.2	0.00217568	0.0790441	0.999957
LINC01127	0.00217562	0.0851032	0.999957
AL354836.1	0.00217015	0.0672829	0.999957
AC099066.2	0.00216608	0.112897	0.999957
LINC02677	0.00216568	0.129748	0.999957
EDNRA	0.00216524	0.178191	0.999957
GUCY1A2	0.00216523	0.0820216	0.999957
AC012368.2	0.0021581	0.175478	0.999957
LUCAT1	0.00215153	0.212497	0.999957
CAMKK1	0.00214537	0.0849224	0.999957
ASPHD1	0.00214527	0.0867747	0.999957
C17orf99	0.00214471	0.17059	0.999957
AC009163.7	0.0021414	0.121119	0.999957
ATP9A	0.00214136	0.0440786	0.999957
C12orf56	0.00213992	0.260306	0.999957
LINC00559	0.0021361	0.1795	0.999957
PRIMA1	0.002136	0.259643	0.999957
LINC02323	0.00212998	0.274579	0.999957
GLI1	0.00212215	0.263461	0.999957
EFNB2	0.00212188	0.0501351	0.999957
STC2	0.0021201	0.220624	0.999957
ST8SIA5	0.00210941	0.215039	0.999957
GSTT2B	0.00210727	0.1515	0.999957
PDPN	0.00210642	0.0531034	0.999957
RASSF8	0.00210481	0.0521927	0.999957
MT2A	0.00210245	0.0500323	0.999957
AC135507.1	0.00208754	0.2393	0.999957
FAM149A	0.00208088	0.104577	0.999957
TNFAIP3	0.00208041	0.0676459	0.999957
SAA2	0.00208018	0.269397	0.999957
AL049629.1	0.00206921	0.283461	0.999957
SAA1	0.00206643	0.221137	0.999957
SLC9C2	0.00206622	0.233502	0.999957
ADGRL3	0.00206285	0.0483254	0.999957
AC005042.2	0.00206265	0.155621	0.999957
PKMYT1	0.00205977	0.103564	0.999957
IL1RAP	0.00205048	0.0483041	0.999957
NDN	0.00204686	0.234194	0.999957
HIST1H4I	0.00203086	0.206213	0.999957
LINC00882	0.00202989	0.0647511	0.999957
BTNL9	0.00202384	0.232691	0.999957
MSRB3	0.00202314	0.144887	0.999957
USP50	0.00202289	0.187667	0.999957
AC009264.1	0.00201702	0.234974	0.999957
LINC02649	0.00201362	0.138507	0.999957
AC009229.1	0.00201263	0.299218	0.999957
GRIA3	0.00200555	0.324874	0.999957
REEP2	0.00199592	0.145439	0.999957
MYEOV	0.00199502	0.249751	0.999957
OVOL1	0.00199467	0.181373	0.999957
C1QTNF1	0.00199433	0.258465	0.999957
FHL2	0.00199252	0.072011	0.999957
UTS2B	0.00198483	0.234811	0.999957
AL163541.1	0.00197992	0.158037	0.999957
CFHR3	0.00197794	0.253614	0.999957
CYP46A1	0.00197659	0.167592	0.999957
TNFRSF18	0.00196615	0.27847	0.999957
SEPTIN4	0.00196535	0.180885	0.999957
KLF13	0.00196355	0.0569633	0.999957
SLC22A1	0.00196178	0.102125	0.999957
PDGFB	0.0019529	0.0988968	0.999957
OLFML1	0.00194881	0.12862	0.999957
UNC5D	0.00194504	0.24553	0.999957
AC021504.1	0.00194246	0.266278	0.999957
CNTNAP2	0.00193834	0.235027	0.999957
WNT10A	0.00193829	0.166133	0.999957
DGKG	0.00193786	0.211729	0.999957
MSI1	0.00193743	0.244742	0.999957
IL1RAPL2	0.00193731	0.219458	0.999957
LINC01122	0.00193667	0.228812	0.999957
NLGN4X	0.00193198	0.192265	0.999957
CYGB	0.00193152	0.154705	0.999957
AC087286.4	0.00193058	0.297504	0.999957
IL1R1	0.00192843	0.0848621	0.999957
GRIK1	0.00192502	0.110283	0.999957
PXN	0.00192265	0.0548155	0.999957
MLC1	0.00191946	0.290483	0.999957
MYH11	0.00191884	0.0665326	0.999957
CASC19	0.00191689	0.0825801	0.999957
PIEZO1	0.00191452	0.0611792	0.999957
AC013652.1	0.0019096	0.0591522	0.999957
ODC1	0.00190661	0.0579858	0.999957
AC022929.2	0.00190543	0.263816	0.999957
AC015971.1	0.00189822	0.0744688	0.999957
PPP1R36	0.00189604	0.197496	0.999957
SHCBP1L	0.00189357	0.263077	0.999957
TFCP2L1	0.00189167	0.227851	0.999957
AL591848.4	0.00188671	0.149777	0.999957
AC107021.2	0.0018837	0.213852	0.999957
PRRT2	0.0018821	0.174611	0.999957
AL596247.1	0.00188041	0.272688	0.999957
CPE	0.001868	0.103388	0.999957
ZNF589	0.00185988	0.0590327	0.999957
AC090791.1	0.00185865	0.209387	0.999957
AC092881.2	0.00185646	0.254331	0.999957
AKR7A3	0.00184403	0.219619	0.999957
AL021578.1	0.00183846	0.233413	0.999957
VWA8-AS1	0.00183599	0.103214	0.999957
AC084816.1	0.00183292	0.187178	0.999957
AC006159.1	0.00183218	0.241484	0.999957
AC009902.2	0.00183053	0.287229	0.999957
LINC02231	0.00182749	0.279849	0.999957
KCNK13	0.00182551	0.274126	0.999957
AC005532.1	0.00182371	0.0945307	0.999957
AC012645.4	0.00182358	0.256852	0.999957
KLF7	0.00182325	0.066117	0.999957
ID1	0.00182314	0.0937602	0.999957
AC087482.1	0.00182301	0.276148	0.999957
CPEB1	0.00182139	0.319672	0.999957
AK8	0.00181857	0.0757715	0.999957
TBX6	0.00181559	0.183898	0.999957
NAV3	0.0018142	0.224977	0.999957
AC083805.1	0.00181178	0.232716	0.999957
AC011374.1	0.00180929	0.125326	0.999957
AP001363.2	0.001806	0.278509	0.999957
PRR11	0.00180456	0.111217	0.999957
NDRG4	0.00180383	0.256667	0.999957
ESPN	0.00180383	0.0676527	0.999957
LPCAT1	0.00180265	0.0658375	0.999957
DISP2	0.00179493	0.276577	0.999957
LINC01460	0.00178913	0.261916	0.999957
LY6K	0.00178633	0.306026	0.999957
AC055811.3	0.00178582	0.275295	0.999957
AL136131.3	0.00178252	0.266843	0.999957
RNF168	0.00177411	0.0908774	0.999957
AC130324.3	0.00177378	0.184114	0.999957
CYP1B1	0.00177236	0.332257	0.999957
AL354953.1	0.00176868	0.214716	0.999957
CLMP	0.00176741	0.137507	0.999957
SLC7A1	0.00176539	0.135713	0.999957
LUZP2	0.00176058	0.25952	0.999957
VGLL3	0.00176006	0.340926	0.999957
FAM124A	0.00175729	0.235165	0.999957
SH3BP1	0.00175532	0.0657752	0.999957
MEIS3	0.00175321	0.262276	0.999957
SLC6A20	0.00175318	0.182	0.999957
FGF2	0.00175095	0.123688	0.999957
GJB3	0.00174861	0.0821139	0.999957
AC004875.1	0.0017485	0.281053	0.999957
E2F2	0.00174323	0.10801	0.999957
AC107214.2	0.00174271	0.298403	0.999957
AP000424.1	0.00174148	0.304769	0.999957
AC005865.2	0.00174098	0.2153	0.999957
OVCH1-AS1	0.00173065	0.318436	0.999957
LINC02828	0.00172237	0.305894	0.999957
LAMA5	0.00172226	0.0726972	0.999957
LINC02657	0.00171614	0.123655	0.999957
UNC5B	0.00170839	0.0693356	0.999957
COL5A3	0.00170188	0.343631	0.999957
PKN3	0.00170075	0.0852328	0.999957
SLC9A7	0.00169974	0.0988652	0.999957
PAMR1	0.00169673	0.238331	0.999957
APOBEC3H	0.00169665	0.235137	0.999957
LINC01828	0.00169536	0.290621	0.999957
PPP1R14B-AS1	0.00169499	0.205266	0.999957
RASSF8-AS1	0.00169326	0.0732388	0.999957
VEGFB	0.00168486	0.0813414	0.999957
AL136162.1	0.001681	0.285584	0.999957
AC103858.1	0.00167721	0.201908	0.999957
LINC02742	0.00167538	0.318987	0.999957
AL691520.1	0.0016752	0.273978	0.999957
PHLDA1	0.00167265	0.104495	0.999957
TGFB3	0.00166901	0.105835	0.999957
CASZ1	0.00166835	0.0765362	0.999957
RCC1	0.00166821	0.0805666	0.999957
GPR156	0.00166438	0.230459	0.999957
CNTD2	0.00165959	0.321236	0.999957
LINC02822	0.00165938	0.319684	0.999957
HLA-DOA	0.00165438	0.379692	0.999957
AC106791.1	0.00165112	0.13079	0.999957
KCNC3	0.0016491	0.155479	0.999957
S100A5	0.00164904	0.307394	0.999957
ACAP3	0.00164806	0.0862314	0.999957
PLA2G4C	0.00164676	0.294584	0.999957
AC020916.1	0.00164451	0.0740786	0.999957
AC107308.1	0.00164288	0.306612	0.999957
KISS1R	0.00163996	0.392178	0.999957
SLC38A1	0.00163909	0.078128	0.999957
CHST10	0.00163455	0.281716	0.999957
ADORA2A	0.0016345	0.227957	0.999957
ADGRB2	0.00163205	0.285152	0.999957
MVP	0.00162925	0.0763028	0.999957
FGF18	0.00162662	0.276924	0.999957
AC104971.1	0.00162634	0.289497	0.999957
FBXW12	0.00162534	0.178078	0.999957
ITGB4	0.0016253	0.0757402	0.999957
LINC01411	0.00162205	0.283429	0.999957
AC016700.3	0.00162163	0.317092	0.999957
DDX39A	0.00161773	0.0941159	0.999957
AS3MT	0.0016176	0.095845	0.999957
DHDH	0.00161482	0.195022	0.999957
LINC02595	0.00161417	0.12102	0.999957
TNS4	0.00161381	0.0820613	0.999957
AC007319.1	0.00161171	0.37212	0.999957
LINC02328	0.00161084	0.338259	0.999957
FOSL1	0.00161025	0.077101	0.999957
AKR1C1	0.00160881	0.265917	0.999957
PDE9A	0.00160285	0.209151	0.999957
BHLHE41	0.00160023	0.164825	0.999957
CORO1A	0.00159919	0.269984	0.999957
AL117335.1	0.00159805	0.220112	0.999957
EPPK1	0.00159231	0.0834028	0.999957
SLC39A8	0.00159154	0.115898	0.999957
PCA3	0.00158924	0.27797	0.999957
PRICKLE1	0.00158736	0.298171	0.999957
TSPAN9	0.00158624	0.0800166	0.999957
EML1	0.00158379	0.258249	0.999957
TMEM249	0.00158348	0.259867	0.999957
AL109936.2	0.00158305	0.322364	0.999957
HS6ST3	0.00157762	0.295899	0.999957
DLGAP1	0.00157747	0.11634	0.999957
AC104938.1	0.00157698	0.299319	0.999957
PTPRB	0.00157468	0.252193	0.999957
AC005914.1	0.00156952	0.361153	0.999957
TENM3-AS1	0.00156913	0.339908	0.999957
HSPG2	0.00156851	0.0934402	0.999957
HEY2	0.00156787	0.280469	0.999957
NOCT	0.00156784	0.0815542	0.999957
AL589986.2	0.00156632	0.255655	0.999957
GRAMD2A	0.00156531	0.159186	0.999957
ADAMTS5	0.0015648	0.21618	0.999957
NKAIN3	0.00156388	0.0834921	0.999957
ARRDC3	0.00156122	0.0844287	0.999957
NCF1	0.00156099	0.216587	0.999957
AC073648.7	0.0015592	0.314457	0.999957
VASN	0.00155614	0.237596	0.999957
AL627171.2	0.00155421	0.121873	0.999957
DAPL1	0.00155236	0.15361	0.999957
PGLYRP4	0.0015455	0.315189	0.999957
DPY19L2	0.00154534	0.150198	0.999957
SNORC	0.00153863	0.0961073	0.999957
AC138028.1	0.00153834	0.314041	0.999957
AGAP2-AS1	0.00153666	0.140881	0.999957
NFASC	0.00153646	0.243574	0.999957
AL391095.1	0.00153629	0.151256	0.999957
RDH5	0.00153449	0.0984486	0.999957
RBBP8	0.00153416	0.0953139	0.999957
KLF12	0.00153109	0.11957	0.999957
PDZD4	0.00152774	0.373977	0.999957
MCC	0.0015275	0.0870547	0.999957
AHCY	0.00152701	0.0855826	0.999957
KITLG	0.00152382	0.0870261	0.999957
AC099332.2	0.00151619	0.207731	0.999957
AC019117.2	0.00151476	0.172813	0.999957
MAP3K9	0.00151358	0.086382	0.999957
LINC02541	0.00151289	0.221084	0.999957
AC123768.5	0.00151005	0.224541	0.999957
FAM83G	0.00150756	0.145587	0.999957
CALML3-AS1	0.00150614	0.160823	0.999957
AC078929.1	0.00150272	0.325799	0.999957
AL390839.2	0.00150212	0.293685	0.999957
AC020656.1	0.00150026	0.317985	0.999957
HERC5	0.00149295	0.344418	0.999957
CACNA1B	0.00149225	0.207868	0.999957
GLIS3	0.00149124	0.113207	0.999957
RBFOX3	0.00148252	0.238694	0.999957
RAPGEF5	0.00148065	0.104802	0.999957
NPL	0.00148009	0.100332	0.999957
AL096840.2	0.00147696	0.345887	0.999957
AFAP1L2	0.00147516	0.222986	0.999957
DEPDC1	0.00147259	0.144195	0.999957
SLC6A11	0.0014717	0.256623	0.999957
LINC01204	0.00147082	0.368688	0.999957
AL391988.1	0.00146942	0.303802	0.999957
KCTD13	0.00146666	0.154481	0.999957
XIRP2	0.00146396	0.367707	0.999957
AL606834.2	0.00146276	0.269218	0.999957
FABP5	0.00146077	0.106196	0.999957
KIT	0.00145943	0.221175	0.999957
AL031770.1	0.00145821	0.32412	0.999957
TBL1X	0.00145783	0.0925603	0.999957
TBCD	0.00145514	0.102658	0.999957
LINC02388	0.00145436	0.338407	0.999957
AC139722.1	0.00145144	0.362506	0.999957
CERK	0.00144949	0.0934554	0.999957
HORMAD1	0.00144876	0.376681	0.999957
AC073321.1	0.00144826	0.388545	0.999957
AL118506.1	0.00144749	0.176495	0.999957
CLNK	0.00144536	0.287066	0.999957
ADM2	0.00144503	0.355979	0.999957
LINC02569	0.00144265	0.342694	0.999957
TACC3	0.00144188	0.153039	0.999957
HES2	0.00143924	0.0947437	0.999957
ATP8A2	0.00143419	0.213738	0.999957
IGFL2-AS1	0.00143377	0.234358	0.999957
AC024563.1	0.0014319	0.368882	0.999957
APCDD1L-DT	0.00143157	0.29099	0.999957
GPR1	0.00143082	0.306155	0.999957
OSR2	0.00142879	0.203686	0.999957
CTSV	0.00142613	0.137872	0.999957
AC018521.5	0.0014175	0.113142	0.999957
GEN1	0.00141567	0.116347	0.999957
AC006972.1	0.00141519	0.253281	0.999957
NDUFS5	0.0014139	0.0979187	0.999957
TLCD3B	0.00141238	0.299947	0.999957
AC009542.1	0.00141201	0.112162	0.999957
SERPINB11	0.00140917	0.326304	0.999957
CSF2RA	0.00140224	0.343966	0.999957
AC004130.2	0.00140014	0.144597	0.999957
LINC02015	0.00139899	0.293722	0.999957
SDR16C5	0.00139693	0.104408	0.999957
CKMT1B	0.00139579	0.149979	0.999957
FAM153CP	0.00139445	0.329263	0.999957
HRH1	0.00139366	0.139454	0.999957
TROAP	0.001393	0.15192	0.999957
STIM1	0.00139195	0.102566	0.999957
LINC02523	0.00138901	0.453251	0.999957
AC023051.1	0.00138862	0.114611	0.999957
AC097450.1	0.00138816	0.337195	0.999957
LINC01483	0.00138785	0.21294	0.999957
LINC02827	0.00138759	0.357932	0.999957
AP001596.1	0.00138755	0.340375	0.999957
TRIM47	0.0013865	0.12724	0.999957
AC040173.1	0.0013865	0.185343	0.999957
MT-ATP8	0.00138455	0.112414	0.999957
SYNGR1	0.00138418	0.106127	0.999957
IQGAP2	0.00138017	0.3611	0.999957
SLFN12L	0.00137879	0.138318	0.999957
AC007389.5	0.00137277	0.427869	0.999957
PCSK9	0.00137248	0.127164	0.999957
B4GALNT3	0.00137219	0.106275	0.999957
GP1BB	0.00137164	0.266119	0.999957
INF2	0.00137096	0.10347	0.999957
INO80E	0.00136659	0.129078	0.999957
FLNA	0.00136489	0.105594	0.999957
CRIM1-DT	0.00136472	0.200441	0.999957
AC011365.1	0.00136435	0.374805	0.999957
GALNT17	0.00136146	0.249756	0.999957
APLN	0.00135981	0.44774	0.999957
AKR1C3	0.00135455	0.10992	0.999957
PPP4C	0.00135428	0.132203	0.999957
IL32	0.00135215	0.31584	0.999957
AC091563.1	0.00135166	0.261818	0.999957
SH3PXD2A	0.00135162	0.109479	0.999957
C1QTNF12	0.00135144	0.368527	0.999957
PILRB	0.00135045	0.108029	0.999957
CTNNAL1	0.00134776	0.107049	0.999957
NFATC1	0.00134513	0.161443	0.999957
ADAMTS1	0.00134466	0.127322	0.999957
GRIK4	0.00134459	0.284704	0.999957
AC025031.1	0.00134191	0.298807	0.999957
CKMT1A	0.00134123	0.155704	0.999957
SERPINB3	0.00134109	0.39938	0.999957
PROB1	0.0013405	0.238213	0.999957
AL442067.2	0.00134014	0.373493	0.999957
SFXN3	0.00133841	0.121351	0.999957
HAUS7	0.00133655	0.333969	0.999957
CERS1	0.00133521	0.375882	0.999957
METTL7B	0.00133439	0.23781	0.999957
AC024145.1	0.0013336	0.118897	0.999957
AP006333.1	0.00133354	0.383736	0.999957
PABPC4	0.00133279	0.108999	0.999957
KIAA2012	0.00133267	0.266438	0.999957
ARHGAP11B	0.00133081	0.148799	0.999957
AC009509.2	0.00133077	0.341619	0.999957
PLEC	0.00132875	0.109063	0.999957
ADGRG7	0.00132853	0.360445	0.999957
CCDC17	0.00132619	0.303482	0.999957
DDR2	0.00132566	0.278671	0.999957
TRAIP	0.00132498	0.169399	0.999957
LRP1	0.00132416	0.112039	0.999957
CREB5	0.00132215	0.110302	0.999957
AL445253.1	0.00131978	0.317893	0.999957
L1TD1	0.00131963	0.308945	0.999957
CTNNBIP1	0.00131862	0.112643	0.999957
IRAK1	0.00131671	0.119182	0.999957
FOXD1	0.00131607	0.288486	0.999957
TMEM238	0.0013147	0.189261	0.999957
CRIM1	0.00131338	0.124103	0.999957
SYT8	0.00131337	0.21514	0.999957
ID3	0.00131115	0.18638	0.999957
PRKAB2	0.00131111	0.128468	0.999957
MSGN1	0.00131012	0.376841	0.999957
PRPH2	0.00131004	0.275468	0.999957
AC004233.2	0.0013092	0.391754	0.999957
RRM1	0.00130897	0.119502	0.999957
AC007100.1	0.00130882	0.273318	0.999957
LINC01798	0.00130839	0.14001	0.999957
AC095057.4	0.00130712	0.317182	0.999957
AC012349.1	0.00130584	0.316345	0.999957
LINC01285	0.0013057	0.242916	0.999957
AC027020.2	0.00130491	0.242311	0.999957
WDR91	0.00130293	0.115747	0.999957
GRASP	0.00130104	0.395854	0.999957
SNCA	0.00129991	0.1257	0.999957
AC096921.2	0.00129875	0.165458	0.999957
LINC02604	0.00129775	0.165353	0.999957
AC068733.3	0.00129744	0.182008	0.999957
EPHX3	0.00129664	0.291017	0.999957
AC017002.6	0.00129661	0.351278	0.999957
SCN4B	0.00129487	0.153234	0.999957
TMTC1	0.00129477	0.468254	0.999957
ATP1B3	0.00129104	0.122214	0.999957
ST3GAL3	0.00129092	0.121576	0.999957
LAMA2	0.00128913	0.249096	0.999957
HERC3	0.00128795	0.128369	0.999957
ENTPD1-AS1	0.00128665	0.121967	0.999957
AC010280.1	0.00128653	0.190475	0.999957
AC188616.1	0.00128442	0.329082	0.999957
AC024475.1	0.00128351	0.357443	0.999957
AC093512.2	0.00128272	0.203434	0.999957
C9orf153	0.00128109	0.155014	0.999957
AL359095.1	0.00127887	0.313051	0.999957
AC132938.2	0.0012758	0.39052	0.999957
ACHE	0.00127434	0.341724	0.999957
AP000695.2	0.00127406	0.449891	0.999957
LINC01424	0.00127314	0.287754	0.999957
ARMC5	0.00127308	0.125415	0.999957
AL512356.5	0.00127307	0.392066	0.999957
CA3	0.00127186	0.11761	0.999957
AC010641.2	0.00127092	0.395959	0.999957
VWCE	0.00127082	0.236718	0.999957
PPM1K-DT	0.0012698	0.385799	0.999957
BLNK	0.00126784	0.134924	0.999957
KCNJ2	0.00126649	0.136386	0.999957
CHST7	0.0012654	0.252361	0.999957
PCDHB13	0.00126419	0.397614	0.999957
RBM44	0.00126401	0.250955	0.999957
HIST1H2AJ	0.00126329	0.401775	0.999957
PLEKHA4	0.00126312	0.12087	0.999957
MATN2	0.00126308	0.172003	0.999957
AC117473.1	0.00126193	0.404179	0.999957
RAC2	0.00126179	0.128936	0.999957
SCUBE2	0.00125989	0.178284	0.999957
AL035461.2	0.0012579	0.264974	0.999957
KCTD11	0.00125746	0.160082	0.999957
EEF2	0.00125705	0.119957	0.999957
FAM216A	0.00125545	0.1202	0.999957
LINC01331	0.00125199	0.337328	0.999957
AC009244.2	0.00125083	0.330775	0.999957
BX004987.1	0.00125001	0.378531	0.999957
RGS20	0.00124969	0.182941	0.999957
FAM72B	0.00124871	0.344178	0.999957
PYGB	0.00124697	0.17434	0.999957
SYNPR-AS1	0.00124585	0.373161	0.999957
JAG1	0.00124403	0.143294	0.999957
TFRC	0.00124336	0.147352	0.999957
IARS	0.00124301	0.133823	0.999957
AL592295.3	0.00124265	0.211376	0.999957
AL161891.1	0.00124205	0.213032	0.999957
TRAF3IP3	0.00124089	0.29962	0.999957
DEFB1	0.00124061	0.245049	0.999957
C14orf132	0.00123972	0.12304	0.999957
CACNA1D	0.00123963	0.20949	0.999957
FBXL6	0.00123874	0.132637	0.999957
AL163953.1	0.00123708	0.402482	0.999957
ITIH5	0.00123662	0.392628	0.999957
ADAMTS19-AS1	0.00123616	0.465483	0.999957
PCSK5	0.00123587	0.168645	0.999957
MEIS1	0.00123448	0.193985	0.999957
HECTD2	0.00123373	0.136942	0.999957
AC011912.1	0.00123332	0.328726	0.999957
AC009501.3	0.00123322	0.155622	0.999957
AC022031.2	0.0012321	0.148058	0.999957
AL158063.1	0.00123207	0.411744	0.999957
AC008569.1	0.00123166	0.329846	0.999957
BANCR	0.00123142	0.423678	0.999957
AL139274.2	0.00123119	0.311704	0.999957
TEAD4	0.00122941	0.125033	0.999957
SNTA1	0.0012273	0.133242	0.999957
CCDC88A	0.00122728	0.140058	0.999957
PPP1R1C	0.00122543	0.275782	0.999957
CCDC62	0.00122354	0.143573	0.999957
RAB37	0.00122284	0.37064	0.999957
PADI1	0.00122201	0.312961	0.999957
TNNI2	0.00122179	0.426529	0.999957
BRSK2	0.00122119	0.368494	0.999957
TBKBP1	0.00122045	0.321511	0.999957
TCEA3	0.00122014	0.12709	0.999957
PLCXD1	0.00121994	0.129271	0.999957
P2RY1	0.00121897	0.180977	0.999957
CLIP2	0.00121649	0.173264	0.999957
SLC22A3	0.00121624	0.382689	0.999957
FP236383.3	0.00121598	0.323792	0.999957
AC004585.1	0.00121093	0.427169	0.999957
CPNE4	0.00121	0.1986	0.999957
DEPTOR	0.00120907	0.178566	0.999957
AC092756.1	0.00120869	0.358493	0.999957
SLC4A5	0.00120825	0.14971	0.999957
SCG5	0.00120769	0.199147	0.999957
RPL4	0.00120763	0.180688	0.999957
SLC16A6	0.00120607	0.286802	0.999957
AC090204.1	0.00120583	0.497407	0.999957
IL1RL2	0.00120539	0.138936	0.999957
AC015712.4	0.00120531	0.375554	0.999957
LIG1	0.00120525	0.130591	0.999957
NOTCH4	0.00120517	0.261756	0.999957
AC009312.1	0.00120378	0.412752	0.999957
CYS1	0.00119918	0.333353	0.999957
SNHG31	0.00119872	0.133106	0.999957
BX284613.2	0.00119743	0.220527	0.999957
SNHG21	0.00119631	0.133291	0.999957
GCNA	0.00119324	0.131036	0.999957
HSPB8	0.00119153	0.231801	0.999957
KIF2C	0.00119011	0.201055	0.999957
UCN2	0.00118988	0.394487	0.999957
GTF2H2	0.00118856	0.148902	0.999957
POLH	0.00118819	0.138504	0.999957
ZNF442	0.00118817	0.178973	0.999957
AL161772.1	0.00118653	0.22439	0.999957
AC019205.1	0.00118525	0.13322	0.999957
ZNF536	0.00118512	0.422606	0.999957
GPRASP1	0.00118421	0.159586	0.999957
AC007666.2	0.00118373	0.352774	0.999957
AL136298.1	0.00118339	0.317342	0.999957
EMILIN3	0.00118207	0.427085	0.999957
MDFI	0.00118119	0.133769	0.999957
AC007563.2	0.00118003	0.197307	0.999957
AP005436.2	0.00117733	0.160064	0.999957
SEMA6B	0.00117721	0.409424	0.999957
ESYT1	0.00117685	0.13403	0.999957
FRG1-DT	0.0011761	0.15024	0.999957
HCN2	0.00117471	0.424852	0.999957
AL645608.7	0.00117192	0.308752	0.999957
AC108690.1	0.00117185	0.521261	0.999957
RHOD	0.00117163	0.181768	0.999957
Z84484.1	0.00117069	0.316777	0.999957
LINC02006	0.00117043	0.385986	0.999957
SLC2A1	0.00116758	0.222259	0.999957
KIF4A	0.00116543	0.198896	0.999957
WDR34	0.00116457	0.136303	0.999957
BTBD2	0.00116215	0.153047	0.999957
ITPR2	0.00116189	0.137226	0.999957
DLX3	0.00116148	0.388047	0.999957
CD6	0.00116128	0.356434	0.999957
TMEM189	0.00115868	0.163846	0.999957
AL035681.1	0.00115851	0.13898	0.999957
Z92544.2	0.00115832	0.240043	0.999957
AL162493.1	0.00115828	0.424758	0.999957
ITGAM	0.00115826	0.493951	0.999957
YARS	0.00115793	0.153597	0.999957
TPRG1	0.00115564	0.183573	0.999957
AL022151.1	0.00115436	0.29129	0.999957
AC124861.1	0.00115436	0.204821	0.999957
TBC1D2	0.00115428	0.149406	0.999957
AP002851.1	0.00115376	0.240321	0.999957
HTRA1	0.00115277	0.140671	0.999957
AC091151.5	0.00115187	0.45713	0.999957
LINC00958	0.00115071	0.456355	0.999957
ZNF587B	0.00115023	0.139436	0.999957
LRRC45	0.00114824	0.152765	0.999957
CYP27C1	0.00114753	0.474097	0.999957
AL157871.5	0.00114752	0.409161	0.999957
NRG3	0.00114675	0.390817	0.999957
SEMA3G	0.00114538	0.449444	0.999957
GEM	0.0011453	0.164526	0.999957
AC090518.1	0.00114435	0.141507	0.999957
ATP5ME	0.00114406	0.144895	0.999957
KYAT1	0.0011428	0.143224	0.999957
TNFRSF6B	0.00114208	0.236456	0.999957
POLQ	0.00114148	0.196292	0.999957
ATP2A3	0.00113903	0.346485	0.999957
C11orf91	0.00113766	0.390618	0.999957
ZPLD1	0.0011369	0.310675	0.999957
AC073575.2	0.00113583	0.422214	0.999957
FANCA	0.00113533	0.158076	0.999957
AC005014.2	0.00113453	0.340241	0.999957
KLF10	0.00113191	0.144076	0.999957
AC023282.1	0.00113191	0.36753	0.999957
SULF1	0.00113074	0.143376	0.999957
BACH1	0.00113016	0.158305	0.999957
AC147651.3	0.00112994	0.217237	0.999957
AL365259.1	0.00112811	0.362059	0.999957
LINC01038	0.00112582	0.418372	0.999957
ZEB1	0.00112352	0.187383	0.999957
AC061975.8	0.00112318	0.268938	0.999957
CAVIN3	0.00112188	0.241123	0.999957
SLC39A4	0.00112175	0.155153	0.999957
CEP152	0.00112032	0.162522	0.999957
LGALS1	0.00111963	0.159452	0.999957
TP73	0.00111825	0.21034	0.999957
LINC01698	0.00111685	0.448898	0.999957
AC079148.3	0.00111475	0.171469	0.999957
LINC01151	0.00111337	0.237252	0.999957
AC068985.1	0.00111234	0.263552	0.999957
PPL	0.00111126	0.175091	0.999957
APOLD1	0.00111099	0.18958	0.999957
FZR1	0.00111056	0.147701	0.999957
GEMIN4	0.0011105	0.152007	0.999957
AC016738.2	0.00110967	0.335107	0.999957
LINC01470	0.00110907	0.322023	0.999957
ARHGAP11A	0.00110855	0.191682	0.999957
SERINC2	0.00110789	0.153165	0.999957
GMFG	0.00110772	0.345953	0.999957
WNT6	0.00110655	0.268516	0.999957
LINC00393	0.00110609	0.259108	0.999957
FAM27E3	0.00110603	0.260569	0.999957
FIRRE	0.00110532	0.431903	0.999957
ANKRD13B	0.00110519	0.266166	0.999957
LZTS1	0.00110502	0.167688	0.999957
PPIL3	0.00110435	0.161434	0.999957
LINC02050	0.00110365	0.544072	0.999957
DLL1	0.00110281	0.155156	0.999957
AC021683.3	0.00110244	0.412795	0.999957
B3GLCT	0.00110174	0.155506	0.999957
AC021573.1	0.0011015	0.233998	0.999957
MYH15	0.00110095	0.404838	0.999957
AC009041.2	0.00110076	0.427856	0.999957
CNN2	0.00110023	0.163301	0.999957
PKN2-AS1	0.00109806	0.150061	0.999957
AC105411.1	0.00109701	0.231564	0.999957
CCNF	0.00109611	0.202485	0.999957
LRRC2	0.00109461	0.162067	0.999957
CHRNA10	0.00109437	0.243086	0.999957
AL022328.2	0.00109429	0.393265	0.999957
MBD3	0.0010938	0.161007	0.999957
ACOT1	0.00109379	0.388922	0.999957
EFNB1	0.00109303	0.151548	0.999957
PLGLB1	0.00109281	0.33802	0.999957
SNCA-AS1	0.00109024	0.45504	0.999957
PLET1	0.00108852	0.400096	0.999957
ESRG	0.00108642	0.333516	0.999957
AC007881.4	0.00108635	0.317005	0.999957
ALDH16A1	0.00108557	0.153042	0.999957
SHROOM3	0.00108503	0.152805	0.999957
GIGYF1	0.00108467	0.176357	0.999957
CAV1	0.00108453	0.196572	0.999957
STON1	0.00108362	0.33328	0.999957
POLR2L	0.0010814	0.165101	0.999957
AC098484.2	0.00108098	0.413301	0.999957
AC068756.1	0.00108081	0.551463	0.999957
FAM102A	0.00108012	0.172434	0.999957
DOCK4	0.00107929	0.193379	0.999957
PTPRZ1	0.00107879	0.173333	0.999957
LINC01725	0.00107861	0.188617	0.999957
AURKA	0.0010783	0.20981	0.999957
GBP5	0.00107799	0.425224	0.999957
HNRNPUL2	0.00107754	0.182316	0.999957
NKPD1	0.00107746	0.363593	0.999957
FAM13A-AS1	0.00107629	0.154819	0.999957
SEPTIN5	0.00107577	0.448116	0.999957
THBS2	0.00107517	0.365512	0.999957
AC092611.1	0.00107358	0.221842	0.999957
RNF183	0.00107342	0.444972	0.999957
CA13	0.00107254	0.174904	0.999957
KRT80	0.00107241	0.376985	0.999957
FZD7	0.00107135	0.156568	0.999957
AC092301.1	0.00107105	0.354033	0.999957
UBA6-AS1	0.0010707	0.170299	0.999957
AL360093.1	0.00107021	0.25493	0.999957
ACP4	0.00106992	0.253922	0.999957
AP000894.4	0.00106942	0.351754	0.999957
EXO1	0.0010693	0.220686	0.999957
IQSEC1	0.00106902	0.157349	0.999957
AC126773.6	0.00106902	0.392698	0.999957
AL158064.1	0.00106889	0.239	0.999957
AL117190.2	0.00106869	0.457498	0.999957
GLI2	0.00106785	0.209742	0.999957
ALDH3B1	0.00106716	0.181728	0.999957
AC138819.1	0.00106631	0.436287	0.999957
AC010168.1	0.00106542	0.182254	0.999957
MIR4422HG	0.00106466	0.458654	0.999957
OGDHL	0.00106436	0.333762	0.999957
RFTN2	0.00106432	0.385194	0.999957
LIFR	0.00106421	0.17133	0.999957
ASPM	0.00106416	0.198071	0.999957
LINC02331	0.00106306	0.330083	0.999957
RRM2	0.00106292	0.21565	0.999957
BAIAP2	0.00106281	0.158322	0.999957
IL34	0.00106258	0.32889	0.999957
BX255925.1	0.00106142	0.449339	0.999957
PHF7	0.00106125	0.163723	0.999957
SLC36A4	0.0010611	0.158321	0.999957
AC009309.1	0.00106078	0.398989	0.999957
LGALS8-AS1	0.00106076	0.45004	0.999957
AC022973.5	0.00106036	0.457519	0.999957
CDKN2B	0.0010598	0.185971	0.999957
FKBP5	0.00105953	0.224719	0.999957
RHBDF2	0.00105766	0.166159	0.999957
AL513523.4	0.00105525	0.460763	0.999957
AL133415.1	0.00105388	0.483312	0.999957
RAPSN	0.00105348	0.307102	0.999957
PRKCQ	0.00105295	0.192816	0.999957
LINC01811	0.0010485	0.474359	0.999957
KRT5	0.00104798	0.24496	0.999957
AC008906.1	0.00104754	0.199551	0.999957
ZCCHC8	0.00104621	0.205074	0.999957
AL353586.1	0.00104458	0.382012	0.999957
CEBPB	0.00104447	0.170767	0.999957
COL23A1	0.00104288	0.238255	0.999957
PLPPR3	0.00104174	0.443254	0.999957
AHRR	0.00104164	0.429938	0.999957
DDB2	0.0010416	0.163034	0.999957
FMR1-AS1	0.00104071	0.450114	0.999957
HIST3H2A	0.00103966	0.164234	0.999957
GJB2	0.00103941	0.367275	0.999957
NGB	0.0010392	0.371797	0.999957
DDX54	0.0010388	0.169512	0.999957
MSN	0.0010385	0.176417	0.999957
AL929236.1	0.00103796	0.164727	0.999957
LINC01359	0.0010378	0.36176	0.999957
AC092171.1	0.00103767	0.457735	0.999957
SMPD4	0.00103652	0.191949	0.999957
CCDC163	0.00103483	0.35796	0.999957
PGAP1	0.00103443	0.214689	0.999957
ADAMTSL3	0.00103416	0.368186	0.999957
GARS	0.00103045	0.199637	0.999957
FAM83F	0.00102993	0.170141	0.999957
AL109615.3	0.00102737	0.494035	0.999957
AC099521.1	0.0010269	0.464203	0.999957
AC005329.2	0.00102598	0.447643	0.999957
SMIM31	0.00102551	0.440284	0.999957
SDCBP2	0.00102524	0.25371	0.999957
ITCH-AS1	0.00102417	0.391179	0.999957
HAUS4	0.00102405	0.187713	0.999957
AL590399.3	0.00102323	0.287489	0.999957
EIF4H	0.00102281	0.209073	0.999957
CSRNP1	0.00102207	0.216948	0.999957
SCARB1	0.00102102	0.168177	0.999957
FOXM1	0.00101988	0.224171	0.999957
LINC01033	0.00101943	0.321135	0.999957
AC000058.1	0.00101942	0.441956	0.999957
AL590705.1	0.00101865	0.182901	0.999957
SPC24	0.00101827	0.237909	0.999957
DRAXIN	0.001018	0.48501	0.999957
CSNK1G2	0.00101789	0.194433	0.999957
ABCB9	0.00101659	0.181888	0.999957
CSMD1	0.00101658	0.275108	0.999957
NHS	0.00101619	0.181581	0.999957
RAB38	0.00101597	0.170012	0.999957
AC104118.1	0.00101588	0.448769	0.999957
LNCOG	0.00101506	0.478052	0.999957
AD000090.1	0.00101478	0.387283	0.999957
SOGA1	0.0010143	0.184861	0.999957
AL662797.1	0.00101346	0.429126	0.999957
LINC00266-1	0.00101342	0.477778	0.999957
TKT	0.00101218	0.171161	0.999957
ARHGAP10	0.00101176	0.172655	0.999957
U73169.1	0.00101175	0.356166	0.999957
DDX11	0.00101086	0.170736	0.999957
PC	0.00101068	0.171746	0.999957
NPIPA2	0.00100965	0.458444	0.999957
AL160163.1	0.00100866	0.444689	0.999957
LIMS2	0.00100835	0.462701	0.999957
AC021851.1	0.00100677	0.174505	0.999957
KRT6B	0.00100636	0.252987	0.999957
C6orf223	0.00100583	0.533097	0.999957
AC022034.1	0.00100207	0.179238	0.999957
FOXO1	0.00100063	0.173449	0.999957
NUDT1	0.000999595	0.190967	0.999957
AP001605.1	0.000998556	0.43378	0.999957
AC025165.5	0.000997877	0.463196	0.999957
ABCG2	0.000997398	0.486938	0.999957
AL606468.1	0.000996755	0.400351	0.999957
HHIPL1	0.000996301	0.429337	0.999957
FXYD6	0.000995323	0.361969	0.999957
DIAPH3	0.000994336	0.21585	0.999957
AMH	0.000993917	0.350524	0.999957
LINC01605	0.000992054	0.46683	0.999957
MYOF	0.000991175	0.180167	0.999957
ACKR3	0.00099096	0.380392	0.999957
LINC01985	0.000990475	0.47497	0.999957
AC022784.1	0.000990206	0.350365	0.999957
CATSPERB	0.000989936	0.179412	0.999957
FETUB	0.000989705	0.483956	0.999957
AC011997.1	0.000989399	0.192827	0.999957
AC012615.2	0.000988782	0.343811	0.999957
POLD1	0.000988103	0.176733	0.999957
U91319.1	0.000988063	0.437141	0.999957
FAM72A	0.000987554	0.376936	0.999957
KIAA1614-AS1	0.000987305	0.289408	0.999957
SYDE1	0.000987046	0.310469	0.999957
C15orf54	0.000985605	0.440662	0.999957
C17orf58	0.000985428	0.203528	0.999957
BAG2	0.000984747	0.177623	0.999957
NAGPA-AS1	0.000984541	0.427105	0.999957
HIST1H2BH	0.00098454	0.198553	0.999957
PLAC8L1	0.000983769	0.247039	0.999957
TENT4A	0.000983712	0.19895	0.999957
AL024495.1	0.000983285	0.463653	0.999957
GXYLT2	0.000983182	0.180014	0.999957
DBF4B	0.000982876	0.18659	0.999957
ALDH7A1	0.000982797	0.238494	0.999957
DNAAF5	0.000982758	0.218501	0.999957
AC106820.3	0.00098143	0.471026	0.999957
S100A13	0.000980731	0.200147	0.999957
PRKD3	0.000979952	0.230548	0.999957
UBE2M	0.000979033	0.179236	0.999957
MRPS17	0.00097886	0.179305	0.999957
STK24	0.000976268	0.268383	0.999957
LINC02497	0.000975887	0.302947	0.999957
AC099332.1	0.000975707	0.42293	0.999957
FSTL1	0.000974787	0.202215	0.999957
AC104459.1	0.000972516	0.41046	0.999957
MTHFD1	0.000971659	0.201937	0.999957
PMP22	0.000971459	0.402688	0.999957
LINC01182	0.000971027	0.454662	0.999957
SLC16A14	0.000970832	0.187038	0.999957
MLIP	0.000970828	0.330517	0.999957
UTP4	0.00096935	0.190904	0.999957
LINC01572	0.000968482	0.21673	0.999957
PCF11	0.000967195	0.239591	0.999957
TTK	0.000967174	0.232838	0.999957
AC021733.4	0.000966814	0.399884	0.999957
FNDC4	0.000964871	0.476278	0.999957
AC013451.1	0.000964847	0.420625	0.999957
FAM83B	0.000964561	0.199394	0.999957
ACTN2	0.000964053	0.5019	0.999957
AC008543.1	0.000963961	0.189151	0.999957
SNHG16	0.00096363	0.212903	0.999957
SERPINB13	0.000960137	0.444536	0.999957
PLS3	0.000960002	0.187939	0.999957
SPAG5	0.000959687	0.295803	0.999957
HIST1H3D	0.000959573	0.231083	0.999957
TNFRSF13C	0.00095919	0.370432	0.999957
CCDC136	0.000958986	0.398409	0.999957
TMEM198	0.00095888	0.300108	0.999957
AC023886.1	0.000958873	0.369767	0.999957
LINC02373	0.000958219	0.46941	0.999957
AC025265.1	0.00095762	0.259048	0.999957
KLK10	0.000957189	0.271535	0.999957
EPB41L4A-AS1	0.000955796	0.250472	0.999957
AL732292.2	0.000955576	0.458412	0.999957
IPPK	0.000955446	0.212636	0.999957
PPARGC1A	0.000954513	0.207255	0.999957
LMCD1-AS1	0.000953942	0.186418	0.999957
COPZ2	0.000952792	0.205607	0.999957
PCAT1	0.000951213	0.224986	0.999957
ST3GAL6-AS1	0.000950781	0.458034	0.999957
CDC6	0.000950778	0.218797	0.999957
AJUBA	0.000949718	0.190462	0.999957
MST1R	0.000949576	0.193047	0.999957
YPEL3	0.000948587	0.223489	0.999957
HIST4H4	0.000945849	0.26427	0.999957
AL590822.1	0.000945567	0.309538	0.999957
KIAA1614	0.000945501	0.258446	0.999957
SDC3	0.000944802	0.336378	0.999957
XKR4	0.000943692	0.436578	0.999957
PTPN14	0.000943596	0.235773	0.999957
NRN1L	0.000942602	0.335706	0.999957
SLC38A2	0.00094251	0.203349	0.999957
SH3D21	0.000942472	0.274248	0.999957
INCENP	0.000942182	0.230847	0.999957
PNOC	0.000941667	0.467459	0.999957
BCL2	0.000941341	0.191831	0.999957
KIF6	0.000941189	0.42144	0.999957
CCDC3	0.000940758	0.484358	0.999957
VCAN	0.000939893	0.192556	0.999957
GPR135	0.000939254	0.19238	0.999957
TBX15	0.000939233	0.488258	0.999957
C21orf58	0.000939172	0.237283	0.999957
NFKB2	0.00093889	0.193583	0.999957
WDR66	0.000938499	0.192674	0.999957
FITM1	0.000938393	0.46607	0.999957
DIO2-AS1	0.000938316	0.494199	0.999957
AL450338.2	0.000936295	0.342771	0.999957
ZNF586	0.000936056	0.191808	0.999957
LINC01894	0.000935388	0.491352	0.999957
PRR4	0.000934483	0.34431	0.999957
AC020661.4	0.000933851	0.427677	0.999957
LGALS8	0.000933205	0.252004	0.999957
AC073957.1	0.000933186	0.352978	0.999957
AC026124.1	0.000933048	0.409378	0.999957
HNRNPA1	0.000932599	0.238893	0.999957
AL354822.1	0.00093255	0.460541	0.999957
ADAM23	0.000932252	0.326518	0.999957
STRIP2	0.000932143	0.302362	0.999957
AUNIP	0.000931455	0.226941	0.999957
ZC3H12D	0.000931357	0.447218	0.999957
PHGDH	0.000930104	0.240722	0.999957
AC004917.1	0.000929465	0.496794	0.999957
ZNF521	0.000928029	0.500863	0.999957
NT5DC3	0.000927981	0.242256	0.999957
AC012313.8	0.000927503	0.489559	0.999957
MX2	0.000926813	0.286115	0.999957
MOV10L1	0.000926785	0.500293	0.999957
EEF1AKMT4	0.000926668	0.197977	0.999957
FBXO42	0.000925479	0.248431	0.999957
C11orf53	0.000924594	0.494608	0.999957
SUGP2	0.000924319	0.272546	0.999957
CAMK4	0.000923811	0.383882	0.999957
AL136442.1	0.000923318	0.203079	0.999957
OR6A2	0.000922945	0.36749	0.999957
CACNA2D3-AS1	0.000922238	0.443749	0.999957
ADAMTS18	0.00092219	0.429038	0.999957
HCST	0.000921978	0.535483	0.999957
SLC25A30	0.000920853	0.198339	0.999957
ZNF367	0.000920582	0.212968	0.999957
AC018647.3	0.000917734	0.357834	0.999957
GPNMB	0.000917028	0.600745	0.999957
TUB	0.000916761	0.235995	0.999957
AC073842.1	0.000916426	0.392117	0.999957
CYP1A1	0.000915938	0.58104	0.999957
MCM7	0.000914804	0.201823	0.999957
AP001429.1	0.00091302	0.396153	0.999957
AC131238.1	0.000912929	0.478193	0.999957
NEAT1	0.000912638	0.283145	0.999957
SCX	0.000912322	0.287068	0.999957
AC084346.1	0.000912237	0.403009	0.999957
LRP3	0.000912137	0.308402	0.999957
FANCD2	0.000910837	0.245142	0.999957
AL034417.3	0.00091018	0.390624	0.999957
IL16	0.000906945	0.23303	0.999957
LINC02058	0.000906371	0.562752	0.999957
LINC02435	0.00090552	0.485147	0.999957
ZNF219	0.000905317	0.202489	0.999957
LETM2	0.000905239	0.203482	0.999957
ELOB	0.000904977	0.214198	0.999957
CPVL	0.000904465	0.343162	0.999957
PATL2	0.000904239	0.21194	0.999957
GINS3	0.000903959	0.211966	0.999957
MATN4	0.000903617	0.4205	0.999957
AC010618.2	0.000903156	0.438065	0.999957
LINC02550	0.000902392	0.462369	0.999957
LINC00449	0.000902305	0.318085	0.999957
TRIM3	0.000902104	0.261757	0.999957
AC026771.1	0.000901502	0.455857	0.999957
AC114316.1	0.000899533	0.495977	0.999957
ASTN1	0.00089943	0.508705	0.999957
MYH10	0.000899368	0.292932	0.999957
AC006148.1	0.000899142	0.466311	0.999957
RAD54L	0.000899071	0.243617	0.999957
AC010395.1	0.000898905	0.367135	0.999957
AL139241.1	0.000898759	0.489259	0.999957
PPP1R14B	0.000897489	0.231448	0.999957
TFEB	0.000897424	0.207386	0.999957
PPP1CC	0.000896759	0.210091	0.999957
PAICS	0.000896752	0.263403	0.999957
ERCC5	0.000896322	0.239994	0.999957
WNT5A	0.000896134	0.350204	0.999957
JAKMIP3	0.000895994	0.393908	0.999957
USH2A	0.000895958	0.377226	0.999957
AL031073.2	0.000895889	0.311714	0.999957
AC018685.2	0.000895597	0.449434	0.999957
FAM210B	0.000895221	0.228111	0.999957
ARL17B	0.000895195	0.255398	0.999957
GPR158	0.000895143	0.49974	0.999957
SETBP1	0.000894861	0.216612	0.999957
ORC1	0.000894321	0.24256	0.999957
DEPDC1-AS1	0.000892888	0.486939	0.999957
PCDHGA12	0.000892453	0.403647	0.999957
LINC01206	0.000891441	0.37682	0.999957
PCDHGB5	0.000890882	0.434673	0.999957
MSH2	0.000890707	0.246896	0.999957
HEATR9	0.000890247	0.510512	0.999957
USP12-AS2	0.000889661	0.514431	0.999957
FBXO10	0.000889475	0.206564	0.999957
AL136307.1	0.000889456	0.476699	0.999957
AC079465.1	0.000889187	0.224205	0.999957
STPG4	0.000887872	0.208303	0.999957
AL359878.2	0.000887365	0.376349	0.999957
LPAR5	0.000887003	0.212601	0.999957
ANP32B	0.000886606	0.249409	0.999957
FOPNL	0.000885949	0.235283	0.999957
AP000593.4	0.000885557	0.516247	0.999957
C7orf61	0.000885341	0.255883	0.999957
AC079922.2	0.000884848	0.414069	0.999957
C8orf34	0.000884842	0.50833	0.999957
HIPK4	0.000884814	0.408041	0.999957
AC245041.2	0.000884594	0.305857	0.999957
TATDN2	0.000884307	0.220527	0.999957
LINC02166	0.000883937	0.475803	0.999957
NUCB2	0.000883928	0.237048	0.999957
LRP8	0.000883371	0.265905	0.999957
LINC00326	0.000883102	0.475641	0.999957
PLXNB2	0.000882219	0.282924	0.999957
STIL	0.000881868	0.238121	0.999957
CENPE	0.000880905	0.259257	0.999957
FGFR3	0.000880798	0.211675	0.999957
MIR99AHG	0.000880727	0.210048	0.999957
SNHG7	0.000880487	0.286523	0.999957
COL11A2	0.000880159	0.519029	0.999957
MASTL	0.000878635	0.212765	0.999957
LINC02175	0.000878162	0.213712	0.999957
QPRT	0.000878153	0.465235	0.999957
SERPINB1	0.000877957	0.244535	0.999957
LMNB1-DT	0.000877895	0.265	0.999957
FMNL3	0.000877632	0.29584	0.999957
AATK	0.000877547	0.21097	0.999957
GPR176	0.000876976	0.431336	0.999957
AC083843.1	0.000876732	0.444169	0.999957
AL591895.1	0.000876497	0.210901	0.999957
VPS4A	0.000876251	0.228597	0.999957
ZNF674-AS1	0.000875992	0.255408	0.999957
AC008050.1	0.000875733	0.438073	0.999957
CBWD1	0.000875583	0.225499	0.999957
AC092821.3	0.000875502	0.211065	0.999957
CCDC74B	0.000875301	0.506002	0.999957
SYNDIG1	0.000874018	0.502347	0.999957
PKD1	0.000873283	0.258675	0.999957
AC012184.1	0.000872942	0.388662	0.999957
AC078778.1	0.000872361	0.314907	0.999957
SF3B3	0.000872321	0.26555	0.999957
SCARF2	0.000872187	0.522435	0.999957
AC011841.1	0.000871564	0.464377	0.999957
PLK1	0.000871476	0.268662	0.999957
WIPF3	0.000871254	0.21385	0.999957
RBL1	0.000871136	0.242632	0.999957
SATB1-AS1	0.000870947	0.491017	0.999957
SELENOP	0.000870859	0.495739	0.999957
AL365295.1	0.000870717	0.223309	0.999957
AMELY	0.000870693	0.404784	0.999957
AC006511.4	0.000870275	0.482057	0.999957
PPM1N	0.000870198	0.304624	0.999957
HPDL	0.000869612	0.418585	0.999957
ASS1	0.000869329	0.21323	0.999957
GPR22	0.000869214	0.413602	0.999957
AC008464.1	0.000868237	0.430779	0.999957
LINC01952	0.00086749	0.397583	0.999957
PITX1	0.000867313	0.260851	0.999957
GPR3	0.000867092	0.547775	0.999957
SLC14A1	0.000866427	0.625262	0.999957
PLK4	0.000866291	0.229819	0.999957
GLT1D1	0.000866097	0.492009	0.999957
DDHD1	0.000865971	0.246425	0.999957
AC234917.3	0.00086591	0.319561	0.999957
AL357507.1	0.000865761	0.381249	0.999957
AZIN2	0.000865228	0.239207	0.999957
AC025031.2	0.000865169	0.311689	0.999957
C19orf33	0.000864944	0.217223	0.999957
NQO2	0.000864669	0.258086	0.999957
DENND2C	0.00086466	0.225192	0.999957
CEP250	0.000864445	0.233738	0.999957
DLST	0.000863636	0.229611	0.999957
FBXL19-AS1	0.000863556	0.270193	0.999957
BICD2	0.000863499	0.216985	0.999957
ZNF395	0.000863076	0.21716	0.999957
AL096854.1	0.000862763	0.364173	0.999957
AL359979.1	0.000862705	0.470745	0.999957
TRIM9	0.000862302	0.341476	0.999957
AP000880.1	0.00086195	0.392236	0.999957
PHLDB2	0.000861931	0.237475	0.999957
PLA2G4E	0.000861796	0.433646	0.999957
SYNPO	0.000861668	0.235372	0.999957
MAMDC4	0.000860635	0.343439	0.999957
CPSF1	0.000860396	0.231996	0.999957
HCFC1R1	0.000859588	0.219418	0.999957
CD109	0.000859284	0.21955	0.999957
KYNU	0.000859184	0.246819	0.999957
CLN6	0.000858711	0.229346	0.999957
ZSWIM3	0.000858051	0.217207	0.999957
AL157931.1	0.000857641	0.299985	0.999957
TFDP1	0.000857393	0.280826	0.999957
DAZAP1	0.000857389	0.230203	0.999957
RAB11FIP3	0.00085731	0.287935	0.999957
AC012360.1	0.000856995	0.487394	0.999957
AC004846.1	0.000856855	0.435454	0.999957
AGO2	0.000856651	0.267927	0.999957
LMNB2	0.000856508	0.227454	0.999957
IFT122	0.00085639	0.222899	0.999957
ABCA12	0.000856381	0.285254	0.999957
AC034268.2	0.000856307	0.42955	0.999957
U47924.1	0.000856235	0.523039	0.999957
ADGRE2	0.000856054	0.446414	0.999957
AC245041.1	0.000855728	0.399485	0.999957
ANKRD1	0.000855572	0.532437	0.999957
PTGFRN	0.000855314	0.222297	0.999957
ITPKA	0.000855297	0.306683	0.999957
P2RY11	0.000855147	0.219246	0.999957
GYS1	0.000855109	0.219952	0.999957
MIR3142HG	0.000855016	0.474686	0.999957
S100A10	0.000854927	0.23437	0.999957
SBF2-AS1	0.000854917	0.227878	0.999957
AC006064.4	0.000854895	0.400393	0.999957
AC110285.1	0.000854585	0.495925	0.999957
RUVBL2	0.000854388	0.23511	0.999957
BAAT	0.000853464	0.496088	0.999957
URM1	0.000852845	0.266847	0.999957
NOTCH1	0.000852365	0.222443	0.999957
CCNB1	0.0008513	0.256602	0.999957
AC069120.1	0.000851125	0.433401	0.999957
HIST1H3C	0.000850405	0.416298	0.999957
PRAG1	0.000850282	0.257603	0.999957
CLDN10	0.000849982	0.318748	0.999957
FOXO6	0.000849213	0.351197	0.999957
ZNF787	0.000848643	0.229595	0.999957
AC009133.1	0.000848205	0.221866	0.999957
ZNF217	0.000848116	0.225114	0.999957
MAT2A	0.000848001	0.277214	0.999957
KIF18B	0.000847394	0.307801	0.999957
AC007684.2	0.000846615	0.399365	0.999957
VPS51	0.000846263	0.256738	0.999957
MCM6	0.000845826	0.22258	0.999957
LINC02631	0.000845634	0.389079	0.999957
CACNA2D3	0.000845497	0.284121	0.999957
POLE	0.000845347	0.221832	0.999957
PDGFRL	0.000842977	0.44969	0.999957
MCM5	0.000842731	0.222754	0.999957
MLST8	0.000842453	0.22377	0.999957
GPX3	0.000842392	0.467005	0.999957
AC104088.1	0.000841799	0.430831	0.999957
APCDD1L	0.000841671	0.48886	0.999957
LINC00271	0.000841619	0.225457	0.999957
LMNA	0.000841519	0.318091	0.999957
LINS1	0.000841244	0.22487	0.999957
POLA2	0.000840785	0.240818	0.999957
CENPU	0.000839907	0.254215	0.999957
AC004158.1	0.000839813	0.356518	0.999957
CNTRL	0.000838923	0.247244	0.999957
C10orf55	0.000838718	0.437295	0.999957
SH2D3C	0.00083869	0.545129	0.999957
AKT2	0.000838545	0.241706	0.999957
RADX	0.000838221	0.268585	0.999957
GMEB1	0.000837739	0.251888	0.999957
LARP6	0.00083742	0.305374	0.999957
AL611929.1	0.000837392	0.580292	0.999957
HIST1H2BE	0.000837069	0.268934	0.999957
SHANK3	0.000837058	0.266725	0.999957
TTLL7	0.000836766	0.330345	0.999957
PRR34-AS1	0.000836344	0.236727	0.999957
METTL26	0.000836222	0.244152	0.999957
AP005436.1	0.000836146	0.227682	0.999957
RETSAT	0.000835774	0.225364	0.999957
MED26	0.000834981	0.241591	0.999957
CDKL1	0.000834933	0.243198	0.999957
ADCY3	0.000834441	0.246846	0.999957
AL670729.3	0.000833934	0.451233	0.999957
SLC9B2	0.000832853	0.232389	0.999957
AL162258.2	0.000832773	0.241422	0.999957
FANCI	0.000832722	0.251759	0.999957
AC012645.1	0.000832596	0.474465	0.999957
SLC25A42	0.000832318	0.233538	0.999957
CRB1	0.000832177	0.399606	0.999957
DNA2	0.000831691	0.239921	0.999957
C3orf79	0.000831576	0.33023	0.999957
KMO	0.000830257	0.405923	0.999957
SPDYA	0.00083004	0.242826	0.999957
PDE6G	0.000829471	0.474178	0.999957
INTS11	0.00082905	0.286415	0.999957
LINC01589	0.000828257	0.441056	0.999957
MAJIN	0.000828141	0.476038	0.999957
AC131025.3	0.000827398	0.462248	0.999957
AC097532.2	0.000827161	0.381431	0.999957
PRPF19	0.000827109	0.245683	0.999957
AP001781.1	0.00082682	0.425587	0.999957
ATP8B3	0.000826736	0.334957	0.999957
AC091057.6	0.000826567	0.307521	0.999957
CDC20	0.000826381	0.275327	0.999957
AC125611.3	0.000824883	0.292676	0.999957
PRSS53	0.00082404	0.351988	0.999957
HIST1H3B	0.000824035	0.32072	0.999957
AL136454.1	0.000823961	0.28934	0.999957
AC018761.2	0.000823797	0.343148	0.999957
AC055855.1	0.00082378	0.235752	0.999957
SLC25A31	0.000823049	0.549376	0.999957
LINC02233	0.000821975	0.540894	0.999957
RNF150	0.000821884	0.230623	0.999957
ADM	0.000821741	0.438352	0.999957
ARHGDIB	0.000821573	0.392055	0.999957
PCDHGB2	0.000821268	0.553587	0.999957
CUL4A	0.000821201	0.299103	0.999957
FBLN1	0.000821177	0.239871	0.999957
AL021807.1	0.000820167	0.573874	0.999957
PIWIL2	0.000819531	0.499615	0.999957
ENO2	0.000819349	0.593724	0.999957
AC025171.4	0.00081895	0.419253	0.999957
PCDHGC3	0.000818835	0.447637	0.999957
CPS1	0.00081838	0.232962	0.999957
LRFN4	0.000817909	0.266809	0.999957
PLEKHF1	0.000817736	0.276715	0.999957
AC005476.2	0.000817479	0.259067	0.999957
AC107208.1	0.000817274	0.541487	0.999957
MIR3681HG	0.000817178	0.343803	0.999957
AL157400.3	0.000816701	0.237151	0.999957
LRRC8A	0.000816371	0.23867	0.999957
TGFA	0.000815453	0.234668	0.999957
RSPH9	0.000815289	0.380294	0.999957
AL023803.2	0.000815137	0.5012	0.999957
ARHGEF39	0.000815002	0.380723	0.999957
AC087239.1	0.000814046	0.303905	0.999957
DCXR-DT	0.000813948	0.570354	0.999957
FAM126A	0.000813902	0.236403	0.999957
SLC35E2A	0.000813846	0.244722	0.999957
AP002498.1	0.000813055	0.246918	0.999957
ZC3H7A	0.000812788	0.313598	0.999957
GLRA1	0.000812666	0.365908	0.999957
FAT1	0.000812413	0.295454	0.999957
FAM13A	0.000812287	0.298883	0.999957
PLEKHG5	0.000812192	0.253196	0.999957
SEC61A1	0.000811713	0.280826	0.999957
TTLL12	0.000811516	0.247737	0.999957
C2orf27A	0.000811124	0.248525	0.999957
CENPL	0.000811078	0.246191	0.999957
ID2-AS1	0.000810043	0.434828	0.999957
USP1	0.000809306	0.267076	0.999957
MELK	0.000809042	0.285482	0.999957
TAF9B	0.000808481	0.23905	0.999957
AC034102.6	0.000808401	0.539485	0.999957
EYS	0.000808362	0.2369	0.999957
AL133367.1	0.000808228	0.396471	0.999957
ITPRID2	0.000808004	0.253653	0.999957
AL121972.1	0.000807908	0.29417	0.999957
RPUSD1	0.000807494	0.23655	0.999957
ZSCAN1	0.000806918	0.582376	0.999957
FAM241A	0.000806728	0.262311	0.999957
BEGAIN	0.000806554	0.455737	0.999957
AL136295.17	0.000806243	0.37704	0.999957
CLDN1	0.000806062	0.292997	0.999957
E2F8	0.000804963	0.310854	0.999957
AC008883.3	0.000804345	0.304871	0.999957
POLE2	0.00080418	0.237279	0.999957
CKAP2L	0.000803853	0.3081	0.999957
AC009005.1	0.000803695	0.339466	0.999957
MALT1	0.00080257	0.24449	0.999957
QRICH1	0.000802479	0.317224	0.999957
NID1	0.000802478	0.401758	0.999957
AC009275.1	0.000802404	0.434587	0.999957
ITPR3	0.000802022	0.307334	0.999957
DAND5	0.000801872	0.496673	0.999957
NCKAP5-AS2	0.00080185	0.435946	0.999957
AC011389.1	0.00080173	0.38038	0.999957
GRK7	0.000801557	0.369162	0.999957
LAMP5	0.000800942	0.619699	0.999957
ITGA4	0.000800354	0.243616	0.999957
NOSTRIN	0.000800317	0.398949	0.999957
INPP5F	0.00080023	0.31511	0.999957
SLC3A2	0.000799675	0.256656	0.999957
LINC01124	0.000799651	0.564282	0.999957
MIR2052HG	0.00079944	0.377687	0.999957
AL355472.3	0.000798627	0.509303	0.999957
LINC02085	0.000798249	0.432014	0.999957
YBX1	0.000797511	0.263327	0.999957
AC084740.1	0.000797434	0.330712	0.999957
NIBAN3	0.000797169	0.458068	0.999957
TENM2	0.000797135	0.24361	0.999957
POLR2A	0.000796756	0.341053	0.999957
WDR1	0.000796746	0.258703	0.999957
HIST2H2BF	0.000796653	0.254361	0.999957
SUSD6	0.000796103	0.284577	0.999957
AC022762.2	0.000795833	0.407772	0.999957
ZNF717	0.000794749	0.329168	0.999957
MTHFD2	0.000794413	0.25189	0.999957
LINC01588	0.000794348	0.255697	0.999957
CHODL	0.000793761	0.242068	0.999957
CPM	0.000793542	0.39561	0.999957
AC091946.1	0.000793478	0.491678	0.999957
AC010974.2	0.000793188	0.300102	0.999957
LINC02795	0.00079318	0.248404	0.999957
JUP	0.000792693	0.256643	0.999957
GPC5	0.000792667	0.412004	0.999957
TIMP2	0.000792428	0.252345	0.999957
KNL1	0.000792189	0.269848	0.999957
PROCA1	0.000790176	0.262239	0.999957
TP63	0.00079015	0.248144	0.999957
ZNF770	0.000790034	0.291863	0.999957
S100A14	0.000789759	0.351373	0.999957
TBX1	0.000789597	0.259233	0.999957
FAM169A	0.000788915	0.283938	0.999957
ARL17A	0.000788678	0.279149	0.999957
GPR155	0.000788657	0.243563	0.999957
KCNK7	0.00078856	0.479652	0.999957
NEURL1B	0.000788421	0.268282	0.999957
CHAF1B	0.000788038	0.247148	0.999957
IGF2R	0.000787558	0.30398	0.999957
AF213884.3	0.000787358	0.490079	0.999957
AL136131.2	0.00078678	0.306863	0.999957
RABGGTA	0.000786702	0.256785	0.999957
SPC25	0.000786582	0.328406	0.999957
MXRA7	0.000786556	0.249136	0.999957
GDF9	0.000786493	0.44714	0.999957
AP003696.1	0.000786178	0.524027	0.999957
ANKDD1A	0.000786114	0.265887	0.999957
MOB3B	0.000785824	0.251625	0.999957
MRPL37	0.000785462	0.28789	0.999957
MMP13	0.000785132	0.325552	0.999957
ANP32E	0.000784887	0.249525	0.999957
TBC1D14	0.000784356	0.253387	0.999957
WRAP53	0.000784295	0.255131	0.999957
SLC17A5	0.000784251	0.247821	0.999957
NEDD9	0.000784018	0.306407	0.999957
TGFBR2	0.000783608	0.24568	0.999957
LINC02188	0.000783591	0.610948	0.999957
ATF4	0.000783576	0.318163	0.999957
CCT4	0.000783235	0.322663	0.999957
CSRP3-AS1	0.000783181	0.386442	0.999957
AC010327.7	0.000783106	0.5617	0.999957
AC011477.9	0.000783017	0.327369	0.999957
PDCD1LG2	0.000782852	0.371156	0.999957
SPDL1	0.000782799	0.256187	0.999957
ABCC1	0.00078242	0.257384	0.999957
AC068279.2	0.000782388	0.506649	0.999957
ZNF519	0.000781347	0.260269	0.999957
DOK6	0.000781314	0.618147	0.999957
AC093843.1	0.000781181	0.415795	0.999957
HIST1H4H	0.000781055	0.26028	0.999957
FBXO45	0.000781043	0.2476	0.999957
AP006545.1	0.000780728	0.438885	0.999957
DIO2	0.000780663	0.545361	0.999957
SHCBP1	0.000780438	0.29241	0.999957
TSLP	0.000780303	0.473162	0.999957
ZNF765	0.000780187	0.2926	0.999957
AC110615.1	0.000780025	0.514789	0.999957
BOP1	0.000780016	0.260684	0.999957
ZBTB8B	0.000779903	0.27571	0.999957
TRAP1	0.000779499	0.340721	0.999957
NCS1	0.000778973	0.278972	0.999957
SKIV2L	0.000778968	0.250571	0.999957
HIST2H4B	0.000778596	0.508674	0.999957
HMCN1	0.000778488	0.38259	0.999957
TPX2	0.000778173	0.296318	0.999957
KIAA0040	0.000778057	0.24871	0.999957
SASS6	0.000777928	0.248389	0.999957
KIF15	0.000777752	0.300478	0.999957
AL590705.3	0.00077771	0.459717	0.999957
KIF14	0.000776785	0.310641	0.999957
CENPF	0.000776674	0.2778	0.999957
GAPLINC	0.000776354	0.41712	0.999957
LDLR	0.000776184	0.252771	0.999957
PKP2	0.000776137	0.254463	0.999957
AC092100.1	0.000775318	0.548828	0.999957
PRH1	0.000775316	0.251256	0.999957
NPIPB4	0.000775177	0.251742	0.999957
WDR63	0.000774996	0.347895	0.999957
SBK1	0.00077451	0.254822	0.999957
MCUB	0.000774276	0.25138	0.999957
FAM27C	0.00077423	0.259514	0.999957
AL391095.3	0.000773969	0.562982	0.999957
CCNE2	0.000773834	0.269031	0.999957
C8orf58	0.000773435	0.264904	0.999957
CTPS1	0.000772839	0.272942	0.999957
PDSS1	0.000772283	0.250349	0.999957
ARHGEF4	0.000772274	0.333004	0.999957
LINC00824	0.000772255	0.392059	0.999957
LATS2-AS1	0.000771725	0.410088	0.999957
HIRIP3	0.000771174	0.274751	0.999957
WNT9A	0.000770708	0.354455	0.999957
AL031587.3	0.000770689	0.418939	0.999957
AC024940.6	0.00077043	0.524646	0.999957
VCL	0.000770425	0.313214	0.999957
PABPC1	0.000769968	0.390406	0.999957
UBAC2-AS1	0.000769849	0.26705	0.999957
ADGRL2	0.0007693	0.284039	0.999957
CHODL-AS1	0.000768819	0.290759	0.999957
EPHA6	0.000768536	0.409263	0.999957
HEATR4	0.000768254	0.285228	0.999957
CHAF1A	0.000768016	0.252856	0.999957
C1orf141	0.000767992	0.558074	0.999957
TET2-AS1	0.000767124	0.420779	0.999957
KCNJ1	0.000766915	0.493043	0.999957
RASL11A	0.000766789	0.430812	0.999957
AC022211.3	0.000766216	0.533603	0.999957
PRDM4	0.000765548	0.311983	0.999957
GDPD5	0.000765051	0.373559	0.999957
P2RX7	0.00076502	0.376442	0.999957
EFHD1	0.000764975	0.355319	0.999957
RABGAP1L-DT	0.000764541	0.420896	0.999957
ST7-AS1	0.000764426	0.442179	0.999957
AP002478.1	0.000764082	0.567538	0.999957
AC007277.1	0.000763622	0.461964	0.999957
QARS	0.000763318	0.260506	0.999957
CCDC114	0.000763058	0.500879	0.999957
DVL1	0.000762782	0.257344	0.999957
SLC12A4	0.000762419	0.25483	0.999957
CENPW	0.000762328	0.292266	0.999957
RPAP1	0.000762167	0.281518	0.999957
COX6B2	0.000761755	0.459417	0.999957
CALML6	0.000761662	0.563421	0.999957
AL159169.3	0.000761646	0.572	0.999957
ACPP	0.000760916	0.2556	0.999957
CYTH1	0.000760745	0.311908	0.999957
AC009318.2	0.000760698	0.478121	0.999957
AL008721.2	0.000759669	0.366612	0.999957
VPS33B-DT	0.000759325	0.369923	0.999957
NCAPH	0.000759042	0.291815	0.999957
PTCH2	0.000758922	0.257027	0.999957
USP10	0.000758788	0.337539	0.999957
LAIR1	0.000758779	0.521265	0.999957
TMEM131L	0.00075851	0.260072	0.999957
AP001150.1	0.000758228	0.582454	0.999957
KDELR3	0.000758133	0.32505	0.999957
INTS1	0.00075751	0.280025	0.999957
ADAMTS10	0.000757435	0.570929	0.999957
AC108488.1	0.000757213	0.370558	0.999957
RPL21	0.000756946	0.380911	0.999957
PEBP4	0.000756923	0.302925	0.999957
TRIP13	0.000756614	0.33696	0.999957
HSPA9	0.000756516	0.339963	0.999957
LDB1	0.000756243	0.269115	0.999957
ACAD10	0.000756228	0.305358	0.999957
PHLDB3	0.000756177	0.281177	0.999957
AC055822.1	0.00075598	0.520909	0.999957
AL049840.6	0.000755423	0.363157	0.999957
EIF4EBP1	0.00075527	0.265523	0.999957
GDPD3	0.000754876	0.407161	0.999957
PCDHB14	0.000754725	0.495042	0.999957
NCAPG	0.000754689	0.317672	0.999957
TRIB3	0.00075439	0.288458	0.999957
CIP2A	0.000754214	0.293297	0.999957
ECI2	0.000754209	0.26425	0.999957
TOP2A	0.000753848	0.291718	0.999957
POLG	0.0007534	0.279917	0.999957
C4orf47	0.0007533	0.587003	0.999957
AL138759.1	0.000752914	0.564907	0.999957
ATP5MG	0.000752891	0.307659	0.999957
AC244517.11	0.000752884	0.514401	0.999957
ZNF350-AS1	0.000752618	0.276907	0.999957
CCT7	0.000752424	0.339696	0.999957
ST3GAL6	0.000751112	0.259533	0.999957
MMP28	0.000750767	0.390722	0.999957
HES7	0.000750567	0.496058	0.999957
MBOAT1	0.000750333	0.271852	0.999957
RCAN1	0.000750036	0.2601	0.999957
PDLIM7	0.000749328	0.260803	0.999957
BX842242.1	0.000747844	0.524212	0.999957
AP000350.5	0.000747035	0.488268	0.999957
TGFBRAP1	0.000746887	0.262513	0.999957
FKBP9	0.000746878	0.546723	0.999957
CYP1B1-AS1	0.000746742	0.39086	0.999957
TCFL5	0.000746679	0.27135	0.999957
NNAT	0.00074635	0.346503	0.999957
AL603824.1	0.000745552	0.619552	0.999957
SMC4	0.000745256	0.264347	0.999957
LRRTM4	0.000745219	0.587886	0.999957
COL4A3	0.000744465	0.384014	0.999957
CABP4	0.000744434	0.536742	0.999957
NPM1	0.000743795	0.316305	0.999957
NANOS1	0.000743543	0.359808	0.999957
GATD3B	0.00074309	0.269422	0.999957
AP000763.3	0.000743028	0.32909	0.999957
SLCO4A1	0.000742961	0.528087	0.999957
A2ML1	0.000742731	0.438359	0.999957
FAM117A	0.000742241	0.271614	0.999957
AC099501.1	0.000742105	0.460492	0.999957
CD58	0.000741994	0.263632	0.999957
KIF11	0.000741436	0.298146	0.999957
LINC01772	0.000740915	0.285474	0.999957
AC008747.1	0.000740871	0.553739	0.999957
HRH4	0.000740208	0.474744	0.999957
RAB40A	0.000739967	0.376631	0.999957
GIPR	0.000739797	0.264657	0.999957
VEGFA	0.000739767	0.356286	0.999957
EFCAB3	0.000739363	0.452388	0.999957
LINC02503	0.000739155	0.535287	0.999957
EIF4E2	0.000738548	0.323195	0.999957
IZUMO1	0.000738191	0.385879	0.999957
ZFP69	0.000738152	0.285547	0.999957
CCNB2	0.000738105	0.317681	0.999957
AC092115.3	0.000737827	0.265517	0.999957
EZH2	0.000737609	0.267332	0.999957
EHBP1L1	0.000737572	0.285313	0.999957
POM121C	0.000737485	0.29515	0.999957
LINC00519	0.000737172	0.458183	0.999957
DNAH11	0.000736618	0.670178	0.999957
TOMM70	0.000736002	0.298289	0.999957
NUFIP2	0.000735561	0.357354	0.999957
HCP5	0.000735331	0.295223	0.999957
ATG4B	0.000734857	0.326773	0.999957
KPNA7	0.000734772	0.538566	0.999957
AKAP8	0.000734452	0.323413	0.999957
POLG2	0.000733592	0.294507	0.999957
BRCA1	0.000733517	0.273667	0.999957
AC105760.1	0.000733504	0.53775	0.999957
AC093866.1	0.000733503	0.306624	0.999957
SIM2	0.000733282	0.563958	0.999957
LRRC37A2	0.000733215	0.267645	0.999957
AC010325.2	0.000733099	0.56481	0.999957
AC068413.1	0.000732995	0.584348	0.999957
AC024941.1	0.000732415	0.559751	0.999957
ALDH4A1	0.000732333	0.285242	0.999957
HIST1H2AI	0.00073227	0.523561	0.999957
TAS2R43	0.000731693	0.488982	0.999957
AC023421.2	0.00073108	0.564932	0.999957
IL11	0.000730976	0.59547	0.999957
AC010487.2	0.000730827	0.561115	0.999957
MAGIX	0.000730724	0.360368	0.999957
PKP1	0.000730534	0.301647	0.999957
FAM83D	0.000729929	0.312105	0.999957
AC008972.2	0.000729853	0.483756	0.999957
AL450992.1	0.000729844	0.30819	0.999957
XRCC2	0.000729693	0.269514	0.999957
SMYD4	0.000729366	0.308554	0.999957
POU2F1	0.000729338	0.336453	0.999957
LINC01775	0.000729324	0.499536	0.999957
ALDH1L2	0.00072925	0.325045	0.999957
SH2D3A	0.000729114	0.278992	0.999957
AC015813.1	0.00072768	0.286474	0.999957
[truncated: 18,895 more rows]

## Sheet: Table S2G
Term	Overlap	P-value	Adjusted P-value	Old P-value	Old Adjusted P-value	Odds Ratio	Combined Score	Genes
MyD88 Deficiency (TLR2/4) R-HSA-5602498	2/17	0.000718746	0.0433294	0	0	59.0756	427.589	TLR4;S100A8
Regulation Of TLR By Endogenous Ligand R-HSA-5686938	2/18	0.00080738	0.0433294	0	0	55.3806	394.405	TLR4;S100A8
IRAK4 Deficiency (TLR2/4) R-HSA-5603041	2/18	0.00080738	0.0433294	0	0	55.3806	394.405	TLR4;S100A8
Diseases Associated With TLR Signaling Cascade R-HSA-5602358	2/31	0.00240655	0.0966119	0	0	30.5349	184.112	TLR4;S100A8
Defective B3GALTL Causes PpS R-HSA-5083635	2/37	0.00341604	0.0966119	0	0	25.2927	143.644	SPON1;THSD7B
O-glycosylation Of TSR Domain-Containing Proteins R-HSA-5173214	2/38	0.00360044	0.0966119	0	0	24.5889	138.354	SPON1;THSD7B
Toll Like Receptor 4 (TLR4) Cascade R-HSA-166016	3/140	0.00434637	0.0999665	0	0	9.86198	53.6335	ITGB2;TLR4;S100A8
Toll-like Receptor Cascades R-HSA-168898	3/162	0.00651568	0.131128	0	0	8.48799	42.7247	ITGB2;TLR4;S100A8
Diseases Associated With O-glycosylation Of Proteins R-HSA-3906995	2/69	0.011473	0.188089	0	0	13.1914	58.9359	SPON1;THSD7B
Metal Sequestration By Antimicrobial Proteins R-HSA-6799990	1/6	0.014019	0.188089	0	0	86.7304	370.108	S100A8
Mitochondrial Uncoupling R-HSA-166187	1/6	0.014019	0.188089	0	0	86.7304	370.108	PM20D1
FGFR1b Ligand Binding And Activation R-HSA-190370	1/6	0.014019	0.188089	0	0	86.7304	370.108	FGFR1
ER-Phagosome Pathway R-HSA-1236974	2/89	0.0185911	0.19136	0	0	10.1487	40.4431	TLR4;S100A8
Adenylate Cyclase Activating Pathway R-HSA-170660	1/9	0.0209563	0.19136	0	0	54.1984	209.494	ADCY2
TRIF-mediated Programmed Cell Death R-HSA-2562578	1/9	0.0209563	0.19136	0	0	54.1984	209.494	TLR4
Stimuli-sensing Channels R-HSA-2672351	2/100	0.0231206	0.19136	0	0	9.00454	33.9204	MCOLN2;CLCA4
Antigen processing-Cross Presentation R-HSA-1236975	2/104	0.0248694	0.19136	0	0	8.64967	31.9529	TLR4;S100A8
Signaling By Activated Point Mutants Of FGFR1 R-HSA-1839122	1/11	0.0255545	0.19136	0	0	43.3543	158.978	FGFR1
O-linked Glycosylation R-HSA-5173105	2/107	0.0262156	0.19136	0	0	8.40127	30.5924	SPON1;THSD7B
Butyrophilin (BTN) Family Interactions R-HSA-8851680	1/12	0.0278457	0.19136	0	0	39.4111	141.134	XDH
FGFR1c Ligand Binding And Activation R-HSA-190373	1/12	0.0278457	0.19136	0	0	39.4111	141.134	FGFR1
MyD88:MAL(TIRAP) Cascade Initiated On Plasma Membrane R-HSA-166058	2/112	0.0285237	0.19136	0	0	8.01737	28.518	TLR4;S100A8
Adenylate Cyclase Inhibitory Pathway R-HSA-170670	1/13	0.0301317	0.19136	0	0	36.125	126.516	ADCY2
IRAK2 Mediated Activation Of TAK1 Complex Upon TLR7/8 Or 9 Stimulation R-HSA-975163	1/15	0.0346877	0.19136	0	0	30.9612	104.072	TLR4
PKA Activation In Glucagon Signaling R-HSA-164378	1/16	0.0369579	0.19136	0	0	28.8957	95.2971	ADCY2
Phospholipase C-mediated Cascade: FGFR1 R-HSA-5654219	1/16	0.0369579	0.19136	0	0	28.8957	95.2971	FGFR1
TRAF6-mediated Induction Of TAK1 Complex Within TLR4 Complex R-HSA-937072	1/16	0.0369579	0.19136	0	0	28.8957	95.2971	TLR4
CRMPs In Sema3A Signaling R-HSA-399956	1/16	0.0369579	0.19136	0	0	28.8957	95.2971	CRMP1
Caspase Activation Via Death Receptors In Presence Of Ligand R-HSA-140534	1/16	0.0369579	0.19136	0	0	28.8957	95.2971	TLR4
FGFR1 Ligand Binding And Activation R-HSA-190242	1/16	0.0369579	0.19136	0	0	28.8957	95.2971	FGFR1
PKA Activation R-HSA-163615	1/17	0.0392229	0.19136	0	0	27.0883	87.7254	ADCY2
Activation Of IRF3/IRF7 Mediated By TBK1/IKK Epsilon R-HSA-936964	1/17	0.0392229	0.19136	0	0	27.0883	87.7254	TLR4
Purine Catabolism R-HSA-74259	1/17	0.0392229	0.19136	0	0	27.0883	87.7254	XDH
PKA-mediated Phosphorylation Of CREB R-HSA-111931	1/19	0.0437372	0.194128	0	0	24.0761	75.3475	ADCY2
Diseases Of Glycosylation R-HSA-3781865	2/143	0.0445114	0.194128	0	0	6.24492	19.4342	SPON1;THSD7B
Chondroitin Sulfate Biosynthesis R-HSA-2022870	1/20	0.0459865	0.194128	0	0	22.8078	70.2344	CSGALNACT1
SHC-mediated cascade:FGFR1 R-HSA-5654688	1/20	0.0459865	0.194128	0	0	22.8078	70.2344	FGFR1
Signal Transduction By L1 R-HSA-445144	1/20	0.0459865	0.194128	0	0	22.8078	70.2344	FGFR1
PI-3K cascade:FGFR1 R-HSA-5654689	1/21	0.0482307	0.194128	0	0	21.6663	65.687	FGFR1
Azathioprine ADME R-HSA-9748787	1/21	0.0482307	0.194128	0	0	21.6663	65.687	XDH
FRS-mediated FGFR1 Signaling R-HSA-5654693	1/22	0.0504697	0.198186	0	0	20.6335	61.6196	FGFR1
IKK Complex Recruitment Mediated By RIP1 R-HSA-937041	1/23	0.0527035	0.20203	0	0	19.6947	57.9628	TLR4
RHO GTPases Activate NADPH Oxidases R-HSA-5668599	1/24	0.0549322	0.205676	0	0	18.8374	54.6597	S100A8
TRP Channels R-HSA-3295583	1/25	0.0571558	0.20781	0	0	18.0516	51.6633	MCOLN2
Metal Ion SLC Transporters R-HSA-425410	1/26	0.0593743	0.20781	0	0	17.3287	48.9344	SLC30A10
Caspase Activation Via Extrinsic Apoptotic Signaling Pathway R-HSA-5357769	1/26	0.0593743	0.20781	0	0	17.3287	48.9344	TLR4
Synthesis Of PC R-HSA-1483191	1/27	0.0615876	0.21097	0	0	16.6614	46.4402	PCYT1B
Ion Channel Transport R-HSA-983712	2/175	0.0636919	0.213633	0	0	5.08157	13.9931	MCOLN2;CLCA4
EGR2 And SOX10-mediated Initiation Of Schwann Cell Myelination R-HSA-9619665	1/29	0.065999	0.215289	0	0	15.4697	42.0485	POU3F1
Downstream Signaling Of Activated FGFR1 R-HSA-5654687	1/30	0.0681971	0.215289	0	0	14.9355	40.1072	FGFR1
FGFR1 Mutant Receptor Activation R-HSA-1839124	1/30	0.0681971	0.215289	0	0	14.9355	40.1072	FGFR1
Glucagon Signaling In Metabolic Regulation R-HSA-163359	1/32	0.0725781	0.222899	0	0	13.9705	36.646	ADCY2
Negative Regulation Of FGFR1 Signaling R-HSA-5654726	1/33	0.074761	0.222899	0	0	13.5333	35.098	FGFR1
CaM Pathway R-HSA-111997	1/33	0.074761	0.222899	0	0	13.5333	35.098	ADCY2
Detoxification Of Reactive Oxygen Species R-HSA-3299685	1/34	0.0769389	0.223456	0	0	13.1225	33.6559	NOX5
Nucleotide Catabolism R-HSA-8956319	1/35	0.0791118	0.223456	0	0	12.7359	32.3097	XDH
Ca-dependent Events R-HSA-111996	1/35	0.0791118	0.223456	0	0	12.7359	32.3097	ADCY2
Signaling By FGFR1 In Disease R-HSA-5655302	1/36	0.0812797	0.225621	0	0	12.3714	31.0505	FGFR1
Transport Of Small Molecules R-HSA-382551	4/706	0.0834129	0.227618	0	0	2.55098	6.33652	ADCY2;SLC30A10;MCOLN2;CLCA4
FCGR3A-mediated IL10 Synthesis R-HSA-9664323	1/38	0.0856005	0.229695	0	0	11.7015	28.7631	ADCY2
DAG And IP3 Signaling R-HSA-1489509	1/39	0.0877534	0.231611	0	0	11.393	27.7218	ADCY2
Adaptive Immune System R-HSA-1280218	4/733	0.0926898	0.236928	0	0	2.45306	5.83459	ITGB2;XDH;TLR4;S100A8
Activation Of GABAB Receptors R-HSA-991365	1/42	0.0941824	0.236928	0	0	10.5578	24.943	ADCY2
Vasopressin Regulates Renal Water Homeostasis Via Aquaporins R-HSA-432040	1/42	0.0941824	0.236928	0	0	10.5578	24.943	ADCY2
GPER1 Signaling R-HSA-9634597	1/43	0.0963156	0.238566	0	0	10.3059	24.1171	ADCY2
PI3K Cascade R-HSA-109704	1/44	0.0984438	0.239214	0	0	10.0657	23.3351	FGFR1
Heme Signaling R-HSA-9707616	1/45	0.100567	0.239214	0	0	9.83646	22.5937	TLR4
PLC Beta Mediated Events R-HSA-112043	1/47	0.104799	0.239214	0	0	9.40784	21.2214	ADCY2
G Alpha (Z) Signaling Events R-HSA-418597	1/47	0.104799	0.239214	0	0	9.40784	21.2214	ADCY2
IRS-mediated Signaling R-HSA-112399	1/47	0.104799	0.239214	0	0	9.40784	21.2214	FGFR1
Signaling By FGFR1 R-HSA-5654736	1/49	0.109012	0.239214	0	0	9.01495	19.9798	FGFR1
Chondroitin Sulfate/Dermatan Sulfate Metabolism R-HSA-1793185	1/50	0.111111	0.239214	0	0	8.83052	19.4027	CSGALNACT1
Aquaporin-mediated Transport R-HSA-445717	1/50	0.111111	0.239214	0	0	8.83052	19.4027	ADCY2
IRS-related Events Triggered By IGF1R R-HSA-2428928	1/51	0.113205	0.239214	0	0	8.65348	18.8521	FGFR1
Diseases Of Metabolism R-HSA-5668914	2/247	0.114484	0.239214	0	0	3.57515	7.74848	SPON1;THSD7B
G-protein Mediated Events R-HSA-112040	1/52	0.115294	0.239214	0	0	8.48338	18.3264	ADCY2
IGF1R Signaling Cascade R-HSA-2428924	1/52	0.115294	0.239214	0	0	8.48338	18.3264	FGFR1
Insulin Receptor Signaling Cascade R-HSA-74751	1/53	0.117378	0.239214	0	0	8.31982	17.824	FGFR1
Signaling By Type 1 Insulin-like Growth Factor 1 Receptor (IGF1R) R-HSA-2404192	1/53	0.117378	0.239214	0	0	8.31982	17.824	FGFR1
Meiotic Recombination R-HSA-912446	1/56	0.123603	0.248751	0	0	7.86482	16.4428	TEX15
NCAM Signaling For Neurite Out-Growth R-HSA-375165	1/57	0.125668	0.249785	0	0	7.72399	16.0204	FGFR1
GABA Receptor Activation R-HSA-977443	1/59	0.129785	0.254821	0	0	7.4569	15.2261	ADCY2
Signaling By FGFR In Disease R-HSA-1226099	1/61	0.133882	0.259699	0	0	7.20761	14.493	FGFR1
Nervous System Development R-HSA-9675108	3/545	0.135978	0.260624	0	0	2.44184	4.87212	CRMP1;POU3F1;FGFR1
Semaphorin Interactions R-HSA-373755	1/64	0.139993	0.265163	0	0	6.86335	13.4945	CRMP1
Integrin Cell Surface Interactions R-HSA-216083	1/66	0.144043	0.269662	0	0	6.65151	12.8882	ITGB2
Intracellular Signaling By Second Messengers R-HSA-9006925	2/306	0.161576	0.299009	0	0	2.87266	5.23623	ADCY2;FGFR1
Signaling By Insulin Receptor R-HSA-74752	1/77	0.165988	0.303683	0	0	5.68564	10.2105	FGFR1
Constitutive Signaling By Aberrant PI3K In Cancer R-HSA-2219530	1/78	0.167956	0.30383	0	0	5.61152	10.0113	FGFR1
Transport Of Bile Salts And Organic Acids, Metal Ions And Amine Compounds R-HSA-425366	1/86	0.183533	0.324228	0	0	5.08133	8.61468	SLC30A10
Signaling By FGFR R-HSA-190236	1/86	0.183533	0.324228	0	0	5.08133	8.61468	FGFR1
Opioid Signaling R-HSA-111885	1/88	0.187383	0.324228	0	0	4.96402	8.31276	ADCY2
Meiosis R-HSA-1500620	1/88	0.187383	0.324228	0	0	4.96402	8.31276	TEX15
Antimicrobial Peptides R-HSA-6803157	1/89	0.189301	0.324228	0	0	4.90736	8.1679	S100A8
Metabolism Of Nucleotides R-HSA-15869	1/95	0.200717	0.329501	0	0	4.59274	7.3753	XDH
Drug ADME R-HSA-9748784	1/95	0.200717	0.329501	0	0	4.59274	7.3753	XDH
Hedgehog Off State R-HSA-5610787	1/98	0.206365	0.329501	0	0	4.45002	7.02261	ADCY2
L1CAM Interactions R-HSA-373760	1/99	0.20824	0.329501	0	0	4.40439	6.91078	FGFR1
TRAF6 Mediated Induction Of NFkB And MAP Kinases Upon TLR7/8 Or 9 Activation R-HSA-975138	1/101	0.211975	0.329501	0	0	4.31587	6.69515	TLR4
MyD88 Dependent Cascade Initiated On Endosome R-HSA-975155	1/102	0.213836	0.329501	0	0	4.27292	6.59117	TLR4
Toll Like Receptor 7/8 (TLR7/8) Cascade R-HSA-168181	1/103	0.215693	0.329501	0	0	4.23082	6.48964	TLR4
PI3K/AKT Signaling In Cancer R-HSA-2219528	1/105	0.219394	0.329501	0	0	4.14904	6.29361	FGFR1
Integration Of Energy Metabolism R-HSA-163685	1/105	0.219394	0.329501	0	0	4.14904	6.29361	ADCY2
Disease R-HSA-1643685	6/1736	0.220314	0.329501	0	0	1.54149	2.33182	SPON1;THSD7B;ADCY2;TLR4;S100A8;FGFR1
PI5P, PP2A And IER3 Regulate PI3K/AKT Signaling R-HSA-6811558	1/106	0.221238	0.329501	0	0	4.10932	6.19896	FGFR1
Toll Like Receptor 9 (TLR9) Cascade R-HSA-168138	1/106	0.221238	0.329501	0	0	4.10932	6.19896	TLR4
Class I MHC Mediated Antigen Processing And Presentation R-HSA-983169	2/378	0.222778	0.329501	0	0	2.31407	3.47475	TLR4;S100A8
Interleukin-4 And Interleukin-13 Signaling R-HSA-6785807	1/107	0.223078	0.329501	0	0	4.07034	6.10646	ITGB2
MyD88-independent TLR4 Cascade R-HSA-166166	1/107	0.223078	0.329501	0	0	4.07034	6.10646	TLR4
Respiratory Electron Transport, ATP Synthesis By Chemiosmotic Coupling, Heat Production By Uncoupling Proteins R-HSA-163200	1/112	0.232214	0.336416	0	0	3.88602	5.67396	PM20D1
Reproduction R-HSA-1474165	1/113	0.234028	0.336416	0	0	3.85113	5.59304	TEX15
Negative Regulation Of PI3K/AKT Network R-HSA-199418	1/113	0.234028	0.336416	0	0	3.85113	5.59304	FGFR1
Glycosaminoglycan Metabolism R-HSA-1630316	1/120	0.246612	0.351368	0	0	3.62331	5.07241	CSGALNACT1
Immunoregulatory Interactions Between A Lymphoid And A non-Lymphoid Cell R-HSA-198933	1/123	0.251944	0.355815	0	0	3.53368	4.87135	ITGB2
Glycerophospholipid Biosynthesis R-HSA-1483206	1/127	0.258994	0.362592	0	0	3.42081	4.62134	PCYT1B
ADORA2B Mediated Anti-Inflammatory Cytokine Production R-HSA-9660821	1/131	0.26598	0.369162	0	0	3.31488	4.39001	ADCY2
Cell Surface Interactions At Vascular Wall R-HSA-202733	1/134	0.271177	0.372348	0	0	3.23962	4.22765	ITGB2
Signaling By Hedgehog R-HSA-5358351	1/135	0.272901	0.372348	0	0	3.21528	4.17551	ADCY2
Neutrophil Degranulation R-HSA-6798695	2/468	0.30135	0.406879	0	0	1.85856	2.22931	ITGB2;S100A8
G Alpha (S) Signaling Events R-HSA-418555	1/153	0.303264	0.406879	0	0	2.83195	3.37895	ADCY2
Citric Acid (TCA) Cycle And Respiratory Electron Transport R-HSA-1428517	1/163	0.319593	0.425243	0	0	2.6558	3.02949	PM20D1
Anti-inflammatory Response Favoring Leishmania Infection R-HSA-9662851	1/165	0.322813	0.426007	0	0	2.62314	2.96594	ADCY2
Apoptosis R-HSA-109581	1/178	0.343385	0.4467	0	0	2.42889	2.59624	TLR4
Axon Guidance R-HSA-422475	2/519	0.345575	0.4467	0	0	1.67084	1.77534	CRMP1;FGFR1
Neurotransmitter Receptors And Postsynaptic Signal Transmission R-HSA-112314	1/182	0.349591	0.4467	0	0	2.37473	2.49582	ADCY2
Cellular Response To Chemical Stress R-HSA-9711123	1/182	0.349591	0.4467	0	0	2.37473	2.49582	NOX5
Phospholipid Metabolism R-HSA-1483257	1/208	0.388553	0.488727	0	0	2.07372	1.96034	PCYT1B
Programmed Cell Death R-HSA-5357801	1/208	0.388553	0.488727	0	0	2.07372	1.96034	TLR4
Transmission Across Chemical Synapses R-HSA-112315	1/246	0.44142	0.54002	0	0	1.74871	1.43002	ADCY2
Innate Immune System R-HSA-168249	3/1035	0.441781	0.54002	0	0	1.25007	1.02123	ITGB2;TLR4;S100A8
Leishmania Infection R-HSA-9658195	1/247	0.442749	0.54002	0	0	1.74152	1.4189	ADCY2
SLC-mediated Transmembrane Transport R-HSA-425407	1/247	0.442749	0.54002	0	0	1.74152	1.4189	SLC30A10
Developmental Biology R-HSA-1266738	3/1073	0.46551	0.560816	0	0	1.20325	0.920031	CRMP1;POU3F1;FGFR1
PIP3 Activates AKT Signaling R-HSA-1257604	1/268	0.469954	0.560816	0	0	1.60283	1.21033	FGFR1
RHO GTPase Effectors R-HSA-195258	1/269	0.471217	0.560816	0	0	1.59677	1.20147	S100A8
RAF/MAP Kinase Cascade R-HSA-5673001	1/271	0.473733	0.560816	0	0	1.58478	1.18401	FGFR1
MAPK1/MAPK3 Signaling R-HSA-5684996	1/277	0.481211	0.565511	0	0	1.54986	1.13364	FGFR1
Metabolism Of Carbohydrates R-HSA-71387	1/285	0.491021	0.572858	0	0	1.50559	1.07088	CSGALNACT1
Extracellular Matrix Organization R-HSA-1474244	1/291	0.498259	0.57712	0	0	1.47399	1.02683	ITGB2
Cellular Responses To Stress R-HSA-2262752	2/722	0.509958	0.586452	0	0	1.18722	0.799506	NOX5;TLR4
Cellular Responses To Stimuli R-HSA-8953897	2/736	0.520342	0.592761	0	0	1.16373	0.760229	NOX5;TLR4
G Alpha (I) Signaling Events R-HSA-418594	1/312	0.522808	0.592761	0	0	1.37299	0.890442	ADCY2
MAPK Family Signaling Cascades R-HSA-5683057	1/318	0.529603	0.596266	0	0	1.34659	0.855931	FGFR1
Metabolism R-HSA-1430728	5/2049	0.534684	0.597807	0	0	1.04306	0.653041	CSGALNACT1;PM20D1;PCYT1B;ADCY2;XDH
Neuronal System R-HSA-112316	1/386	0.600296	0.666536	0	0	1.10491	0.563873	ADCY2
Diseases Of Signal Transduction By Growth Factor Receptors And Second Messengers R-HSA-5663202	1/424	0.635155	0.700411	0	0	1.0037	0.455565	FGFR1
Signaling By Interleukins R-HSA-449147	1/453	0.659739	0.722572	0	0	0.937909	0.390086	ITGB2
Immune System R-HSA-168256	4/1943	0.682245	0.742172	0	0	0.864219	0.330449	ITGB2;XDH;TLR4;S100A8
Signaling By Receptor Tyrosine Kinases R-HSA-9006934	1/496	0.693234	0.749065	0	0	0.854545	0.313095	FGFR1
Hemostasis R-HSA-109582	1/576	0.74718	0.801973	0	0	0.732628	0.213524	ITGB2
GPCR Downstream Signaling R-HSA-388396	1/619	0.772217	0.823357	0	0	0.680139	0.175809	ADCY2
Signaling By Rho GTPases R-HSA-194315	1/644	0.78564	0.829904	0	0	0.65285	0.157504	S100A8
Cell Cycle R-HSA-1640170	1/654	0.79079	0.829904	0	0	0.642519	0.150814	TEX15
Signaling By Rho GTPases, Miro GTPases And RHOBTB3 R-HSA-9716542	1/660	0.793821	0.829904	0	0	0.636472	0.146959	S100A8
Signaling By GPCR R-HSA-372790	1/689	0.807878	0.83915	0	0	0.608727	0.129869	ADCY2
Cytokine Signaling In Immune System R-HSA-1280215	1/702	0.81387	0.839956	0	0	0.597035	0.122962	ITGB2
Metabolism Of Lipids R-HSA-556833	1/732	0.82701	0.84808	0	0	0.571641	0.108577	PCYT1B
Post-translational Protein Modification R-HSA-597592	2/1383	0.845535	0.86159	0	0	0.597699	0.100285	SPON1;THSD7B
Infectious Disease R-HSA-5663205	1/961	0.901444	0.912783	0	0	0.430095	0.0446256	ADCY2
Signal Transduction R-HSA-162582	3/2465	0.940351	0.944607	0	0	0.48439	0.0297912	ADCY2;S100A8;FGFR1
Metabolism Of Proteins R-HSA-392499	2/1890	0.944607	0.944607	0	0	0.425259	0.0242342	SPON1;THSD7B

## Sheet: Table S2H
Term	Overlap	P-value	Adjusted P-value	Old P-value	Old Adjusted P-value	Odds Ratio	Combined Score	Genes
GDP-mannose	2024-05-02	0.0148138	0.351323	0	0	15.9958	67.3776	GMPPB	GMPPA
3,4-Dihydroxyphenylglycol	2024-06-02	0.0216342	0.351323	0	0	11.9962	45.9874	ADH1C	COMT
UDP-GlcNAc	2024-06-02	0.0216342	0.351323	0	0	11.9962	45.9874	B3GNT3	UAP1
Dopamine	2024-06-02	0.0216342	0.351323	0	0	11.9962	45.9874	MAOA	COMT
Ethanol	2024-06-02	0.0216342	0.351323	0	0	11.9962	45.9874	ADH1C	AKR1A1
Pregnenolone	2024-07-02	0.0294912	0.351323	0	0	9.5965	33.8148	STS	CYP21A2
3,4-Dihydroxymandelaldehyde	2024-08-02	0.0382909	0.351323	0	0	7.99667	26.0895	ADH1C	MAOA
S-(Formylmethyl)glutathione	2019-03-01	0.0385598	0.351323	0	0	4.50141	14.6545	GSTA4	MGST1	GSTT2
Aflatoxin B1exo-8,9-epoxide-GSH	2019-03-01	0.0385598	0.351323	0	0	4.50141	14.6545	GSTA4	MGST1	GSTT2
NADP+	1999-08-01	0.0453554	0.35741	0	0	2.11554	6.54384	ALDH1L1	CYP2A13	IDH1	TECR	AKR1A1	DHCR24	HSD17B7	DHRS3
Dihydroceramide	2024-09-02	0.0479453	0.35741	0	0	6.85393	20.8201	CERS5	DEGS2
Cholesterol	2024-10-02	0.0583718	0.398874	0	0	5.99688	17.0367	STS	DHCR24
UDP-glucose	2024-11-02	0.0694932	0.407032	0	0	5.33028	14.2133	GALE	UGP2
Choline	2024-11-02	0.0694932	0.407032	0	0	5.33028	14.2133	PHOSPHO1	CHDH
Acetaldehyde	2014-02-01	0.106326	0.488202	0	0	3.99708	8.95843	ADH1C	AKR1A1
UTP	2014-02-01	0.106326	0.488202	0	0	3.99708	8.95843	UGP2	UAP1
Phosphatidylcholine	1932-03-01	0.135474	0.488202	0	0	2.48185	4.96117	PLA2G4B	LCAT	CHPT1
Glutathione	1936-03-01	0.174126	0.488202	0	0	2.18057	3.81158	GSTA4	MGST1	GSTT2
Aflatoxin B1	2024-05-01	0.185069	0.488202	0	0	5.99064	10.1064	CYP2A13
1-Radyl-2-acyl-sn-glycero-3-phosphocholine	2020-02-01	0.190347	0.488202	0	0	2.66389	4.41914	PLA2G4B	CHPT1
Retinal	2020-02-01	0.190347	0.488202	0	0	2.66389	4.41914	ADH1C	DHRS3
Retinol	2020-02-01	0.190347	0.488202	0	0	2.66389	4.41914	ADH1C	DHRS3
Isocitric Acid	2024-06-01	0.217755	0.488202	0	0	4.79226	7.30524	IDH1
Mannose 6-Phosphate	2024-06-01	0.217755	0.488202	0	0	4.79226	7.30524	NANS
11beta-Hydroxyandrost-4-ene-3,17-dione	2024-06-01	0.217755	0.488202	0	0	4.79226	7.30524	HSD17B7
17alpha-Hydroxyprogesterone	2024-06-01	0.217755	0.488202	0	0	4.79226	7.30524	CYP21A2
N4-Acetylaminobutanal	2024-06-01	0.217755	0.488202	0	0	4.79226	7.30524	MAOA
Phosphoethanolamine	2024-06-01	0.217755	0.488202	0	0	4.79226	7.30524	PHOSPHO1
Pyruvaldehyde	2024-06-01	0.217755	0.488202	0	0	4.79226	7.30524	MAOA
Chloral Hydrate	2024-06-01	0.217755	0.488202	0	0	4.79226	7.30524	ADH1C
Galactose	2024-06-01	0.217755	0.488202	0	0	4.79226	7.30524	GALM
1-Acyl-sn-glycero-3-phosphocholine	2023-02-01	0.235016	0.488202	0	0	2.28298	3.30598	PLA2G4B	LCAT
Indoleacetaldehyde	2024-07-01	0.249133	0.488202	0	0	3.99334	5.54982	MAOA
11-Deoxycorticosterone	2024-07-01	0.249133	0.488202	0	0	3.99334	5.54982	CYP21A2
PGH2	2024-07-01	0.249133	0.488202	0	0	3.99334	5.54982	PTGS2
Phosphoenolpyruvic Acid	2024-07-01	0.249133	0.488202	0	0	3.99334	5.54982	NANS
5-Hydroxyindoleacetaldehyde	2024-07-01	0.249133	0.488202	0	0	3.99334	5.54982	MAOA
Serotonin	2024-07-01	0.249133	0.488202	0	0	3.99334	5.54982	MAOA
Cortisol	2024-07-01	0.249133	0.488202	0	0	3.99334	5.54982	CYP21A2
Fructose 1,6-Bisphosphate	2024-07-01	0.249133	0.488202	0	0	3.99334	5.54982	FBP1
Glycerol	2024-07-01	0.249133	0.488202	0	0	3.99334	5.54982	GK
N-Acylsphingosine	2024-02-01	0.250055	0.488202	0	0	2.17909	3.02038	CERS5	DEGS2
Choline Phosphate	2024-09-01	0.308167	0.57431	0	0	2.99469	3.5251	PHOSPHO1
Glucose 1-Phosphate	2024-09-01	0.308167	0.57431	0	0	2.99469	3.5251	UGP2
4-(N-Nitrosomethylamino)-1-(3-pyridyl)-1-butanone	2024-10-01	0.335921	0.586076	0	0	2.66181	2.90371	CYP2A13
Progesterone	2024-10-01	0.335921	0.586076	0	0	2.66181	2.90371	CYP21A2
Ethanolamine	2024-10-01	0.335921	0.586076	0	0	2.66181	2.90371	PHOSPHO1
UDP-alpha-D-galactose	2024-11-01	0.362564	0.600518	0	0	2.39551	2.43037	GALE
Arachidonic Acid	1933-02-01	0.383807	0.600518	0	0	1.54573	1.48021	PLA2G4B	PTGS2
Propanoyl-CoA	2024-12-01	0.38814	0.600518	0	0	2.17762	2.06088	ACSS2
Sphinganine	2024-12-01	0.38814	0.600518	0	0	2.17762	2.06088	CERS5
Sphingosine	2024-12-01	0.38814	0.600518	0	0	2.17762	2.06088	CERS5
Dehydroepiandrosterone	2024-12-01	0.38814	0.600518	0	0	2.17762	2.06088	STS
GTP	1935-02-01	0.412323	0.62612	0	0	1.45189	1.2863	GMPPB	GMPPA
CMP	2014-01-01	0.436256	0.650418	0	0	1.84241	1.52832	CHPT1
Adenosine 3',5'-Bisphosphate	2015-01-01	0.458878	0.671929	0	0	1.71072	1.3326	SULT1A2
1,2-Diacyl-sn-glycerol	1939-02-01	0.467274	0.672219	0	0	1.29466	0.985029	PLCB4	CHPT1
1-(1-Alkenyl)-sn-glycero-3-phosphoethanolamine	2017-01-01	0.501438	0.696914	0	0	1.49672	1.03315	PLA2G4B
alpha-Linolenic Acid	2017-01-01	0.501438	0.696914	0	0	1.49672	1.03315	PLA2G4B
Acetic Acid	2018-01-01	0.521447	0.712645	0	0	1.40861	0.91721	ACSS2
Palmitoyl-CoA	2019-01-01	0.540655	0.722685	0	0	1.33028	0.818089	FADS2
S-Adenosylhomocysteine	1946-02-01	0.555618	0.722685	0	0	1.0883	0.639563	COMT	HNMT
1-Acyl-sn-glycero-3-phosphoethanolamine	2021-01-01	0.57679	0.722685	0	0	1.19713	0.658752	PLA2G4B
1-Organyl-2-lyso-sn-glycero-3-phosphocholine	2021-01-01	0.57679	0.722685	0	0	1.19713	0.658752	PLA2G4B
Estriol	2022-01-01	0.593778	0.722685	0	0	1.14006	0.594257	HSD17B7
Glucose	2022-01-01	0.593778	0.722685	0	0	1.14006	0.594257	GALM
S-Adenosylmethionine	1950-02-01	0.60123	0.722685	0	0	0.997396	0.507453	COMT	HNMT
UDP-glucuronic Acid	2023-01-01	0.610086	0.722685	0	0	1.08819	0.537733	CHSY3
Linoleic Acid	2024-01-01	0.625739	0.722685	0	0	1.04082	0.487958	PLA2G4B
4-(Methylnitrosamino)-1-(3-pyridyl)-1-butanol	2024-01-01	0.625739	0.722685	0	0	1.04082	0.487958	CYP2A13
beta-Estradiol	2024-01-01	0.625739	0.722685	0	0	1.04082	0.487958	HSD17B7
Estrone	2026-01-01	0.655188	0.746187	0	0	0.957453	0.404842	HSD17B7
UDP	1959-02-01	0.690696	0.77585	0	0	0.839518	0.310668	B3GNT3	CHSY3
Phosphatidylethanolamine	1932-01-01	0.730361	0.809319	0	0	0.771898	0.242543	PLA2G4B
1-Phosphatidyl-D-myo-inositol	1935-01-01	0.761564	0.811017	0	0	0.703679	0.191669	PLCB4
Oxoglutaric Acid	1935-01-01	0.761564	0.811017	0	0	0.703679	0.191669	IDH1
Acetyl-CoA	1935-01-01	0.761564	0.811017	0	0	0.703679	0.191669	ACSS2
NAD+	3/107	0.808116	0.849557	0	0	0.689347	0.146866	CYB5R3	ADH1C	HSD17B7
ADP	3/134	0.90877	0.933991	0	0	0.546494	0.0522792	MVK	GK	PIP5K1B
Coenzyme A	1999-02-01	0.911211	0.933991	0	0	0.492294	0.0457741	CERS5	ACSS2
AMP	1964-01-01	0.92745	0.9389	0	0	0.379189	0.0285593	ACSS2
ATP	4/199	0.960611	0.960611	0	0	0.488478	0.0196299	ACSS2	MVK	GK	PIP5K1B
