# Supplementary material for: JUNB O‐GlcNAcylation‐Mediated Promoter Accessibility of Metabolic Genes Modulates Distinct Epithelial Lineage in Pulmonary Fibrosis
Source: Adv Sci (Weinh). 2024 Dec 15;12(5):2406751. doi: 10.1002/advs.202406751 (PMC11791990; doi:10.1002/advs.202406751)
Supplement: Supplementary file 4 — Supplemental Table 3 [file ADVS-12-2406751-s002.xlsx]

## Sheet: Table S3A
seqnames	idx	start	end	Log2FC	FDR
chr6	1399	14001507	14002007	4.68617	0.0251373
chr7	2327	33722373	33722873	3.92225	0.0132035
chr22	3310	45943062	45943562	3.80559	0.0309728
chr22	3310	45943062	45943562	3.80559	0.0309728
chr22	3310	45943062	45943562	3.80559	0.0309728
chr22	3310	45943062	45943562	3.80559	0.0309728
chr5	318	6349265	6349765	3.66524	0.0185266
chr5	318	6349265	6349765	3.66524	0.0185266
chr5	318	6349265	6349765	3.66524	0.0185266
chr5	8968	174571710	174572210	3.52581	0.0251373
chr5	216	1936383	1936883	3.48241	0.0280659
chr5	216	1936383	1936883	3.48241	0.0280659
chr5	216	1936383	1936883	3.48241	0.0280659
chr17	1272	9239850	9240350	3.37028	0.0063299
chr17	1272	9239850	9240350	3.37028	0.0063299
chr17	1272	9239850	9240350	3.37028	0.0063299
chr5	5779	131242735	131243235	3.34488	0.0480097
chr5	5779	131242735	131243235	3.34488	0.0480097
chr5	5779	131242735	131243235	3.34488	0.0480097
chr14	4186	89206373	89206873	3.29038	0.0280659
chr5	219	1973629	1974129	2.9351	0.00131765
chr5	219	1973629	1974129	2.9351	0.00131765
chr20	3606	47795324	47795824	2.71034	0.0415914
chr16	2953	49418988	49419488	2.57059	0.0309728
chr16	2953	49418988	49419488	2.57059	0.0309728
chr1	5195	41007257	41007757	2.54735	0.00901229
chr1	5195	41007257	41007757	2.54735	0.00901229
chr1	5195	41007257	41007757	2.54735	0.00901229
chr1	5195	41007257	41007757	2.54735	0.00901229
chr5	217	1948706	1949206	2.50323	0.000137548
chr5	217	1948706	1949206	2.50323	0.000137548
chr5	217	1948706	1949206	2.50323	0.000137548
chr15	1224	42845553	42846053	2.33427	0.0415914
chr15	1224	42845553	42846053	2.33427	0.0415914
chr5	8959	174503658	174504158	2.29935	0.00613036
chr9	837	14372977	14373477	2.23894	0.0297142
chr15	3478	70200333	70200833	2.2077	0.029689
chr4	82	961555	962055	2.14021	0.00940607
chr4	82	961555	962055	2.14021	0.00940607
chr4	82	961555	962055	2.14021	0.00940607
chr4	82	961555	962055	2.14021	0.00940607
chr4	82	961555	962055	2.14021	0.00940607
chr4	82	961555	962055	2.14021	0.00940607
chr4	82	961555	962055	2.14021	0.00940607
chr16	6077	87790579	87791079	2.12048	0.0415914
chr16	6077	87790579	87791079	2.12048	0.0415914
chr16	6077	87790579	87791079	2.12048	0.0415914
chr16	6077	87790579	87791079	2.12048	0.0415914
chr16	6077	87790579	87791079	2.12048	0.0415914
chr16	6077	87790579	87791079	2.12048	0.0415914
chr17	4052	42107618	42108118	2.10802	0.00613036
chr17	4052	42107618	42108118	2.10802	0.00613036
chr17	4052	42107618	42108118	2.10802	0.00613036
chr17	4052	42107618	42108118	2.10802	0.00613036
chr17	4052	42107618	42108118	2.10802	0.00613036
chr17	4052	42107618	42108118	2.10802	0.00613036
chr17	4052	42107618	42108118	2.10802	0.00613036
chr17	4052	42107618	42108118	2.10802	0.00613036
chr17	4052	42107618	42108118	2.10802	0.00613036
chr17	4052	42107618	42108118	2.10802	0.00613036
chr17	4052	42107618	42108118	2.10802	0.00613036
chr14	2613	64682114	64682614	2.10544	0.0499429
chr14	2613	64682114	64682614	2.10544	0.0499429
chr14	2613	64682114	64682614	2.10544	0.0499429
chr20	4198	52484407	52484907	2.02828	0.042365
chr8	5533	105849429	105849929	1.97449	0.00758202
chr8	5533	105849429	105849929	1.97449	0.00758202
chr4	7836	168193617	168194117	1.97133	0.0063299
chr4	7836	168193617	168194117	1.97133	0.0063299
chr1	10193	116988849	116989349	1.95792	0.0273476
chr1	10193	116988849	116989349	1.95792	0.0273476
chr1	10193	116988849	116989349	1.95792	0.0273476
chr1	10193	116988849	116989349	1.95792	0.0273476
chr14	541	24741751	24742251	1.94864	0.0499429
chr19	6077	49468083	49468583	1.91139	0.00613036
chr19	6077	49468083	49468583	1.91139	0.00613036
chr19	6077	49468083	49468583	1.91139	0.00613036
chr19	6077	49468083	49468583	1.91139	0.00613036
chr19	6077	49468083	49468583	1.91139	0.00613036
chr19	6077	49468083	49468583	1.91139	0.00613036
chr19	6077	49468083	49468583	1.91139	0.00613036
chr19	6077	49468083	49468583	1.91139	0.00613036
chr19	6077	49468083	49468583	1.91139	0.00613036
chr19	6077	49468083	49468583	1.91139	0.00613036
chr19	6077	49468083	49468583	1.91139	0.00613036
chr19	6077	49468083	49468583	1.91139	0.00613036
chr19	6077	49468083	49468583	1.91139	0.00613036
chr19	6077	49468083	49468583	1.91139	0.00613036
chr19	6077	49468083	49468583	1.91139	0.00613036
chr19	6077	49468083	49468583	1.91139	0.00613036
chr19	6077	49468083	49468583	1.91139	0.00613036
chr19	6077	49468083	49468583	1.91139	0.00613036
chr19	6077	49468083	49468583	1.91139	0.00613036
chr19	6077	49468083	49468583	1.91139	0.00613036
chr13	327	23615656	23616156	1.78953	0.0171141
chr1	4768	37673830	37674330	1.71246	0.0480097
chr1	4768	37673830	37674330	1.71246	0.0480097
chr1	4768	37673830	37674330	1.71246	0.0480097
chr1	4768	37673830	37674330	1.71246	0.0480097
chr1	4768	37673830	37674330	1.71246	0.0480097
chr1	2162	16929443	16929943	1.6007	0.0185266
chr1	2162	16929443	16929943	1.6007	0.0185266
chr1	2162	16929443	16929943	1.6007	0.0185266
chr1	2162	16929443	16929943	1.6007	0.0185266
chr1	2162	16929443	16929943	1.6007	0.0185266
chr8	7565	142224615	142225115	1.54065	0.0311919
chr8	7565	142224615	142225115	1.54065	0.0311919
chr8	7565	142224615	142225115	1.54065	0.0311919
chr8	4955	98286137	98286637	1.50794	0.0235279
chr1	16143	219771008	219771508	1.39108	0.00131765
chr20	549	4898173	4898673	1.37651	0.0216534
chr20	549	4898173	4898673	1.37651	0.0216534
chr15	3747	72916909	72917409	1.36774	0.0450482
chr6	4980	50007844	50008344	1.21289	0.0235279
chr6	4980	50007844	50008344	1.21289	0.0235279
chr6	4980	50007844	50008344	1.21289	0.0235279
chr6	4980	50007844	50008344	1.21289	0.0235279
chr6	4980	50007844	50008344	1.21289	0.0235279
chr9	6027	122213897	122214397	0.976439	0.0194654
chr9	6027	122213897	122214397	0.976439	0.0194654
chr9	6027	122213897	122214397	0.976439	0.0194654
chr9	6027	122213897	122214397	0.976439	0.0194654
chr9	6027	122213897	122214397	0.976439	0.0194654
chr9	6027	122213897	122214397	0.976439	0.0194654
chr12	2013	26287919	26288419	0.846095	0.0216534
chr12	2013	26287919	26288419	0.846095	0.0216534
chr22	1160	29339688	29340188	0.816242	0.0322174
chr22	1160	29339688	29340188	0.816242	0.0322174
chr22	1160	29339688	29340188	0.816242	0.0322174
chr22	1160	29339688	29340188	0.816242	0.0322174
chr22	1160	29339688	29340188	0.816242	0.0322174
chr22	1160	29339688	29340188	0.816242	0.0322174
chr22	1160	29339688	29340188	0.816242	0.0322174
chr22	1160	29339688	29340188	0.816242	0.0322174
chr22	1160	29339688	29340188	0.816242	0.0322174
chr8	7897	143995866	143996366	-0.581571	0.0289927
chr8	7897	143995866	143996366	-0.581571	0.0289927
chr8	7897	143995866	143996366	-0.581571	0.0289927
chr8	7897	143995866	143996366	-0.581571	0.0289927
chr8	7897	143995866	143996366	-0.581571	0.0289927
chr8	7897	143995866	143996366	-0.581571	0.0289927
chr8	7897	143995866	143996366	-0.581571	0.0289927
chr8	7897	143995866	143996366	-0.581571	0.0289927
chr8	7897	143995866	143996366	-0.581571	0.0289927
chr8	7897	143995866	143996366	-0.581571	0.0289927
chr8	7897	143995866	143996366	-0.581571	0.0289927
chr2	3625	51263830	51264330	-0.634094	0.00613036
chr15	35	23039354	23039854	-0.659831	0.00758202
chr15	35	23039354	23039854	-0.659831	0.00758202
chr15	35	23039354	23039854	-0.659831	0.00758202
chr9	4385	98072577	98073077	-0.734132	0.0415608
chr9	4385	98072577	98073077	-0.734132	0.0415608
chr9	4385	98072577	98073077	-0.734132	0.0415608
chr9	4385	98072577	98073077	-0.734132	0.0415608
chr19	4203	38538998	38539498	-0.742572	0.0322174
chr19	4203	38538998	38539498	-0.742572	0.0322174
chr19	4203	38538998	38539498	-0.742572	0.0322174
chr19	4203	38538998	38539498	-0.742572	0.0322174
chr22	267	19937534	19938034	-0.761285	0.0310834
chr22	267	19937534	19938034	-0.761285	0.0310834
chr22	267	19937534	19938034	-0.761285	0.0310834
chr22	267	19937534	19938034	-0.761285	0.0310834
chr22	267	19937534	19938034	-0.761285	0.0310834
chr22	267	19937534	19938034	-0.761285	0.0310834
chr22	267	19937534	19938034	-0.761285	0.0310834
chr22	267	19937534	19938034	-0.761285	0.0310834
chr11	3424	56885089	56885589	-0.810475	0.0341001
chr6	5028	51514355	51514855	-0.888414	0.0415864
chr2	3267	45823822	45824322	-0.912456	0.0273476
chr19	4872	42442839	42443339	-0.961987	0.0280659
chr19	4872	42442839	42443339	-0.961987	0.0280659
chr19	4872	42442839	42443339	-0.961987	0.0280659
chr19	4872	42442839	42443339	-0.961987	0.0280659
chr19	4872	42442839	42443339	-0.961987	0.0280659
chr19	4872	42442839	42443339	-0.961987	0.0280659
chr19	4872	42442839	42443339	-0.961987	0.0280659
chr19	4872	42442839	42443339	-0.961987	0.0280659
chr7	6009	105896273	105896773	-0.98607	0.0280659
chr7	6009	105896273	105896773	-0.98607	0.0280659
chr1	13975	188194762	188195262	-1.06144	0.0322174
chr11	6754	92895282	92895782	-1.12622	0.0480097
chr11	6754	92895282	92895782	-1.12622	0.0480097
chr11	6754	92895282	92895782	-1.12622	0.0480097
chr5	958	28374475	28374975	-1.16534	0.00758202
chr2	12475	215107155	215107655	-1.23256	0.0266675
chr14	363	23465191	23465691	-1.29359	0.0309728
chr14	363	23465191	23465691	-1.29359	0.0309728
chr14	363	23465191	23465691	-1.29359	0.0309728
chr14	363	23465191	23465691	-1.29359	0.0309728
chr14	363	23465191	23465691	-1.29359	0.0309728
chr14	363	23465191	23465691	-1.29359	0.0309728
chr14	363	23465191	23465691	-1.29359	0.0309728
chr14	363	23465191	23465691	-1.29359	0.0309728
chr14	363	23465191	23465691	-1.29359	0.0309728
chr14	363	23465191	23465691	-1.29359	0.0309728
chr14	363	23465191	23465691	-1.29359	0.0309728
chr14	363	23465191	23465691	-1.29359	0.0309728
chr17	3840	41009232	41009732	-1.33126	0.0185092
chr17	3840	41009232	41009732	-1.33126	0.0185092
chr17	3840	41009232	41009732	-1.33126	0.0185092
chr17	3840	41009232	41009732	-1.33126	0.0185092
chr17	3840	41009232	41009732	-1.33126	0.0185092
chr17	3840	41009232	41009732	-1.33126	0.0185092
chr17	3840	41009232	41009732	-1.33126	0.0185092
chr17	3840	41009232	41009732	-1.33126	0.0185092
chr17	3840	41009232	41009732	-1.33126	0.0185092
chr17	3840	41009232	41009732	-1.33126	0.0185092
chr17	3840	41009232	41009732	-1.33126	0.0185092
chr17	3840	41009232	41009732	-1.33126	0.0185092
chr17	3840	41009232	41009732	-1.33126	0.0185092
chr17	3840	41009232	41009732	-1.33126	0.0185092
chr17	3840	41009232	41009732	-1.33126	0.0185092
chr17	3840	41009232	41009732	-1.33126	0.0185092
chr17	3840	41009232	41009732	-1.33126	0.0185092
chr15	1535	47035718	47036218	-1.3399	0.00940607
chr3	9859	172653020	172653520	-1.35165	0.0328171
chr3	9859	172653020	172653520	-1.35165	0.0328171
chr13	2307	50697687	50698187	-1.38787	0.0371045
chr13	2307	50697687	50698187	-1.38787	0.0371045
chr3	5552	88897807	88898307	-1.39823	0.00613036
chr16	4024	66386555	66387055	-1.46558	0.035448
chr16	4024	66386555	66387055	-1.46558	0.035448
chr16	4024	66386555	66387055	-1.46558	0.035448
chr16	4024	66386555	66387055	-1.46558	0.035448
chr3	4565	63978975	63979475	-1.47048	0.0487645
chr3	4565	63978975	63979475	-1.47048	0.0487645
chr3	4565	63978975	63979475	-1.47048	0.0487645
chr3	4565	63978975	63979475	-1.47048	0.0487645
chr3	4565	63978975	63979475	-1.47048	0.0487645
chr10	3003	51308054	51308554	-1.48865	0.0404498
chr10	3003	51308054	51308554	-1.48865	0.0404498
chr14	675	29822055	29822555	-1.65378	0.0134386
chr2	4687	67974801	67975301	-1.70955	0.0273476
chr12	4596	60237260	60237760	-1.71418	0.0415914
chr3	9424	164962134	164962634	-1.74349	0.0480097
chr10	5064	84668333	84668833	-1.7561	0.0194654
chr17	4211	43079282	43079782	-1.75689	0.0132035
chr17	4211	43079282	43079782	-1.75689	0.0132035
chr17	4211	43079282	43079782	-1.75689	0.0132035
chr17	4211	43079282	43079782	-1.75689	0.0132035
chr17	4211	43079282	43079782	-1.75689	0.0132035
chr17	4211	43079282	43079782	-1.75689	0.0132035
chr17	4211	43079282	43079782	-1.75689	0.0132035
chr17	4211	43079282	43079782	-1.75689	0.0132035
chr17	4211	43079282	43079782	-1.75689	0.0132035
chr17	4211	43079282	43079782	-1.75689	0.0132035
chr1	5978	46801319	46801819	-1.81409	0.0110052
chr1	5978	46801319	46801819	-1.81409	0.0110052
chr2	5875	88651571	88652071	-1.83171	0.0063299
chr2	5875	88651571	88652071	-1.83171	0.0063299
chr2	5875	88651571	88652071	-1.83171	0.0063299
chr3	4370	59678300	59678800	-1.86478	0.00758202
chr17	3598	39872667	39873167	-1.94939	0.0492837
chr17	3598	39872667	39873167	-1.94939	0.0492837
chr17	3598	39872667	39873167	-1.94939	0.0492837
chr17	3598	39872667	39873167	-1.94939	0.0492837
chr17	3598	39872667	39873167	-1.94939	0.0492837
chr17	3598	39872667	39873167	-1.94939	0.0492837
chr4	2476	47651082	47651582	-2.00632	0.00996412
chr4	2476	47651082	47651582	-2.00632	0.00996412
chr4	2476	47651082	47651582	-2.00632	0.00996412
chr8	7331	140256664	140257164	-2.07262	0.042365
chr9	4649	104327696	104328196	-2.10239	0.0118978
chr8	140	4104490	4104990	-2.18626	0.0480097
chr7	3351	53619783	53620283	-2.20019	0.00901229
chr3	11157	190070971	190071471	-2.28208	0.0110287
chr3	11157	190070971	190071471	-2.28208	0.0110287
chr11	7092	96596928	96597428	-2.37542	0.0251373
chr11	7092	96596928	96597428	-2.37542	0.0251373
chr11	7092	96596928	96597428	-2.37542	0.0251373
chr20	2701	37823568	37824068	-2.40795	0.0453208
chr20	2701	37823568	37824068	-2.40795	0.0453208
chr12	935	9113869	9114369	-2.67954	0.0288447
chr12	935	9113869	9114369	-2.67954	0.0288447
chr12	935	9113869	9114369	-2.67954	0.0288447
chr12	935	9113869	9114369	-2.67954	0.0288447
chr12	4848	65877000	65877500	-2.69768	0.0280659
chr12	4848	65877000	65877500	-2.69768	0.0280659
chr10	4532	77431060	77431560	-3.14408	0.0134386
chr10	4532	77431060	77431560	-3.14408	0.0134386
chr1	11320	154154842	154155342	-3.38591	0.0499429
chr1	11320	154154842	154155342	-3.38591	0.0499429
chr1	11320	154154842	154155342	-3.38591	0.0499429
chr1	11320	154154842	154155342	-3.38591	0.0499429
chr1	11320	154154842	154155342	-3.38591	0.0499429
chr1	11320	154154842	154155342	-3.38591	0.0499429
chr1	11320	154154842	154155342	-3.38591	0.0499429
chrX	3324	126813704	126814204	-3.52646	0.00996412
chr6	8777	138562617	138563117	-3.58352	0.0415914
chr8	4135	78900153	78900653	-3.73826	0.0499429

## Sheet: Table S3B
Term	Overlap	P-value	Adjusted P-value	Old P-value	Old Adjusted P-value	Odds Ratio	Combined Score	Genes
Muscle Myosin Complex (GO:0005859)	2014-02-01	0.00479271	0.266894	0	0	22.3401	119.311	MYH6;MYH7
Myosin Filament (GO:0032982)	2015-02-01	0.00550296	0.266894	0	0	20.6206	107.278	MYH6;MYH7
Catenin Complex (GO:0016342)	2028-02-01	0.0185904	0.453582	0	0	10.3035	41.0607	CDH5;CDHR3
Myofibril (GO:0030016)	2029-02-01	0.0198705	0.453582	0	0	9.92142	38.8773	MYH6;MYH7
Adherens Junction (GO:0005912)	4/150	0.0265471	0.453582	0	0	3.6975	13.4176	CDH5;CEACAM1;ARVCF;CDHR3
Supramolecular Fiber (GO:0099512)	1936-02-01	0.0298027	0.453582	0	0	7.87599	27.6696	MYH6;MYH7
Rough Endoplasmic Reticulum Membrane (GO:0030867)	2024-05-01	0.0369451	0.453582	0	0	33.2987	109.83	RPL27
Hemidesmosome (GO:0030056)	2024-06-01	0.0441698	0.453582	0	0	26.6376	83.1016	PLEC
Serine C-palmitoyltransferase Complex (GO:0017059)	2024-07-01	0.0513407	0.453582	0	0	22.1969	65.9085	ORMDL3
Sarcolemma (GO:0042383)	1952-02-01	0.058069	0.453582	0	0	5.35135	15.2306	RYR1;PLEC
Junctional Sarcoplasmic Reticulum Membrane (GO:0014701)	2024-08-01	0.0584581	0.453582	0	0	19.0249	54.0202	RYR1
Nucleolar Exosome (RNase Complex) (GO:0101019)	2024-09-01	0.0655225	0.453582	0	0	16.646	45.3663	EXOSC4
Cell-Cell Junction (GO:0005911)	5/299	0.0749472	0.453582	0	0	2.29369	5.94288	CDH5;ARVCF;CEACAM1;CDHR3;ECT2
AP-1 Adaptor Complex (GO:0030121)	2024-11-01	0.0794937	0.453582	0	0	13.3154	33.7157	AP1G2
Mitochondrial Respiratory Chain Complex III (GO:0005750)	2024-11-01	0.0794937	0.453582	0	0	13.3154	33.7157	CYC1
TRAPPII Protein Complex (GO:1990071)	2024-11-01	0.0794937	0.453582	0	0	13.3154	33.7157	TRAPPC9
Respiratory Chain Complex III (GO:0045275)	2024-11-01	0.0794937	0.453582	0	0	13.3154	33.7157	CYC1
Clathrin Coat Of trans-Golgi Network Vesicle (GO:0030130)	2013-01-01	0.0932573	0.476103	0	0	11.0951	26.3219	AP1G2
Cytoplasmic Side Of Endoplasmic Reticulum Membrane (GO:0098554)	2013-01-01	0.0932573	0.476103	0	0	11.0951	26.3219	RPL27
Specific Granule (GO:0042581)	3/159	0.117528	0.517335	0	0	2.5764	5.51628	CYFIP1;CEACAM1;ORMDL3
Intermediate Filament Cytoskeleton (GO:0045111)	1981-02-01	0.123615	0.517335	0	0	3.38197	7.0703	PRKCE;PLEC
Bicellular Tight Junction (GO:0005923)	1981-02-01	0.123615	0.517335	0	0	3.38197	7.0703	CDH5;ECT2
Autophagosome (GO:0005776)	1983-02-01	0.128617	0.517335	0	0	3.29813	6.76418	NBR1;PRKD1
Clathrin Adaptor Complex (GO:0030131)	2019-01-01	0.133334	0.517335	0	0	7.39448	14.8991	AP1G2
Smooth Endoplasmic Reticulum (GO:0005790)	2019-01-01	0.133334	0.517335	0	0	7.39448	14.8991	RYR1
Specific Granule Membrane (GO:0035579)	1990-02-01	0.14648	0.546482	0	0	3.03471	5.82927	CEACAM1;ORMDL3
Tight Junction (GO:0070160)	1993-02-01	0.154285	0.554283	0	0	2.93421	5.48391	CDH5;ECT2
Sarcoplasmic Reticulum Membrane (GO:0033017)	2027-01-01	0.184044	0.631928	0	0	5.11719	8.66125	RYR1
Apical Junction Complex (GO:0043296)	2/106	0.188927	0.631928	0	0	2.56575	4.27555	CDH5;ECT2
Cytoplasmic Vesicle Lumen (GO:0060205)	2/115	0.213483	0.641954	0	0	2.36032	3.6448	CYFIP1;PSMD6
Autophagosome Membrane (GO:0000421)	1935-01-01	0.231807	0.641954	0	0	3.91157	5.71813	PRKD1
Nuclear Lumen (GO:0031981)	8/780	0.231919	0.641954	0	0	1.39225	2.03459	PARP10;EXOSC4;NGDN;C1D;HMGA2;RPL27;ANP32B;IFI35
Cornified Envelope (GO:0001533)	1941-01-01	0.265796	0.641954	0	0	3.32383	4.40415	CNFN
Euchromatin (GO:0000791)	1944-01-01	0.282226	0.641954	0	0	3.09146	3.91084	EXOSC4
Sarcoplasmic Reticulum (GO:0016529)	1945-01-01	0.287621	0.641954	0	0	3.02105	3.76456	RYR1
Basement Membrane (GO:0005604)	1946-01-01	0.292976	0.641954	0	0	2.95377	3.62623	P3H2
Golgi-associated Vesicle (GO:0005798)	1947-01-01	0.298291	0.641954	0	0	2.88941	3.49527	AP1G2
Collagen-Containing Extracellular Matrix (GO:0062023)	4/373	0.306884	0.641954	0	0	1.44641	1.70862	IL7;PZP;P3H2;A2M
Heterochromatin (GO:0000792)	1949-01-01	0.308802	0.641954	0	0	2.76874	3.25341	HMGA2
Large Ribosomal Subunit (GO:0015934)	1952-01-01	0.324276	0.641954	0	0	2.60547	2.93418	RPL27
Cytosolic Large Ribosomal Subunit (GO:0022625)	1952-01-01	0.324276	0.641954	0	0	2.60547	2.93418	RPL27
Microbody Membrane (GO:0031903)	1953-01-01	0.329357	0.641954	0	0	2.55524	2.83788	NBR1
Peroxisomal Membrane (GO:0005778)	1953-01-01	0.329357	0.641954	0	0	2.55524	2.83788	NBR1
Cation Channel Complex (GO:0034703)	1953-01-01	0.329357	0.641954	0	0	2.55524	2.83788	RYR1
Tertiary Granule Lumen (GO:1904724)	1953-01-01	0.329357	0.641954	0	0	2.55524	2.83788	CYFIP1
Focal Adhesion (GO:0005925)	4/387	0.330613	0.641954	0	0	1.39254	1.54127	CYFIP1;EFS;RPL27;PLEC
Tertiary Granule (GO:0070820)	2/162	0.343382	0.641954	0	0	1.66301	1.77761	CYFIP1;CEACAM1
Cell-Substrate Junction (GO:0030055)	4/395	0.344225	0.641954	0	0	1.36349	1.45411	CYFIP1;EFS;RPL27;PLEC
Chromosome (GO:0005694)	2/164	0.348827	0.641954	0	0	1.64231	1.72965	HMGA2;BRCA1
Nucleolus (GO:0005730)	7/771	0.357937	0.641954	0	0	1.22288	1.25638	PARP10;EXOSC4;NGDN;C1D;RPL27;ANP32B;IFI35
Calcium Channel Complex (GO:0034704)	1959-01-01	0.359057	0.641954	0	0	2.29021	2.3458	RYR1
Vacuolar Membrane (GO:0005774)	1959-01-01	0.359057	0.641954	0	0	2.29021	2.3458	PRKD1
Ribosome (GO:0005840)	1961-01-01	0.368663	0.641954	0	0	2.21365	2.20893	RPL27
Specific Granule Lumen (GO:0035580)	1961-01-01	0.368663	0.641954	0	0	2.21365	2.20893	CYFIP1
Caveola (GO:0005901)	1962-01-01	0.373413	0.641954	0	0	2.17725	2.14474	KCNMA1
Acrosomal Vesicle (GO:0001669)	1964-01-01	0.382806	0.641954	0	0	2.10792	2.02408	ZPBP2
Platelet Alpha Granule Lumen (GO:0031093)	1966-01-01	0.392059	0.641954	0	0	2.04285	1.91281	A2M
Intermediate Filament (GO:0005882)	1969-01-01	0.40568	0.641954	0	0	1.95243	1.76146	PLEC
Intracellular Non-Membrane-Bounded Organelle (GO:0043232)	10/1195	0.407403	0.641954	0	0	1.12508	1.01026	PARP10;LIPE;EXOSC4;TPM3;NGDN;C1D;RPL27;ANP32B;IFI35;BRCA1
Actin Filament (GO:0005884)	1971-01-01	0.414592	0.641954	0	0	1.89645	1.66975	TPM3
Tertiary Granule Membrane (GO:0070821)	1972-01-01	0.418999	0.641954	0	0	1.86965	1.62638	CEACAM1
Small-Subunit Processome (GO:0032040)	1973-01-01	0.423372	0.641954	0	0	1.84359	1.58457	NGDN
Voltage-Gated Potassium Channel Complex (GO:0008076)	1973-01-01	0.423372	0.641954	0	0	1.84359	1.58457	KCNMA1
Secretory Granule Lumen (GO:0034774)	3/316	0.423557	0.641954	0	0	1.27385	1.09432	CYFIP1;PSMD6;A2M
Potassium Channel Complex (GO:0034705)	1981-01-01	0.457201	0.667835	0	0	1.65856	1.29804	KCNMA1
Lipid Droplet (GO:0005811)	1982-01-01	0.461288	0.667835	0	0	1.638	1.26737	LIPE
Plasma Membrane Raft (GO:0044853)	1982-01-01	0.461288	0.667835	0	0	1.638	1.26737	KCNMA1
Cytoskeleton (GO:0005856)	5/599	0.468226	0.667911	0	0	1.11785	0.848225	TPM3;ATXN7;PRKCE;CORIN;PLEC
Platelet Alpha Granule (GO:0031091)	1989-01-01	0.489058	0.687516	0	0	1.50717	1.07804	A2M
Nuclear Chromosome (GO:0000228)	1995-01-01	0.511725	0.709104	0	0	1.41054	0.945016	HMGA2
trans-Golgi Network (GO:0005802)	2/241	0.541735	0.740117	0	0	1.10884	0.679696	TRAPPC9;PRKD1
Polymeric Cytoskeletal Fiber (GO:0099513)	2/265	0.593398	0.79944	0	0	1.00642	0.525241	TPM3;PLEC
Ficolin-1-Rich Granule Lumen (GO:1904813)	1/123	0.604981	0.803879	0	0	1.08527	0.54541	PSMD6
Secretory Granule Membrane (GO:0030667)	2/279	0.621487	0.805145	0	0	0.954874	0.454176	CEACAM1;ORMDL3
Peroxisome (GO:0005777)	1/129	0.622535	0.805145	0	0	1.03408	0.490109	NBR1
Mitotic Spindle (GO:0072686)	1/143	0.660538	0.843055	0	0	0.931468	0.38628	ECT2
Actin Cytoskeleton (GO:0015629)	2/327	0.706486	0.889989	0	0	0.81185	0.282078	TPM3;CORIN
Endoplasmic Reticulum Membrane (GO:0005789)	5/801	0.722424	0.898399	0	0	0.82542	0.26838	RYR1;NCEH1;GPAA1;EIF2AK3;CYP4B1
Ficolin-1-Rich Granule (GO:0101002)	1/184	0.751322	0.92251	0	0	0.721275	0.206227	PSMD6
Late Endosome (GO:0005770)	1/205	0.788016	0.941524	0	0	0.646335	0.153981	NBR1
Axon (GO:0030424)	1/205	0.788016	0.941524	0	0	0.646335	0.153981	COMT
Spindle (GO:0005819)	1/210	0.795928	0.941524	0	0	0.630712	0.143958	ECT2
Nuclear Membrane (GO:0031965)	1/227	0.820697	0.959127	0	0	0.582764	0.115155	CDH5
Golgi Membrane (GO:0000139)	2/427	0.833273	0.962232	0	0	0.617647	0.112655	AP1G2;ABCA12
Bounding Membrane Of Organelle (GO:0098588)	4/819	0.867434	0.97963	0	0	0.639886	0.0910022	RYR1;AP1G2;ORMDL3;ABCA12
Dendrite (GO:0030425)	1/270	0.87081	0.97963	0	0	0.488536	0.0675801	COMT
Endoplasmic Reticulum Lumen (GO:0005788)	1/284	0.883905	0.97963	0	0	0.464036	0.0572648	P3H2
Intracellular Organelle Lumen (GO:0070013)	4/856	0.888736	0.97963	0	0	0.610907	0.0720594	CYFIP1;PSMD6;TXNRD2;P3H2
Neuron Projection (GO:0043005)	2/557	0.924182	0.981881	0	0	0.469808	0.0370426	CYFIP1;COMT
Microtubule Cytoskeleton (GO:0015630)	1/342	0.925498	0.981881	0	0	0.383967	0.0297279	ATXN7
Mitochondrial Matrix (GO:0005759)	1/355	0.932561	0.981881	0	0	0.36962	0.025807	TXNRD2
Mitochondrial Inner Membrane (GO:0005743)	1/370	0.939888	0.981881	0	0	0.354322	0.021966	CYC1
Cytoplasmic Vesicle Membrane (GO:0030659)	1/389	0.948044	0.981881	0	0	0.336643	0.0179615	ORMDL3
Organelle Inner Membrane (GO:0019866)	1/398	0.951513	0.981881	0	0	0.328859	0.0163448	CYC1
Mitochondrial Membrane (GO:0031966)	1/540	0.983774	0.996651	0	0	0.240453	0.00393362	CYC1
Intracellular Membrane-Bounded Organelle (GO:0043231)	27/5175	0.99139	0.996651	0	0	0.626897	0.00542067	IFI35;BRCA1;JRKL;ABCA12;COMT;IKZF3;FHIT;ARVCF;EXOSC4;ATXN7;UBAP2L;CYC1;ECT2;CTNNBL1;ZFHX2;PRKCE;P3H2;HMGA2;PARP10;RPIA;C1D;ZPBP2;NBR1;PTGES3L;RPL27;ANP32B;MEGF8
Nucleus (GO:0005634)	21/4487	0.996651	0.996651	0	0	0.560764	0.00188136	ZFHX2;HMGA2;IFI35;BRCA1;JRKL;IKZF3;FHIT;PARP10;ARVCF;EXOSC4;ATXN7;C1D;ZPBP2;PTGES3L;RPL27;UBAP2L;ANP32B;CYC1;MEGF8;ECT2;CTNNBL1

## Sheet: Table S3C
Term	Overlap	P-value	Adjusted P-value	Old P-value	Old Adjusted P-value	Odds Ratio	Combined Score	Genes
Sarcoplasmic Reticulum Membrane (GO:0033017)	2027-02-01	0.012469	0.477766	0	0	12.8058	56.1471	JPH3;ITPR2
Mitochondrial Envelope (GO:0005740)	4/146	0.0137343	0.477766	0	0	4.55599	19.5355	NDUFA8;LYRM7;HCRT;SDHB
Supramolecular Fiber (GO:0099512)	1936-02-01	0.0215728	0.477766	0	0	9.41176	36.1066	MFAP2;CTPS1
External Side Of Apical Plasma Membrane (GO:0098591)	2024-05-01	0.0311085	0.477766	0	0	39.74	137.909	SLC7A5
Spectrin-Associated Cytoskeleton (GO:0014731)	2024-07-01	0.0432814	0.477766	0	0	26.4907	83.1816	SPTB
Junctional Sarcoplasmic Reticulum Membrane (GO:0014701)	2024-08-01	0.0493108	0.477766	0	0	22.7051	68.3337	JPH3
Platelet Dense Tubular Network Membrane (GO:0031095)	2024-08-01	0.0493108	0.477766	0	0	22.7051	68.3337	ITPR2
Ribosome (GO:0005840)	1961-02-01	0.0566325	0.477766	0	0	5.41689	15.5528	RPL13A;RPS11
Mitochondrial Intermembrane Space (GO:0005758)	1962-02-01	0.0582854	0.477766	0	0	5.32634	15.1396	NDUFA8;HCRT
Platelet Dense Tubular Network (GO:0031094)	2024-10-01	0.0612568	0.477766	0	0	17.6578	49.3125	ITPR2
Vesicle (GO:0031982)	4/235	0.061521	0.477766	0	0	2.78802	7.77405	GAK;STX8;DGKQ;ATP13A2
AP-1 Adaptor Complex (GO:0030121)	2024-11-01	0.0671738	0.477766	0	0	15.8912	42.9137	AP1B1
Microfibril (GO:0001527)	2024-11-01	0.0671738	0.477766	0	0	15.8912	42.9137	MFAP2
Organelle Envelope Lumen (GO:0031970)	1968-02-01	0.0685432	0.477766	0	0	4.84066	12.9744	NDUFA8;HCRT
Vesicle Membrane (GO:0012506)	1969-02-01	0.0703071	0.477766	0	0	4.76818	12.6589	DGKQ;AP1B1
ATAC Complex (GO:0140672)	2013-01-01	0.0788971	0.477766	0	0	13.2413	33.6278	KAT2A
Microvillus Membrane (GO:0031528)	2013-01-01	0.0788971	0.477766	0	0	13.2413	33.6278	SLC7A5
Clathrin Coat Of trans-Golgi Network Vesicle (GO:0030130)	2013-01-01	0.0788971	0.477766	0	0	13.2413	33.6278	AP1B1
Cytoskeleton (GO:0005856)	7/599	0.0846762	0.478159	0	0	1.91594	4.7303	HINT1;DGKQ;CROCC;CDCA8;DDX60;NTN1;SPTB
Basolateral Plasma Membrane (GO:0016323)	3/171	0.0936873	0.478159	0	0	2.86092	6.77406	SLC23A2;SLC7A5;SLC26A1
Transcription Factor TFTC Complex (GO:0033276)	2017-01-01	0.101907	0.478159	0	0	9.929	22.6748	KAT2A
Lysosomal Lumen (GO:0043202)	1986-02-01	0.102359	0.478159	0	0	3.79992	8.66105	IDUA;ATP13A2
Lytic Vacuole Membrane (GO:0098852)	4/287	0.108	0.478159	0	0	2.26971	5.05153	RAB5C;AP1B1;ATP13A2;TMEM175
Multivesicular Body Membrane (GO:0032585)	2019-01-01	0.113197	0.478159	0	0	8.82489	19.2261	ATP13A2
Clathrin Adaptor Complex (GO:0030131)	2019-01-01	0.113197	0.478159	0	0	8.82489	19.2261	AP1B1
Nucleolus (GO:0005730)	8/771	0.114056	0.478159	0	0	1.69811	3.68671	EWSR1;PIH1D1;C1ORF109;DGKQ;CDCA8;RPL13A;RPS11;GNL2
Nuclear Lumen (GO:0031981)	8/780	0.11966	0.483072	0	0	1.67753	3.56156	EWSR1;PIH1D1;C1ORF109;DGKQ;CDCA8;RPL13A;RPS11;GNL2
Early Endosome (GO:0005769)	4/307	0.129143	0.491796	0	0	2.11773	4.33465	RAB5C;STX8;AP1B1;SLC30A10
SAGA Complex (GO:0000124)	2023-01-01	0.135357	0.491796	0	0	7.21891	14.4367	KAT2A
Core Mediator Complex (GO:0070847)	2023-01-01	0.135357	0.491796	0	0	7.21891	14.4367	MED10
Excitatory Synapse (GO:0060076)	2024-01-01	0.14081	0.495107	0	0	6.9047	13.5356	SLC17A7
Actin Cytoskeleton (GO:0015629)	4/327	0.151868	0.517301	0	0	1.98457	3.7404	CROCC;GAS2L1;NTN1;SPTB
Histone Acetyltransferase Complex (GO:0000123)	2027-01-01	0.156967	0.518466	0	0	6.10708	11.3086	KAT2A
Early Endosome Membrane (GO:0031901)	2/116	0.165993	0.532153	0	0	2.7957	5.02055	RAB5C;SLC30A10
Lysosomal Membrane (GO:0005765)	4/356	0.187265	0.573657	0	0	1.81837	3.04618	RAB5C;AP1B1;ATP13A2;TMEM175
Endosome Membrane (GO:0010008)	4/361	0.193625	0.573657	0	0	1.79244	2.94289	RAB5C;ATP13A2;SLC30A10;TMEM175
Lysosome (GO:0005764)	5/503	0.211495	0.573657	0	0	1.60775	2.49773	RAB5C;IDUA;AP1B1;ATP13A2;TMEM175
SAGA-type Complex (GO:0070461)	1938-01-01	0.213671	0.573657	0	0	4.28908	6.61942	KAT2A
Intracellular Non-Membrane-Bounded Organelle (GO:0043232)	10/1195	0.220973	0.573657	0	0	1.3596	2.0526	HINT1;RAB5C;EWSR1;PIH1D1;C1ORF109;DGKQ;CDCA8;RPL13A;RPS11;GNL2
Mitochondrial Respiratory Chain Complex I (GO:0005747)	1941-01-01	0.228468	0.573657	0	0	3.9668	5.85643	NDUFA8
Respiratory Chain Complex I (GO:0045271)	1941-01-01	0.228468	0.573657	0	0	3.9668	5.85643	NDUFA8
Cytosolic Small Ribosomal Subunit (GO:0022627)	1941-01-01	0.228468	0.573657	0	0	3.9668	5.85643	RPS11
Cytoplasmic Vesicle Membrane (GO:0030659)	4/389	0.2304	0.573657	0	0	1.6597	2.43634	WNT7B;AP1B1;ITPR2;TMEM175
Small Ribosomal Subunit (GO:0015935)	1942-01-01	0.233338	0.573657	0	0	3.86985	5.63167	RPS11
Cortical Actin Cytoskeleton (GO:0030864)	1944-01-01	0.242988	0.573657	0	0	3.68949	5.21967	SPTB
Sarcoplasmic Reticulum (GO:0016529)	1945-01-01	0.247768	0.573657	0	0	3.60545	5.03056	ITPR2
Cell-Cell Contact Zone (GO:0044291)	1947-01-01	0.257238	0.573657	0	0	3.44835	4.68201	FGFRL1
Recycling Endosome (GO:0055037)	2/159	0.264858	0.573657	0	0	2.02558	2.69111	STX8;SLC30A10
Vacuolar Lumen (GO:0005775)	2/161	0.269526	0.573657	0	0	1.9999	2.62204	IDUA;ATP13A2
Multivesicular Body (GO:0005771)	1950-01-01	0.271221	0.573657	0	0	3.23673	4.22336	ATP13A2
Large Ribosomal Subunit (GO:0015934)	1952-01-01	0.280398	0.573657	0	0	3.10949	3.95386	RPL13A
Sarcolemma (GO:0042383)	1952-01-01	0.280398	0.573657	0	0	3.10949	3.95386	SSPN
Cytosolic Large Ribosomal Subunit (GO:0022625)	1952-01-01	0.280398	0.573657	0	0	3.10949	3.95386	RPL13A
Exocytic Vesicle Membrane (GO:0099501)	1953-01-01	0.284943	0.573657	0	0	3.04954	3.82859	SLC17A7
Synaptic Vesicle Membrane (GO:0030672)	1954-01-01	0.28946	0.573657	0	0	2.99185	3.70911	SLC17A7
Microvillus (GO:0005902)	1958-01-01	0.307246	0.58754	0	0	2.78133	3.28227	SLC7A5
Azurophil Granule Membrane (GO:0035577)	1958-01-01	0.307246	0.58754	0	0	2.78133	3.28227	RAB5C
Transport Vesicle Membrane (GO:0030658)	1960-01-01	0.315973	0.591731	0	0	2.68678	3.09544	SLC17A7
Specific Granule Lumen (GO:0035580)	1961-01-01	0.320295	0.591731	0	0	2.64187	3.0078	GHDC
Cortical Cytoskeleton (GO:0030863)	1963-01-01	0.328858	0.595211	0	0	2.55639	2.84303	SPTB
Acrosomal Vesicle (GO:0001669)	1964-01-01	0.3331	0.595211	0	0	2.51568	2.76552	DKKL1
Recycling Endosome Membrane (GO:0055038)	1970-01-01	0.357996	0.597028	0	0	2.29623	2.35876	SLC30A10
Actin Filament (GO:0005884)	1971-01-01	0.362055	0.597028	0	0	2.26331	2.29943	GAS2L1
Small-Subunit Processome (GO:0032040)	1973-01-01	0.370097	0.597028	0	0	2.20022	2.187	RPS11
Voltage-Gated Potassium Channel Complex (GO:0008076)	1973-01-01	0.370097	0.597028	0	0	2.20022	2.187	KCNH4
Late Endosome (GO:0005770)	2/205	0.37101	0.597028	0	0	1.56293	1.54968	STX8;ATP13A2
Mitochondrial Matrix (GO:0005759)	3/355	0.387803	0.597028	0	0	1.35269	1.28134	CA5A;LYRM7;MRRF
Glutamatergic Synapse (GO:0098978)	1978-01-01	0.389763	0.597028	0	0	2.05683	1.93798	SPTB
Intermediate Filament Cytoskeleton (GO:0045111)	1981-01-01	0.401269	0.597028	0	0	1.9794	1.80744	DDX60
Potassium Channel Complex (GO:0034705)	1981-01-01	0.401269	0.597028	0	0	1.9794	1.80744	KCNH4
Lipid Droplet (GO:0005811)	1982-01-01	0.405056	0.597028	0	0	1.95486	1.76667	RAB5C
Autophagosome (GO:0005776)	1983-01-01	0.40882	0.597028	0	0	1.93093	1.72718	ATP13A2
Lytic Vacuole (GO:0000323)	2/223	0.41107	0.597028	0	0	1.43432	1.27509	ATP13A2;TMEM175
Bounding Membrane Of Organelle (GO:0098588)	6/819	0.412669	0.597028	0	0	1.17226	1.03758	WNT7B;AP1B1;NOSIP;ITPR2;GFY;TMEM175
Mitochondrial Inner Membrane (GO:0005743)	3/370	0.41324	0.597028	0	0	1.2964	1.14567	NDUFA8;HCRT;SDHB
Late Endosome Membrane (GO:0031902)	1985-01-01	0.416276	0.597028	0	0	1.88476	1.65182	ATP13A2
Clathrin-Coated Vesicle Membrane (GO:0030665)	1990-01-01	0.434512	0.615088	0	0	1.77843	1.48238	SLC17A7
Mitochondrial Membrane (GO:0031966)	4/540	0.44354	0.619818	0	0	1.1829	0.961658	NDUFA8;LYRM7;HCRT;SDHB
trans-Golgi Network (GO:0005802)	2/241	0.44986	0.620693	0	0	1.32508	1.0585	STX8;AP1B1
Organelle Inner Membrane (GO:0019866)	3/398	0.459786	0.623831	0	0	1.20278	0.934551	NDUFA8;HCRT;SDHB
Golgi Lumen (GO:0005796)	1/100	0.469304	0.623831	0	0	1.59798	1.20888	WNT7B
trans-Golgi Network Membrane (GO:0032588)	1/100	0.469304	0.623831	0	0	1.59798	1.20888	AP1B1
Cell Projection Membrane (GO:0031253)	1/105	0.485895	0.638103	0	0	1.52077	1.09763	SLC7A5
Golgi Membrane (GO:0000139)	3/427	0.5063	0.653003	0	0	1.11884	0.761514	AP1B1;NOSIP;GFY
Dendrite (GO:0030425)	2/270	0.509223	0.653003	0	0	1.17995	0.796311	EPHA10;ATXN10
Cytoplasmic Vesicle Lumen (GO:0060205)	1/115	0.517549	0.655963	0	0	1.38667	0.913329	GHDC
Secretory Granule Membrane (GO:0030667)	2/279	0.52679	0.660001	0	0	1.14109	0.731383	RAB5C;ITPR2
Cytoplasmic Side Of Plasma Membrane (GO:0009898)	1/124	0.54438	0.674289	0	0	1.28462	0.781185	SPTB
Cell-Cell Junction (GO:0005911)	2/299	0.564299	0.691107	0	0	1.06316	0.608309	STXBP6;FGFRL1
Mitotic Spindle (GO:0072686)	1/143	0.596259	0.722136	0	0	1.11166	0.574818	KAT2A
Adherens Junction (GO:0005912)	1/150	0.613857	0.735279	0	0	1.05906	0.516814	STXBP6
Azurophil Granule (GO:0042582)	1/155	0.625959	0.736758	0	0	1.02442	0.479908	RAB5C
Specific Granule (GO:0042581)	1/159	0.635369	0.736758	0	0	0.998278	0.452769	GHDC
Endocytic Vesicle Membrane (GO:0030666)	1/159	0.635369	0.736758	0	0	0.998278	0.452769	WNT7B
Neuron Projection (GO:0043005)	3/557	0.685628	0.786668	0	0	0.850577	0.321024	EPHA10;ATP13A2;ATXN10
Focal Adhesion (GO:0005925)	2/387	0.70371	0.794545	0	0	0.816464	0.286896	RPL13A;RPS11
Endocytic Vesicle (GO:0030139)	1/196	0.712002	0.794545	0	0	0.807344	0.274235	WNT7B
Cell-Substrate Junction (GO:0030055)	2/395	0.714362	0.794545	0	0	0.799516	0.268929	RPL13A;RPS11
Axon (GO:0030424)	1/205	0.728082	0.801626	0	0	0.771373	0.244788	NFIB
Spindle (GO:0005819)	1/210	0.736628	0.802924	0	0	0.752727	0.230088	KAT2A
Intracellular Organelle Lumen (GO:0070013)	4/856	0.79294	0.855747	0	0	0.73201	0.169832	CA5A;WNT7B;LYRM7;MRRF
Polymeric Cytoskeletal Fiber (GO:0099513)	1/265	0.814734	0.870647	0	0	0.594242	0.121756	GAS2L1
Endoplasmic Reticulum Lumen (GO:0005788)	1/284	0.835971	0.884669	0	0	0.553809	0.0992211	WNT7B
Secretory Granule Lumen (GO:0034774)	1/316	0.866417	0.908072	0	0	0.496737	0.0712265	GHDC
Microtubule Cytoskeleton (GO:0015630)	1/342	0.88697	0.919254	0	0	0.458252	0.0549647	CDCA8
Nucleus (GO:0005634)	23/4487	0.893954	0.919254	0	0	0.770849	0.0864131	STAT5B;HSPB9;PIH1D1;IRX4;NOSIP;RPL13A;UBE2QL1;FOXN3;GNL2;TTBK2;KAT2A;HINT1;RASSF2;EWSR1;NFIB;C1ORF109;DGKQ;MED10;ZNF385C;LHX6;C16ORF78;ZNF423;ZFPM2
Collagen-Containing Extracellular Matrix (GO:0062023)	1/373	0.907411	0.924372	0	0	0.419398	0.0407485	MFAP2
Intracellular Membrane-Bounded Organelle (GO:0043231)	26/5175	0.929237	0.937841	0	0	0.743542	0.0545695	HSPB9;TTBK2;HINT1;RASSF2;C1ORF109;MED10;ZNF385C;C16ORF78;ZNF423;STAT5B;PIH1D1;IRX4;AP1B1;NOSIP;RPL13A;UBE2QL1;FOXN3;GNL2;GAK;SLC7A5;KAT2A;EWSR1;NFIB;DGKQ;LHX6;ZFPM2
Endoplasmic Reticulum Membrane (GO:0005789)	2/801	0.964114	0.964114	0	0	0.385058	0.0140723	JPH3;ITPR2

## Sheet: Table S3D
NAME	GS<br> follow link to MSigDB	GS DETAILS	SIZE	ES	NES	NOM p-val	FDR q-val	FWER p-val	RANK AT MAX	LEADING EDGE
ABERRANT BASAL CELLS	ABERRANT BASAL CELLS	Details ...	43	0.346847	1.69012	0.0111111	0.0702213	0.067	86	tags=49%, list=31%, signal=60%
HUANGTEL ET AL. DEG IPFC VSCTRL	HUANGTEL ET AL. DEG IPFC VSCTRL	Details ...	22	0.247084	0.986946	0.475962	0.707344	0.808	94	tags=50%, list=34%, signal=70%
KAMINSKI IPF STAGE 3	KAMINSKI IPF STAGE 3	Details ...	16	0.167532	0.596177	0.921233	0.935496	0.987	94	tags=44%, list=34%, signal=63%

## Sheet: Table S3E
	log2FC	pval	pval_adj	chr	start	end	strand
Interval_55260	2.1313	4.5169e-17	1.5446e-12	13	97234550	97235235	+
Interval_144139	2.11881	1.29359e-11	9.01584e-08	4	88976462	88977128	+
Interval_184675	1.92743	2.79591e-18	1.59348e-13	7	124029340	124030120	+
Interval_212776	1.81783	7.04148e-13	8.59965e-09	X	142269834	142270791	+
Interval_212749	1.74572	1.43956e-15	3.51623e-11	X	140966920	140967662	+
Interval_100711	1.72658	1.66349e-09	3.6003e-06	2	97197182	97197727	+
Interval_209644	1.68933	6.09487e-09	1.01175e-05	X	38069192	38069622	+
Interval_135062	1.67807	6.2131e-10	1.87144e-06	3	157514361	157515095	+
Interval_41166	1.65769	2.10028e-08	2.54686e-05	12	7346493	7347001	+
Interval_44271	1.51145	1.45022e-08	1.93718e-05	12	52056902	52057515	+
Interval_101382	1.49331	1.6158e-09	3.54192e-06	2	105517321	105517607	+
Interval_133894	1.48951	2.82436e-09	5.30669e-06	3	141504833	141505714	+
Interval_18881	1.46435	1.13538e-08	1.59345e-05	1	241944360	241945379	+
Interval_133393	1.43985	7.26043e-11	4.00448e-07	3	135228915	135229807	+
Interval_166202	1.41854	3.81112e-07	0.000223159	6	36816158	36816768	+
Interval_161592	1.40411	1.25421e-07	0.000100208	5	169590340	169591204	+
Interval_195488	1.39284	2.47214e-08	2.79925e-05	8	120176935	120177428	+
Interval_16445	1.35978	2.22355e-06	0.000796589	1	212621999	212622805	+
Interval_146389	1.34181	9.52799e-08	7.87003e-05	4	124937940	124938432	+
Interval_55135	1.33581	1.2252e-06	0.000525024	13	95288957	95289633	+
Interval_149116	1.33251	2.22248e-06	0.000796589	4	169439122	169439709	+
Interval_39323	1.33153	9.47605e-09	1.44662e-05	11	121300344	121301181	+
Interval_172075	1.31235	3.80628e-06	0.00112595	6	132730528	132730861	+
Interval_94228	1.308	2.61093e-07	0.000173703	2	9347126	9347827	+
Interval_186117	1.30402	2.24271e-07	0.000152772	7	142036087	142037100	+
Interval_164473	1.29977	7.266e-06	0.0017988	6	17125336	17126007	+
Interval_204955	1.28964	9.80597e-11	5.08068e-07	9	120524765	120525592	+
Interval_100560	1.27456	1.44773e-08	1.93718e-05	2	95913291	95913801	+
Interval_31925	1.2517	2.6712e-08	2.9466e-05	11	19221318	19221783	+
Interval_24621	1.23603	4.76268e-08	4.52846e-05	10	74237939	74238646	+
Interval_107004	1.23105	7.30076e-06	0.00180128	2	181943267	181944481	+
Interval_186377	1.22441	5.79133e-06	0.00152574	7	144774319	144774803	+
Interval_44270	1.22166	2.37571e-06	0.000835801	12	52056288	52056517	+
Interval_4340	1.21857	1.68485e-05	0.00321871	1	40001657	40002128	+
Interval_119318	1.21817	1.32463e-05	0.00272873	21	39763434	39764262	+
Interval_88236	1.21805	1.43546e-05	0.00288494	18	79939018	79939506	+
Interval_134311	1.21246	1.1677e-05	0.00248943	3	149214579	149215135	+
Interval_21232	1.21011	1.82483e-07	0.000132208	10	23916243	23916671	+
Interval_210752	1.19948	7.73033e-08	6.7093e-05	X	70042723	70043423	+
Interval_16443	1.1964	3.54627e-06	0.00107507	1	212617050	212617342	+
Interval_140880	1.1941	3.40468e-06	0.00104165	4	37471845	37472341	+
Interval_142644	1.19208	2.00873e-07	0.000141923	4	71241471	71242590	+
Interval_100710	1.18679	1.05065e-05	0.00230604	2	97195101	97195788	+
Interval_16178	1.18159	3.13391e-06	0.000991633	1	209844939	209845948	+
Interval_106130	1.17978	3.34665e-06	0.00103474	2	171788504	171789213	+
Interval_141957	1.17707	3.38004e-07	0.000205665	4	55143686	55144579	+
Interval_140883	1.17495	1.75348e-05	0.00331282	4	37478233	37478705	+
Interval_176989	1.17374	2.36242e-08	2.74818e-05	7	16357633	16358425	+
Interval_41768	1.17357	1.78987e-05	0.00334827	12	14947067	14947593	+
Interval_27603	1.17188	6.40368e-07	0.00032625	10	110504000	110504719	+
Interval_155662	1.16546	2.36538e-05	0.00403812	5	90741166	90741940	+
Interval_212772	1.16505	7.25851e-08	6.36441e-05	X	142213880	142214773	+
Interval_148776	1.16456	1.41274e-05	0.0028552	4	164977191	164978097	+
Interval_168202	1.158	7.85626e-07	0.000387107	6	63583678	63584983	+
Interval_181050	1.15331	5.39715e-07	0.000292954	7	76346010	76346989	+
Interval_172076	1.14245	3.76784e-06	0.00111855	6	132734580	132735191	+
Interval_171649	1.14051	5.86655e-06	0.0015408	6	125930673	125933342	+
Interval_23732	1.13869	2.04581e-05	0.00367044	10	62055781	62056676	+
Interval_37811	1.13679	3.77883e-05	0.00556987	11	104005009	104005958	+
Interval_163874	1.13384	8.35357e-07	0.000404616	6	11218669	11219320	+
Interval_119002	1.13054	2.16853e-06	0.00078058	21	36408090	36409014	+
Interval_160059	1.1294	4.01685e-07	0.000231246	5	149217144	149218228	+
Interval_13089	1.12638	4.43192e-06	0.0012693	1	170864820	170865773	+
Interval_105690	1.12576	3.61059e-06	0.00109071	2	166613943	166615057	+
Interval_103798	1.1216	3.89879e-05	0.00570372	2	137942240	137942590	+
Interval_187025	1.11521	1.80123e-06	0.00069078	7	155310509	155312253	+
Interval_32512	1.11091	2.46919e-06	0.000852894	11	31354875	31355476	+
Interval_31079	1.11024	1.69568e-07	0.000126055	11	10848198	10848981	+
Interval_15907	1.11019	2.63684e-05	0.00431848	1	206978180	206978595	+
Interval_105962	1.10738	1.44015e-06	0.000594298	2	169709725	169710375	+
Interval_138668	1.10649	9.39407e-07	0.0004356	4	2714055	2714915	+
Interval_212765	1.10585	3.66061e-05	0.00548547	X	141669495	141670285	+
Interval_168660	1.10007	1.69119e-05	0.00322723	6	75337835	75338499	+
Interval_7735	1.09858	1.48181e-05	0.00294262	1	85230414	85230839	+
Interval_51306	1.09732	2.9792e-05	0.00468614	13	26017424	26017839	+
Interval_41525	1.09513	2.78255e-05	0.00446678	12	11947728	11947957	+
Interval_46485	1.08568	5.95698e-05	0.0075783	12	82754771	82755216	+
Interval_128868	1.08328	4.06895e-05	0.00587096	3	64824487	64824906	+
Interval_203458	1.08029	3.76015e-05	0.0055577	9	99829547	99830132	+
Interval_15429	1.07914	3.32796e-06	0.00103082	1	203310934	203311239	+
Interval_118799	1.07724	1.30005e-05	0.00270088	21	34650826	34651500	+
Interval_189904	1.07545	9.21948e-06	0.00211024	8	30438157	30438610	+
Interval_200489	1.07476	3.29283e-05	0.00505491	9	42127305	42127920	+
Interval_191340	1.07291	2.76146e-07	0.000180902	8	54090017	54091124	+
Interval_109647	1.07022	3.7139e-06	0.00110821	2	217951478	217952129	+
Interval_187597	1.06645	6.29733e-07	0.000324312	8	615198	615921	+
Interval_119320	1.06382	7.08392e-05	0.00846734	21	39788366	39788990	+
Interval_131451	1.06149	6.5615e-06	0.00167445	3	112794420	112795090	+
Interval_154793	1.05775	1.31711e-05	0.00271979	5	75640164	75641151	+
Interval_65167	1.0537	3.03044e-05	0.00475362	15	53453455	53454084	+
Interval_17530	1.053	5.12425e-06	0.00140633	1	225890563	225891882	+
Interval_123690	1.04859	2.89291e-05	0.00458841	3	4566195	4567113	+
Interval_153721	1.04739	5.40466e-05	0.00711932	5	61601161	61601688	+
Interval_94828	1.04737	7.90063e-05	0.0090661	2	15616183	15616718	+
Interval_171994	1.04626	6.82098e-05	0.00828304	6	131631512	131631861	+
Interval_123689	1.04598	8.4825e-05	0.00948554	3	4548065	4549253	+
Interval_193183	1.04513	3.88894e-06	0.00114249	8	81298008	81298810	+
Interval_50848	1.04457	1.01658e-05	0.0022544	13	20788968	20789713	+
Interval_84641	1.04242	6.16089e-05	0.00777409	18	23521917	23522308	+
Interval_31856	1.04081	7.92066e-05	0.00908299	11	18411938	18412735	+
Interval_185594	1.03982	1.25455e-05	0.00263376	7	135774140	135774877	+
Interval_40362	1.03788	1.00859e-05	0.00224714	11	134497510	134498685	+
Interval_134984	1.03255	3.76733e-05	0.0055577	3	156690751	156691643	+
Interval_144505	1.03055	1.36846e-05	0.00279879	4	95304591	95305655	+
Interval_41870	1.02926	2.16253e-05	0.00381972	12	15949840	15950613	+
Interval_155658	1.02924	8.75468e-05	0.00968575	5	90680665	90681698	+
Interval_23504	1.02742	4.95071e-05	0.00670207	10	59757851	59758388	+
Interval_92292	1.02418	3.50637e-05	0.00530383	19	45475042	45476740	+
Interval_211493	1.02278	8.71711e-05	0.00968455	X	104445503	104445987	+
Interval_69798	1.02238	0.000109561	0.011354	16	2829652	2830594	+
Interval_211313	1.02153	5.58507e-05	0.00724673	X	100435752	100436163	+
Interval_196016	1.02001	5.43051e-05	0.00712047	8	125439656	125440926	+
Interval_133960	1.01936	2.89128e-05	0.00458841	3	142215045	142215605	+
Interval_15430	1.01895	1.70435e-05	0.0032451	1	203311804	203312192	+
Interval_155326	1.01811	5.72826e-06	0.00151848	5	82407994	82408321	+
Interval_134312	1.01794	4.65579e-08	4.47786e-05	3	149215442	149216840	+
Interval_202806	1.01437	8.80605e-05	0.0097202	9	93532024	93532803	+
Interval_161966	1.01406	3.67903e-05	0.00549482	5	172918195	172918919	+
Interval_87646	1.01193	8.03041e-05	0.00915359	18	74190160	74190561	+
Interval_170302	1.01193	7.82527e-06	0.00189385	6	107202657	107203437	+
Interval_32467	1.0079	2.32807e-05	0.00399651	11	30435226	30435958	+
Interval_84933	1.00743	0.000122646	0.0121074	18	27081478	27082126	+
Interval_89713	1.00591	9.13182e-05	0.00995765	19	11102602	11103219	+
Interval_103803	1.00581	9.72298e-07	0.00044692	2	137969019	137970026	+
Interval_27938	1.00511	0.000121473	0.0120333	10	114007874	114008829	+
Interval_100558	1.00321	0.00013242	0.0128497	2	95907691	95908167	+
Interval_100562	1.00303	9.42355e-05	0.0102171	2	95917066	95917376	+
Interval_200490	1.00127	2.98805e-05	0.00469574	9	42128920	42129765	+
Interval_100033	1.00123	5.64395e-06	0.00150546	2	86072198	86073006	+
Interval_210741	1.0012	3.93978e-05	0.00575746	X	69523160	69524030	+
Interval_144381	0.998173	2.53826e-05	0.00422582	4	94472066	94472628	+
Interval_166453	0.997215	4.89738e-06	0.00135911	6	39209174	39210131	+
Interval_89308	0.994253	1.14158e-05	0.00245519	19	7246988	7247879	+
Interval_61535	0.993138	0.000116802	0.0117614	14	91985574	91986137	+
Interval_168288	0.99032	8.33894e-05	0.00938021	6	69936631	69937268	+
Interval_169965	0.987749	2.27681e-05	0.00393221	6	100803073	100803753	+
Interval_153245	0.986806	7.9679e-05	0.00909447	5	55638233	55639096	+
Interval_56828	0.986276	6.58085e-06	0.00167554	14	20774083	20774997	+
Interval_70503	0.986176	2.05016e-05	0.00367439	16	11265377	11266109	+
Interval_139965	0.985048	0.000125992	0.012345	4	16033982	16034796	+
Interval_192248	0.981124	0.000159743	0.0145902	8	67264600	67265326	+
Interval_123864	0.980307	6.32917e-05	0.00788748	3	8509159	8510278	+
Interval_153720	0.975972	3.72963e-05	0.00554108	5	61599662	61600437	+
Interval_167938	0.975544	5.27256e-05	0.00701432	6	55875145	55875867	+
Interval_200773	0.97544	0.000109816	0.0113727	9	68530674	68531112	+
Interval_109042	0.972295	2.88798e-05	0.00458841	2	209942873	209944000	+
Interval_130793	0.971334	2.90368e-07	0.00018525	3	101861864	101864597	+
Interval_205624	0.971305	0.000115259	0.0116655	9	126751313	126751750	+
Interval_143271	0.970914	8.33469e-05	0.00938021	4	78081444	78081995	+
Interval_41533	0.970187	2.65568e-05	0.00434099	12	12008765	12010005	+
Interval_130531	0.969962	2.08546e-05	0.00372204	3	98793834	98794788	+
Interval_128435	0.969875	8.68045e-05	0.00966895	3	58720577	58721197	+
Interval_100046	0.96818	0.000158267	0.0145252	2	86210898	86212018	+
Interval_155576	0.968146	0.000157033	0.0144663	5	88796745	88797125	+
Interval_31039	0.96777	9.59597e-05	0.0103377	11	10527165	10527736	+
Interval_201727	0.967492	2.42921e-05	0.0041031	9	81604588	81605601	+
Interval_143307	0.965133	0.00014587	0.0137795	4	78512368	78513031	+
Interval_45229	0.96307	0.000124229	0.0122284	12	63682415	63683143	+
Interval_188594	0.962819	0.000173438	0.0153491	8	15506409	15507304	+
Interval_118803	0.958489	0.000176771	0.0155555	21	34684366	34684966	+
Interval_125553	0.957208	6.59516e-06	0.00167554	3	27293855	27294442	+
Interval_51307	0.95478	0.000159926	0.0145992	13	26019985	26020448	+
Interval_57279	0.953509	8.32428e-05	0.00938021	14	24875846	24876822	+
Interval_89310	0.952484	4.23738e-05	0.00607299	19	7254482	7255138	+
Interval_212458	0.951825	5.36086e-05	0.00708086	X	133094243	133094874	+
Interval_128428	0.951277	9.12966e-06	0.00209916	3	58666544	58667217	+
Interval_26721	0.95055	7.1777e-05	0.00851881	10	98344655	98344978	+
Interval_38566	0.948862	0.000160541	0.0146396	11	114196442	114196755	+
Interval_211885	0.948638	0.000182619	0.0159514	X	115233296	115234452	+
Interval_95379	0.947365	0.000136944	0.0131765	2	20823934	20824385	+
Interval_113291	0.947344	0.000143843	0.0136408	20	13930021	13930619	+
Interval_24198	0.946525	0.000143447	0.0136183	10	70551893	70552365	+
Interval_50069	0.945723	3.51584e-06	0.00107117	12	124909369	124911194	+
Interval_44269	0.941503	4.81349e-05	0.00658936	12	52053907	52054193	+
Interval_63681	0.940152	0.000187811	0.0162589	15	32042076	32043033	+
Interval_41763	0.940135	3.1465e-07	0.000194923	12	14904779	14906474	+
Interval_168203	0.939095	0.000224761	0.018265	6	63585524	63585961	+
Interval_37890	0.937634	5.31901e-05	0.00704995	11	105909988	105910840	+
Interval_91741	0.937547	3.31151e-05	0.00507349	19	40854878	40855702	+
Interval_106803	0.937264	4.29798e-05	0.00609916	2	179486786	179487863	+
Interval_32831	0.936576	5.2353e-05	0.00697686	11	34661506	34662085	+
Interval_113428	0.935369	1.71575e-05	0.00325989	20	16562212	16562822	+
Interval_100252	0.935284	3.73042e-05	0.00554108	2	88709268	88709994	+
Interval_5145	0.934705	1.74694e-07	0.00012823	1	47323564	47324347	+
Interval_100559	0.934042	6.84139e-08	6.0924e-05	2	95911243	95912002	+
Interval_126263	0.932491	1.86483e-06	0.000706982	3	36487996	36488816	+
Interval_15342	0.930327	1.1983e-05	0.00254403	1	202671094	202671841	+
Interval_124625	0.927509	0.000123209	0.0121467	3	14420258	14420572	+
Interval_31038	0.927149	0.000160166	0.0146132	11	10524455	10524942	+
Interval_166624	0.926294	7.56084e-06	0.00185208	6	41568478	41569379	+
Interval_67157	0.923768	0.000124861	0.0122764	15	76533018	76533775	+
Interval_40358	0.923591	9.02484e-05	0.00986616	11	134468419	134469194	+
Interval_151653	0.923302	7.81626e-05	0.00900555	5	19644021	19644913	+
Interval_184601	0.922991	0.00012656	0.0123936	7	123198583	123199462	+
Interval_119317	0.922398	0.000255879	0.0198504	21	39742349	39743213	+
Interval_157965	0.921147	2.63763e-05	0.00431848	5	126998213	126998781	+
Interval_116735	0.921054	0.000259071	0.0200162	20	55977853	55978774	+
Interval_139976	0.919656	1.82054e-05	0.00338883	4	16115922	16117077	+
Interval_26056	0.91799	0.000221652	0.0181157	10	91349362	91349616	+
Interval_208972	0.917894	0.000170995	0.0152195	X	15310033	15310655	+
Interval_191382	0.916918	8.87355e-08	7.43726e-05	8	55079468	55080602	+
Interval_170651	0.916813	0.000207236	0.017339	6	111013056	111013717	+
Interval_159291	0.91634	9.6147e-05	0.0103391	5	140574031	140574667	+
Interval_155679	0.914134	0.000240432	0.0190232	5	90898878	90899643	+
Interval_104914	0.913758	1.25542e-05	0.00263376	2	157849500	157850227	+
Interval_38473	0.913564	7.64881e-05	0.00887923	11	113385762	113385945	+
Interval_99457	0.912148	0.000231376	0.0185731	2	73444117	73444684	+
Interval_93739	0.911478	0.000258668	0.0200122	2	1988939	1989660	+
Interval_33225	0.91071	1.98055e-06	0.000734564	11	44577132	44577619	+
Interval_209798	0.908687	0.000134058	0.0129704	X	40644277	40644451	+
Interval_130620	0.907878	1.26649e-06	0.000536675	3	99909807	99910974	+
Interval_79674	0.907745	3.71285e-06	0.00110821	17	43822801	43823799	+
Interval_96932	0.907382	0.000205725	0.0172595	2	42087600	42088084	+
Interval_29176	0.907298	1.75207e-05	0.00331282	10	126671302	126671983	+
Interval_39897	0.906792	0.000114165	0.01162	11	128852318	128852903	+
Interval_1910	0.905266	2.50991e-06	0.00085598	1	17097226	17099248	+
Interval_3099	0.904308	8.07001e-05	0.00918779	1	27001650	27002422	+
Interval_30960	0.902891	4.82062e-06	0.00134678	11	9719669	9720644	+
Interval_166180	0.90253	0.000261651	0.0201883	6	36687963	36688953	+
Interval_144692	0.900547	0.000289076	0.0215553	4	99408442	99408805	+
Interval_36075	0.900361	0.000224587	0.0182649	11	78791097	78791517	+
Interval_65790	0.899233	2.27479e-05	0.00393221	15	62124044	62125065	+
Interval_208928	0.898581	0.000238595	0.0189286	X	13698543	13698935	+
Interval_205842	0.893718	0.000111238	0.0114437	9	128181556	128181925	+
Interval_12975	0.893525	0.000198769	0.016942	1	169121599	169122353	+
Interval_203637	0.889729	0.000167129	0.0149862	9	104779254	104779900	+
Interval_182155	0.889115	0.000114631	0.0116387	7	92781074	92782373	+
Interval_107309	0.889058	2.20406e-05	0.00385456	2	187532613	187533348	+
Interval_31518	0.888503	0.000331088	0.0235372	11	15145297	15146024	+
Interval_9998	0.886452	0.000214673	0.0177217	1	117612597	117613383	+
Interval_47834	0.886416	6.82669e-06	0.00172158	12	101615742	101616814	+
Interval_92291	0.88562	0.000203459	0.017168	19	45473816	45474167	+
Interval_83348	0.884728	7.9062e-06	0.00190253	17	82654455	82655737	+
Interval_21462	0.884593	0.000242128	0.0191313	10	26855169	26855547	+
Interval_198295	0.884584	5.36303e-05	0.00708086	9	5531152	5532041	+
Interval_77354	0.883025	0.000144619	0.0136973	17	15953457	15953975	+
Interval_47846	0.882506	0.000218994	0.0179758	12	101783189	101783873	+
Interval_137345	0.881795	5.54346e-05	0.00721325	3	188365874	188366752	+
Interval_20936	0.881683	0.000164451	0.0148536	10	19475677	19476852	+
Interval_137328	0.880479	0.000295064	0.0218493	3	188219098	188219720	+
Interval_56857	0.880358	0.000109569	0.011354	14	21020930	21021605	+
Interval_123735	0.878862	8.84227e-07	0.000421848	3	4977152	4977414	+
Interval_43087	0.873777	2.30425e-06	0.000820791	12	32561908	32562881	+
Interval_190941	0.873186	0.00025477	0.0198337	8	47771688	47772201	+
Interval_11098	0.872992	7.3187e-05	0.00860779	1	149428380	149429294	+
Interval_16744	0.87269	0.000376946	0.0256673	1	217119176	217120076	+
Interval_197233	0.872085	0.000277197	0.0209528	8	141164560	141165086	+
Interval_160781	0.871909	0.000291426	0.0217021	5	156584659	156585118	+
Interval_11589	0.871823	9.69149e-05	0.0103676	1	154521423	154522206	+
Interval_61515	0.871021	0.00037576	0.0256375	14	91815242	91815877	+
Interval_8802	0.870761	0.000380574	0.0258022	1	99657323	99657521	+
Interval_196227	0.870511	5.52502e-05	0.00720571	8	127741734	127742405	+
Interval_176709	0.870106	0.000349944	0.0244418	7	12004604	12005151	+
Interval_80464	0.868873	2.61666e-05	0.00430189	17	50860297	50861387	+
Interval_212775	0.868808	0.000325861	0.0232828	X	142250287	142251259	+
Interval_197501	0.865223	7.5269e-06	0.00184641	8	143116967	143117993	+
Interval_100561	0.865207	4.49767e-06	0.00128169	2	95914915	95915683	+
Interval_158009	0.865063	2.93641e-06	0.000949086	5	127562214	127563535	+
Interval_175198	0.864978	0.000270892	0.020652	6	167309985	167310693	+
Interval_143069	0.864125	0.000195908	0.0167703	4	76292744	76293193	+
Interval_172077	0.864035	8.45197e-05	0.00946997	6	132736079	132737000	+
Interval_197440	0.863681	0.000129713	0.0126301	8	142678875	142679174	+
Interval_114190	0.863387	0.000354374	0.0246323	20	24960492	24961415	+
Interval_106374	0.863168	0.00017708	0.0155746	2	174112126	174112644	+
Interval_31058	0.862001	1.27693e-05	0.00266783	11	10653118	10653560	+
Interval_11181	0.861409	0.00020407	0.0171898	1	150571948	150572290	+
Interval_201207	0.861336	0.000367065	0.0252212	9	73166194	73167513	+
Interval_105039	0.860898	0.000410758	0.0271373	2	158818530	158818810	+
Interval_77682	0.860545	6.78475e-05	0.00825663	17	18476421	18477169	+
Interval_143457	0.85943	4.91282e-07	0.000270966	4	81021318	81022364	+
Interval_77160	0.859422	0.000391534	0.0263147	17	12672888	12673407	+
Interval_150087	0.858898	0.000255566	0.0198441	4	186761396	186762170	+
Interval_30612	0.857614	0.000243778	0.0192256	11	6458081	6459158	+
Interval_60471	0.857287	9.49825e-05	0.010272	14	75124116	75124336	+
Interval_367	0.855763	0.000223945	0.0182421	1	2968376	2969199	+
Interval_129256	0.855624	7.31071e-05	0.00860779	3	69879780	69880729	+
Interval_128869	0.854234	0.000430036	0.0280318	3	64825355	64826329	+
Interval_151271	0.85359	0.000201002	0.0170417	5	14397554	14398394	+
Interval_119143	0.853545	0.000119706	0.0118996	21	37845388	37846337	+
Interval_66372	0.852645	9.62159e-06	0.00216746	15	68275191	68275573	+
Interval_15203	0.850737	5.88736e-06	0.0015439	1	201597590	201598542	+
Interval_119322	0.850256	0.000333529	0.0236332	21	39850208	39850679	+
Interval_42091	0.84967	7.06374e-06	0.00176573	12	19401971	19403542	+
Interval_118635	0.84842	4.27124e-07	0.00024182	21	32450680	32451720	+
Interval_156071	0.847641	0.000183674	0.0160049	5	95928671	95929147	+
Interval_174985	0.846857	0.000257958	0.0199798	6	165606270	165606863	+
Interval_4277	0.844103	0.000447474	0.028752	1	39587955	39588646	+
Interval_70563	0.843332	0.000278759	0.0210336	16	11583885	11584671	+
Interval_135120	0.841739	0.000475758	0.0299584	3	158668421	158668984	+
Interval_137539	0.841731	0.000369767	0.0252992	3	190308840	190309359	+
Interval_131909	0.841405	5.49773e-06	0.00147157	3	120435390	120436015	+
Interval_107749	0.841057	0.000396095	0.0265442	2	191832095	191834109	+
Interval_89311	0.840488	0.000402824	0.0267737	19	7265895	7266316	+
Interval_98426	0.839938	5.85825e-07	0.000309149	2	61949243	61950620	+
Interval_205301	0.839341	2.28941e-05	0.00394999	9	123585967	123587509	+
Interval_66790	0.839116	6.96551e-06	0.00174628	15	72701975	72702786	+
Interval_167804	0.838918	0.000483014	0.0302401	6	53643571	53643850	+
Interval_74869	0.838512	0.000255406	0.0198408	16	81348720	81349883	+
Interval_108103	0.838422	0.000413897	0.0272245	2	197625023	197625609	+
Interval_32832	0.835882	8.86506e-05	0.00975974	11	34663662	34664540	+
Interval_154032	0.835473	6.22141e-06	0.00161172	5	66134178	66135063	+
Interval_124895	0.832719	0.000443277	0.0285682	3	16942899	16943523	+
Interval_90992	0.831705	0.000234592	0.0187068	19	32977234	32977787	+
Interval_115731	0.831111	0.000499123	0.0308593	20	45577052	45577482	+
Interval_11198	0.830487	0.000492402	0.0305891	1	150692843	150693081	+
Interval_91807	0.830048	0.000509786	0.0311966	19	41416240	41416708	+
Interval_140343	0.828363	0.000405464	0.0268602	4	24137834	24138907	+
Interval_105705	0.828361	0.00018395	0.0160049	2	167102927	167104005	+
Interval_146824	0.828257	6.61436e-05	0.00811862	4	138221893	138222528	+
Interval_157955	0.828143	0.000271256	0.020652	5	126875123	126875799	+
Interval_181816	0.826841	0.000298278	0.0219622	7	88109417	88110290	+
Interval_108697	0.82568	0.000254898	0.0198337	2	205758498	205758890	+
Interval_25354	0.82477	0.000478239	0.0300402	10	82242687	82243092	+
Interval_9185	0.823063	1.60768e-05	0.00311656	1	109184664	109185739	+
Interval_125562	0.822615	0.000382064	0.0258714	3	27335517	27335949	+
Interval_115821	0.822297	0.000477853	0.030038	20	46399398	46399838	+
Interval_192750	0.821735	2.69302e-05	0.00438526	8	73888381	73889265	+
Interval_177439	0.820922	4.61586e-06	0.00130882	7	21550797	21552025	+
Interval_133247	0.820887	0.00015024	0.0140051	3	133986343	133986917	+
Interval_29101	0.820393	0.000204219	0.0171898	10	125838659	125839548	+
Interval_160891	0.820085	4.77721e-05	0.00655018	5	157888863	157889659	+
Interval_4344	0.819436	0.000380126	0.0257979	1	40029411	40030088	+
Interval_43796	0.818226	0.000174986	0.0154461	12	47822859	47823099	+
Interval_148315	0.817195	0.000552712	0.0327907	4	155696750	155697123	+
Interval_82704	0.816929	6.97496e-05	0.00840435	17	78147505	78148015	+
Interval_151473	0.81672	2.1252e-05	0.00377328	5	16737854	16738479	+
Interval_56827	0.816644	3.15838e-05	0.00489763	14	20760514	20761495	+
Interval_141520	0.815975	0.000201513	0.0170653	4	48079971	48080654	+
Interval_140878	0.81362	0.000376247	0.0256502	4	37463429	37464994	+
Interval_24377	0.813188	4.41968e-06	0.00126791	10	71736137	71737704	+
Interval_140593	0.813021	0.000588622	0.034174	4	26600065	26600767	+
Interval_77348	0.812734	0.0005842	0.0340867	17	15918889	15919155	+
Interval_177043	0.812461	0.000408678	0.0270417	7	16791286	16793344	+
Interval_50154	0.812413	0.000458635	0.0292602	12	126198712	126199701	+
Interval_142849	0.811665	0.000582656	0.0340474	4	73855353	73855790	+
Interval_48040	0.81146	0.000480202	0.0301192	12	104357143	104357633	+
Interval_49352	0.811357	0.000548936	0.0326766	12	119365238	119365778	+
Interval_188170	0.81053	0.00014702	0.0138423	8	9147726	9147958	+
Interval_203387	0.810134	0.000186686	0.0161946	9	98809532	98810021	+
Interval_42702	0.809833	0.000289892	0.0215972	12	27643385	27644939	+
Interval_157622	0.808705	0.00010722	0.0111784	5	123428699	123429311	+
Interval_206072	0.808313	0.000609159	0.0349159	9	129964903	129965391	+
Interval_213182	0.806683	0.000489402	0.0305009	X	154730023	154730851	+
Interval_118996	0.806	0.000222449	0.0181568	21	36377080	36377999	+
Interval_175982	0.805748	4.92038e-05	0.00667688	7	2237331	2237567	+
Interval_193150	0.805745	7.62899e-05	0.00886747	8	81001670	81003370	+
Interval_121575	0.805141	3.07891e-05	0.00480759	22	31635719	31636338	+
Interval_143688	0.803686	0.000390017	0.026254	4	83569762	83570442	+
Interval_209036	0.802925	6.64323e-05	0.0081482	X	16662210	16663281	+
Interval_48245	0.80006	0.000314698	0.0227988	12	106369371	106370228	+
Interval_65171	0.798778	0.000167642	0.0149992	15	53549621	53550620	+
Interval_3934	0.798709	0.000329351	0.0234635	1	35452103	35452471	+
Interval_200488	0.798556	0.000652653	0.0364437	9	42084047	42084413	+
Interval_201365	0.797777	0.000120569	0.0119579	9	76375049	76375563	+
Interval_162093	0.79677	0.000166927	0.0149862	5	173941750	173942586	+
Interval_51310	0.79642	0.000397838	0.0265995	13	26024462	26025027	+
Interval_149400	0.796188	0.000622193	0.0354202	4	174870513	174871308	+
Interval_153503	0.795949	1.90712e-05	0.00348881	5	58451841	58453914	+
Interval_94321	0.795437	0.000413501	0.0272134	2	9975135	9975617	+
Interval_155626	0.794523	0.000363157	0.0250474	5	90184530	90185569	+
Interval_182259	0.7924	0.00043944	0.0284379	7	94313501	94314304	+
Interval_47824	0.792228	0.00026551	0.0203939	12	101501203	101502036	+
Interval_189864	0.79194	0.000524434	0.0318422	8	30087998	30088763	+
Interval_144694	0.791619	0.000103057	0.0108658	4	99414178	99415084	+
Interval_212328	0.791257	1.57818e-05	0.00308374	X	130097697	130098630	+
Interval_41426	0.790694	0.000367224	0.0252212	12	10709479	10710108	+
Interval_2218	0.790025	0.000562133	0.0331884	1	19888096	19888679	+
Interval_209463	0.788681	0.000282714	0.0213038	X	30593042	30594143	+
Interval_186215	0.787689	0.000344366	0.0241508	7	142927083	142927790	+
Interval_44308	0.786414	0.000288618	0.021545	12	52231474	52232268	+
Interval_48558	0.78625	0.000193443	0.0166039	12	109815749	109816207	+
Interval_52926	0.785572	0.000699583	0.0381303	13	46018336	46018715	+
Interval_194162	0.784033	0.000583005	0.0340561	8	100231111	100231714	+
Interval_139169	0.78184	0.000321115	0.0231079	4	7359389	7360165	+
Interval_51807	0.777814	0.00011431	0.01162	13	32253844	32255125	+
Interval_145039	0.777421	0.000763067	0.0401929	4	104460770	104461457	+
Interval_206399	0.777134	5.39717e-05	0.00711494	9	132672369	132672677	+
Interval_205503	0.776963	0.000419749	0.0275064	9	125588934	125590306	+
Interval_70106	0.776253	0.000766773	0.0403145	16	4900059	4900397	+
Interval_37960	0.775068	0.000518061	0.0315488	11	106959737	106960137	+
Interval_14091	0.773428	0.000123257	0.0121467	1	183370068	183371098	+
Interval_114460	0.772052	0.000274073	0.0208086	20	31622655	31623417	+
Interval_118805	0.771534	0.000599166	0.0345749	21	34692464	34692735	+
Interval_47361	0.771357	0.000638406	0.0359772	12	95118443	95119036	+
Interval_146388	0.770351	0.000503904	0.0310246	4	124936407	124936866	+
Interval_210753	0.769425	0.000191857	0.0164988	X	70087703	70089191	+
Interval_153723	0.769261	0.000175857	0.0154961	5	61604398	61605080	+
Interval_201937	0.768666	0.000200932	0.0170417	9	84323630	84324524	+
Interval_371	0.768355	0.000614739	0.0351532	1	3005814	3006312	+
Interval_146382	0.768053	0.000596036	0.0344641	4	124868238	124868975	+
Interval_107750	0.767271	0.000806017	0.0416102	2	191835738	191836180	+
Interval_203377	0.767103	0.000563704	0.0332467	9	98778809	98779615	+
Interval_199353	0.765764	0.000704157	0.0383185	9	21770825	21771688	+
Interval_133401	0.765621	0.000609066	0.0349159	3	135271586	135272318	+
Interval_121227	0.765059	0.00083197	0.0423995	22	28783781	28784504	+
Interval_139948	0.764137	0.000836697	0.0425137	4	15934407	15934615	+
Interval_91765	0.763772	0.000735879	0.0393435	19	41083379	41084186	+
Interval_92717	0.763354	0.000796203	0.041228	19	48684292	48684889	+
Interval_50122	0.763232	0.000714229	0.0386079	12	125499480	125500172	+
Interval_87331	0.763214	0.000464349	0.0294927	18	63302743	63303484	+
Interval_98535	0.763177	6.89068e-06	0.00173499	2	63434686	63435583	+
Interval_27095	0.762567	0.000779089	0.0406809	10	102367977	102368654	+
Interval_65348	0.76231	0.000363885	0.0250721	15	57121982	57122825	+
Interval_41535	0.762023	0.000327508	0.0233809	12	12018140	12018836	+
Interval_193295	0.760918	0.00029403	0.0218126	8	85350180	85350705	+
Interval_73734	0.760501	9.74203e-05	0.0103911	16	67676450	67677090	+
Interval_142610	0.760204	0.000761502	0.0401485	4	70778722	70779359	+
Interval_85154	0.759706	0.000121842	0.0120558	18	31746304	31747165	+
Interval_52484	0.759633	0.000354654	0.0246399	13	41034820	41035539	+
Interval_107948	0.75801	6.19677e-05	0.00780209	2	196168204	196168491	+
Interval_204455	0.757375	0.000129499	0.0126164	9	113343811	113344188	+
Interval_165051	0.757216	0.000530369	0.0320065	6	25702932	25703287	+
Interval_60502	0.757195	6.31079e-05	0.00787605	14	75279884	75281751	+
Interval_174603	0.756911	6.96025e-05	0.00839255	6	160377294	160378757	+
Interval_190351	0.75687	2.93515e-06	0.000949086	8	37891574	37892336	+
Interval_139974	0.756849	0.000868033	0.0436006	4	16089788	16090840	+
Interval_44432	0.756499	0.000136813	0.0131713	12	52953228	52953667	+
Interval_92290	0.756427	0.000509616	0.0311966	19	45472403	45472971	+
Interval_121228	0.756091	0.000283438	0.0213396	22	28791844	28793989	+
Interval_128742	0.755867	7.84046e-05	0.00902127	3	63624942	63625913	+
Interval_139966	0.754656	0.000387473	0.0261548	4	16043518	16044557	+
Interval_185666	0.754271	0.000897885	0.0443521	7	137579806	137580380	+
Interval_41667	0.754181	0.000532941	0.0320853	12	13208635	13209445	+
Interval_179678	0.75388	0.000417251	0.0273891	7	48140081	48140665	+
Interval_139327	0.753419	0.000518757	0.0315648	4	8260681	8261239	+
Interval_54161	0.753093	2.7451e-05	0.00444888	13	75778266	75779242	+
Interval_203385	0.752862	0.000494601	0.0306875	9	98804174	98804450	+
Interval_211491	0.752703	0.000703973	0.0383185	X	104432208	104432893	+
Interval_137325	0.751874	0.000531552	0.0320355	3	188205999	188207004	+
Interval_176375	0.751577	5.41362e-05	0.00712016	7	6012530	6013114	+
Interval_100032	0.751315	0.000776184	0.0406167	2	86061942	86062428	+
Interval_203410	0.750235	0.000777034	0.0406167	9	99050291	99051027	+
Interval_143905	0.75019	0.00059344	0.0343604	4	86826789	86827094	+
Interval_181732	0.750073	0.000552024	0.0327796	7	86867301	86868235	+
Interval_100789	0.749817	0.000634162	0.035797	2	98240481	98241342	+
Interval_211947	0.749671	9.20786e-05	0.0100342	X	116435439	116437108	+
Interval_201206	0.749411	0.000772214	0.0405258	9	73165813	73165990	+
Interval_41871	0.748856	0.000731014	0.0392306	12	15951097	15951593	+
Interval_134492	0.748789	4.04596e-05	0.00585756	3	150538269	150539603	+
Interval_89354	0.747552	0.00015284	0.0141948	19	7618569	7620206	+
Interval_6862	0.747467	8.96958e-05	0.00981831	1	67814030	67814991	+
Interval_127638	0.746918	0.000655522	0.0365681	3	50309437	50309945	+
Interval_97450	0.746728	0.000948666	0.0457296	2	46605461	46605877	+
Interval_67365	0.745697	0.000820357	0.0420836	15	78449168	78449685	+
Interval_195977	0.7454	0.000135631	0.0130796	8	125168362	125169285	+
Interval_189759	0.745236	0.000906997	0.0446885	8	29333666	29334336	+
Interval_95231	0.744865	0.000538836	0.0322472	2	19933031	19933959	+
Interval_160967	0.744835	5.66669e-06	0.00150868	5	159185956	159187084	+
Interval_13442	0.744625	0.000362512	0.0250138	1	175177908	175178721	+
Interval_161882	0.744216	4.30005e-05	0.00609916	5	172383058	172383826	+
Interval_9325	0.743637	4.28344e-05	0.00609811	1	110234946	110236231	+
Interval_60503	0.741694	1.97369e-06	0.000733975	14	75282284	75284057	+
Interval_158827	0.74165	0.000645183	0.0361683	5	136057153	136057694	+
Interval_171535	0.738713	9.11851e-05	0.00994947	6	124882879	124883873	+
Interval_38894	0.738479	0.000468179	0.0296698	11	118135318	118137311	+
Interval_54746	0.73701	0.000380589	0.0258022	13	85724481	85725734	+
Interval_67332	0.736928	0.000148014	0.0139089	15	78209220	78210656	+
Interval_31291	0.736772	0.000376173	0.0256502	11	12692728	12693038	+
Interval_49359	0.73632	0.000307085	0.0224095	12	119393036	119394027	+
Interval_199524	0.736289	0.00023192	0.0185993	9	27505483	27506327	+
Interval_36520	0.735927	0.000973609	0.0463991	11	85800254	85801171	+
Interval_118730	0.73527	6.94612e-05	0.00838142	21	33678296	33679466	+
Interval_16959	0.734655	0.00091281	0.0448431	1	220149318	220149972	+
Interval_40487	0.734023	0.00101107	0.0474058	12	466134	466309	+
Interval_125660	0.73334	0.000907299	0.0446885	3	28674160	28674652	+
Interval_200838	0.733171	0.000782647	0.040773	9	69153739	69154137	+
Interval_143646	0.732745	0.000460325	0.0293089	4	83150077	83150907	+
Interval_154185	0.731918	0.000490325	0.0305087	5	67516946	67517605	+
Interval_148312	0.730626	0.000679262	0.0374056	4	155675714	155676948	+
Interval_159040	0.730174	0.000825514	0.0421985	5	138878506	138879149	+
Interval_148314	0.729604	0.000886268	0.0440546	4	155693185	155693808	+
Interval_156720	0.729572	0.00101637	0.0475068	5	108231672	108232404	+
Interval_113992	0.729356	0.000940833	0.0454802	20	23106204	23106868	+
Interval_99944	0.728182	0.000268622	0.0205499	2	85516430	85517436	+
Interval_166455	0.727486	0.000152605	0.0141807	6	39218623	39219392	+
Interval_123685	0.726882	0.000563113	0.0332347	3	4523963	4524920	+
Interval_29882	0.725832	0.000230907	0.0185616	11	191923	192470	+
Interval_188364	0.724908	0.000761834	0.0401537	8	11464622	11464955	+
Interval_154086	0.72442	0.00051496	0.0314344	5	66821753	66822540	+
Interval_204416	0.723485	0.000953031	0.0458496	9	112841129	112841915	+
Interval_24062	0.723369	0.000487688	0.0304436	10	69421745	69422337	+
Interval_57540	0.723151	0.00106079	0.0488088	14	31068167	31068739	+
Interval_63704	0.723124	0.000994864	0.0470039	15	32631921	32632506	+
Interval_161702	0.722732	0.000708812	0.0384974	5	170772843	170773841	+
Interval_48783	0.722724	0.000713115	0.0385849	12	112136858	112137597	+
Interval_29572	0.722074	0.00106037	0.0488026	10	131925015	131925383	+
Interval_138429	0.721516	0.000145031	0.0137154	4	930022	930415	+
Interval_15915	0.721428	0.0010985	0.0498069	1	207009818	207010647	+
Interval_123767	0.719928	0.000101045	0.010691	3	5144292	5145394	+
Interval_1448	0.719674	0.000362494	0.0250138	1	12609045	12609980	+
Interval_15736	0.719573	0.000726091	0.0390891	1	205800723	205801690	+
Interval_145317	0.719034	0.000928014	0.0452269	4	108003941	108004633	+
Interval_45289	0.718783	0.000845469	0.0428321	12	64387274	64387780	+
Interval_54492	0.717885	0.000492096	0.0305891	13	80239578	80240254	+
Interval_35956	0.716848	0.000995169	0.0470039	11	77243293	77244098	+
Interval_150187	0.71632	0.00105857	0.0487725	4	188030563	188031106	+
Interval_153564	0.716211	0.00107661	0.0492497	5	59435415	59436361	+
Interval_212087	0.71611	0.000766337	0.0403145	X	119890484	119891036	+
Interval_135127	0.715973	0.000621483	0.0354086	3	158722969	158723553	+
Interval_158021	0.715666	0.000462924	0.0294241	5	127659628	127660676	+
Interval_81914	0.714352	0.000988437	0.0468542	17	72187475	72187989	+
Interval_102265	0.712661	0.000763253	0.0401929	2	117957819	117958755	+
Interval_171057	0.711927	0.000634567	0.035808	6	116578940	116579672	+
Interval_115723	0.71139	0.00100564	0.0473415	20	45477497	45478495	+
Interval_176990	0.711157	0.000932024	0.0453235	7	16364943	16365625	+
Interval_159333	0.709166	0.000955258	0.0459437	5	141349963	141350520	+
Interval_196705	0.707806	0.000800307	0.0413903	8	133291334	133291920	+
Interval_116737	0.707349	0.000769492	0.0404202	20	56001193	56001578	+
Interval_131545	0.707314	0.000333362	0.0236311	3	113829988	113831168	+
Interval_184978	0.706876	0.000983641	0.0467184	7	128785532	128786021	+
Interval_198617	0.706409	0.000818918	0.0420476	9	12793956	12794914	+
Interval_77324	0.705321	0.000451021	0.0289256	17	15655029	15655627	+
Interval_101063	0.704218	0.000478762	0.0300509	2	101244348	101245223	+
Interval_194575	0.704102	1.6635e-06	0.000661456	8	103498528	103502147	+
Interval_46648	0.704066	0.000289362	0.0215672	12	85821398	85822377	+
Interval_12413	0.703701	0.000897527	0.0443521	1	162381050	162382363	+
Interval_118700	0.703126	2.91518e-05	0.00461517	21	33373513	33375055	+
Interval_123688	0.702479	0.000457856	0.0292483	3	4533490	4534337	+
Interval_145487	0.70245	0.000632184	0.0357325	4	110059605	110060392	+
Interval_107167	0.701741	0.00109075	0.0495604	2	185837481	185837945	+
Interval_77873	0.701111	0.000886089	0.0440546	17	20202074	20202927	+
Interval_93022	0.699473	0.000872024	0.0437024	19	51070478	51071569	+
Interval_24143	0.697698	4.84813e-05	0.00660587	10	70227714	70228397	+
Interval_77679	0.69668	0.000986745	0.0467999	17	18468409	18469096	+
Interval_69464	0.696538	0.000881826	0.0439833	16	616601	617573	+
Interval_185162	0.695423	0.000370687	0.0253419	7	130418209	130419000	+
Interval_133500	0.693509	0.000976719	0.046505	3	136958949	136959560	+
Interval_159915	0.693382	0.0001878	0.0162589	5	147863318	147864324	+
Interval_58926	0.693153	0.00103348	0.0480175	14	56199237	56200459	+
Interval_112039	0.692633	0.00043504	0.0282182	2	241555702	241556190	+
Interval_141391	0.691181	0.00101474	0.0474562	4	42906512	42907699	+
Interval_71740	0.690494	0.000131071	0.0127333	16	28543062	28543455	+
Interval_128203	0.690279	0.000735241	0.0393217	3	56795185	56795631	+
Interval_115153	0.689709	0.000795222	0.0411896	20	38152204	38153274	+
Interval_36606	0.689152	6.67866e-05	0.00817345	11	86591843	86593388	+
Interval_51412	0.688835	0.0008973	0.0443521	13	27280076	27281019	+
Interval_143224	0.688303	0.000475879	0.0299584	4	77564022	77564804	+
Interval_166294	0.687152	0.000466668	0.029596	6	37473307	37474008	+
Interval_37235	0.685853	0.000196017	0.0167703	11	95295887	95296888	+
Interval_190752	0.685131	0.000654148	0.0365033	8	42316306	42317323	+
Interval_4338	0.684118	0.000587182	0.0341484	1	39990329	39990984	+
Interval_135171	0.683822	0.00085059	0.0430405	3	159137977	159138666	+
Interval_112725	0.681788	0.000254697	0.0198337	20	5804462	5805273	+
Interval_4031	0.681638	7.76515e-05	0.00896479	1	36486494	36487509	+
Interval_112094	0.681259	0.000670155	0.0371291	2	241901068	241902765	+
Interval_30911	0.681254	0.000590024	0.0342206	11	9330537	9331402	+
Interval_56838	0.681139	0.000388398	0.0262069	14	20826414	20827107	+
Interval_108344	0.680772	0.00082985	0.0423365	2	201180046	201180491	+
Interval_182456	0.680651	7.0047e-05	0.00840849	7	96548399	96549309	+
Interval_36509	0.680134	0.000694644	0.0379579	11	85737575	85738243	+
Interval_22431	0.678279	0.000156007	0.0144106	10	42646283	42647313	+
Interval_5797	0.676896	1.28108e-05	0.00267033	1	55064157	55065427	+
Interval_112696	0.676216	0.000599816	0.0345827	20	5647145	5647624	+
Interval_201052	0.675213	0.000697481	0.0380521	9	71894894	71895787	+
Interval_3579	0.674309	0.00017917	0.01571	1	31416244	31416620	+
Interval_26410	0.674032	0.00088274	0.0440032	10	95408694	95409693	+
Interval_8489	0.673029	0.000913125	0.0448431	1	94527226	94528094	+
Interval_4016	0.671043	0.000819722	0.0420763	1	36359584	36360345	+
Interval_42639	0.669513	0.000856715	0.0431843	12	27219688	27220503	+
Interval_144375	0.668528	0.000836019	0.0424918	4	94447764	94448100	+
Interval_33918	0.668294	0.0010284	0.0479108	11	59866130	59867056	+
Interval_172027	0.667112	0.000365636	0.0251373	6	131954536	131955243	+
Interval_18295	0.666845	0.000266935	0.0204495	1	233025135	233026073	+
Interval_156711	0.661812	0.000718725	0.0387903	5	108100981	108101688	+
Interval_145715	0.660212	0.000532132	0.0320592	4	113707832	113708868	+
Interval_32833	0.658535	0.00062121	0.0354048	11	34665095	34665755	+
Interval_6084	0.658449	0.000938076	0.045405	1	59203879	59204418	+
Interval_187724	0.655882	0.000229417	0.0185027	8	2127029	2128052	+
Interval_66042	0.653991	0.00100296	0.0472676	15	64640272	64641028	+
Interval_124635	0.653563	0.000476914	0.030001	3	14460472	14461128	+
Interval_2669	0.652571	0.000266888	0.0204495	1	23727238	23728644	+
Interval_166454	0.651368	0.000536262	0.0321945	6	39215036	39216154	+
Interval_108357	0.650862	0.000984434	0.0467421	2	201298073	201298832	+
Interval_78988	0.650466	1.27048e-05	0.00266209	17	38320263	38321029	+
Interval_158973	0.649979	0.000730246	0.0392141	5	138467146	138467324	+
Interval_204904	0.649293	0.000888972	0.0441337	9	119168977	119169962	+
Interval_7779	0.647897	0.000137509	0.0132234	1	85584205	85584798	+
Interval_109642	0.647178	5.40933e-05	0.00711999	2	217928012	217929361	+
Interval_178214	0.647053	0.000192715	0.0165497	7	30470622	30471656	+
Interval_211314	0.646593	0.00095827	0.0460368	X	100437833	100438912	+
Interval_174421	0.645788	0.000883135	0.04401	6	158835196	158836297	+
Interval_154575	0.645667	0.000199787	0.0169948	5	73605133	73606051	+
Interval_112090	0.645392	0.000588146	0.0341684	2	241890680	241891195	+
Interval_167266	0.644874	2.55734e-05	0.00424519	6	47044241	47045027	+
Interval_139977	0.644181	0.000167936	0.0150098	4	16122911	16124081	+
Interval_152769	0.643393	0.000994914	0.0470039	5	43429756	43430028	+
Interval_151109	0.641114	4.62707e-05	0.00641077	5	10746506	10747450	+
Interval_195339	0.637062	0.000537217	0.032218	8	118126270	118127361	+
Interval_183520	0.636842	0.000933674	0.0453579	7	107046040	107046403	+
Interval_16444	0.636268	0.000729328	0.0392016	1	212618207	212619467	+
Interval_172644	0.635127	0.000323007	0.0231867	6	138231102	138232277	+
Interval_32824	0.634724	0.0001115	0.0114569	11	34637238	34637671	+
Interval_53402	0.633972	0.000968978	0.046304	13	52034751	52035963	+
Interval_91842	0.63372	0.000952972	0.0458496	19	41749675	41751457	+
Interval_159650	0.633553	0.00100684	0.0473721	5	144156565	144157408	+
Interval_91951	0.631684	4.65174e-05	0.0064297	19	42442659	42444153	+
Interval_135174	0.630675	0.000171754	0.0152553	3	159163776	159164720	+
Interval_74458	0.629808	0.000165141	0.0148923	16	75044623	75045512	+
Interval_59129	0.629678	0.000824762	0.042183	14	59585643	59586595	+
Interval_189902	0.629588	0.000179032	0.015706	8	30432398	30433651	+
Interval_196628	0.629411	0.000102675	0.0108366	8	132920166	132921751	+
Interval_51450	0.629109	0.000570419	0.0335617	13	27617946	27618172	+
Interval_157625	0.627921	0.00024795	0.0195096	5	123438378	123439553	+
Interval_1965	0.624928	0.000587756	0.0341585	1	17412026	17412881	+
Interval_38068	0.624631	0.000798941	0.0413447	11	108534401	108534896	+
Interval_165816	0.617686	0.000610275	0.0349681	6	33719465	33720217	+
Interval_108687	0.617239	8.80305e-05	0.0097202	2	205703745	205704720	+
Interval_107443	0.616098	0.000495545	0.0306875	2	189221692	189222976	+
Interval_91799	0.615823	0.000551943	0.0327796	19	41362514	41362779	+
Interval_26725	0.614912	0.000266596	0.0204495	10	98365690	98366591	+
Interval_72024	0.613104	0.000231275	0.0185731	16	31128505	31129400	+
Interval_164151	0.612476	0.00089804	0.0443521	6	14108377	14109505	+
Interval_170577	0.609864	0.000805836	0.0416102	6	110096727	110097502	+
Interval_134371	0.608023	6.30444e-05	0.00787387	3	149547924	149548752	+
Interval_47802	0.605834	0.000223648	0.0182353	12	101277070	101278021	+
Interval_18850	0.604858	0.000271286	0.020652	1	241542089	241542978	+
Interval_199767	0.603334	0.000937883	0.045405	9	33424901	33425694	+
Interval_76256	0.602369	0.00108494	0.0494149	17	2361011	2361868	+
Interval_121388	0.600152	0.000466076	0.0295744	22	29885629	29886027	+
Interval_70968	0.598234	0.000861746	0.0433989	16	16223044	16224110	+
Interval_126021	0.59604	0.000403709	0.0267855	3	32410258	32411207	+
Interval_22690	0.595452	0.000891673	0.0441908	10	46052078	46053485	+
Interval_210751	0.594079	0.000813809	0.0418985	X	70039880	70041265	+
Interval_59904	0.593122	0.000338791	0.0238971	14	68806588	68807745	+
Interval_91744	0.591018	0.00081525	0.0419579	19	40866292	40867287	+
Interval_50534	0.589658	0.00108478	0.0494149	12	132571771	132572560	+
Interval_13993	0.588977	0.000546474	0.0325787	1	182598305	182599388	+
Interval_110948	0.587923	0.00105837	0.0487725	2	232259914	232260562	+
Interval_92895	0.586957	0.000434592	0.0282182	19	49953932	49955300	+
Interval_23830	0.585955	0.0010111	0.0474058	10	63164048	63164820	+
Interval_6022	0.581581	2.94852e-05	0.00465238	1	58779570	58780537	+
Interval_15901	0.581255	0.000274761	0.0208134	1	206953048	206955066	+
Interval_196012	0.577765	0.000153733	0.014244	8	125412121	125412992	+
Interval_61506	0.575774	0.000196981	0.0168399	14	91654493	91655377	+
Interval_203347	0.57233	0.000961042	0.0461182	9	98538368	98539326	+
Interval_178063	0.571476	0.000992068	0.0469482	7	29109721	29110325	+
Interval_206295	0.570773	0.000215982	0.0177997	9	131641484	131642585	+
Interval_15189	0.563754	0.000708813	0.0384974	1	201503473	201503835	+
Interval_91585	0.551469	0.000844521	0.0427967	19	39430503	39431345	+
Interval_95479	0.551198	0.000385073	0.0260271	2	23556618	23557652	+
Interval_193210	0.548608	0.00096246	0.0461474	8	81551699	81552586	+
Interval_125057	0.547571	0.00110007	0.0498147	3	19888854	19889916	+
Interval_102889	0.545384	0.00102542	0.0478119	2	127217610	127218417	+
Interval_35728	0.544196	0.000755396	0.0399993	11	75371821	75372935	+
Interval_15940	0.543723	0.000770828	0.0404668	1	207298300	207299527	+
Interval_66558	0.543015	0.000968717	0.046304	15	70093353	70093924	+
Interval_42181	0.542798	0.000396906	0.0265609	12	20807068	20808544	+
Interval_75710	0.541037	0.00107374	0.0491668	16	88615981	88617036	+
Interval_137825	0.540742	0.000270521	0.0206489	3	194137510	194138182	+
Interval_61522	0.536861	0.000140946	0.0134706	14	91872004	91874166	+
Interval_112638	0.53481	0.000928379	0.0452269	20	4925773	4926863	+
Interval_130794	0.533613	0.0005144	0.0314115	3	101865759	101866415	+
Interval_41772	0.533612	0.00100379	0.0472848	12	14960608	14961962	+
Interval_120377	0.533592	0.000297615	0.0219414	22	19843176	19844999	+
Interval_68137	0.532767	0.000347229	0.0242819	15	88640024	88640599	+
Interval_154739	0.528199	0.00107874	0.0492718	5	75034266	75034894	+
Interval_171726	0.523776	0.00101108	0.0474058	6	127346952	127347736	+
Interval_138699	0.518422	0.000118038	0.0118341	4	2930348	2931333	+
Interval_72683	0.518193	0.000790542	0.0410592	16	53043493	53044726	+
Interval_24063	0.518128	0.00108021	0.0492912	10	69423941	69424556	+
Interval_114543	0.516041	0.000733452	0.0392998	20	32256134	32257130	+
Interval_114236	0.511802	0.000939957	0.0454563	20	25293310	25294079	+
Interval_125050	0.511186	0.000177231	0.0155799	3	19702296	19703320	+
Interval_12164	0.509064	0.00104708	0.0484386	1	160375202	160376898	+
Interval_114303	0.490353	8.50631e-05	0.00950414	20	25852946	25854511	+
Interval_193816	0.490181	0.000971303	0.0463763	8	95112366	95113839	+
Interval_137826	0.477062	0.0010246	0.0478119	3	194139057	194139945	+
Interval_156619	0.469658	0.000870179	0.0436443	5	107387782	107390112	+
Interval_15976	0.454322	0.000925521	0.0451614	1	207807141	207808844	+
Interval_34132	0.437636	7.2636e-05	0.00857687	11	61827380	61829327	+
Interval_95361	0.433336	0.000907365	0.0446885	2	20633673	20634935	+
Interval_154344	0.420927	0.000319843	0.0230746	5	69559738	69561284	+
Interval_168891	0.408383	0.000929006	0.0452411	6	79670710	79672180	+
Interval_22861	-0.447505	0.000478087	0.0300402	10	47481342	47482245	+
Interval_139543	-0.448695	0.000664779	0.0369301	4	10095842	10097032	+
Interval_167105	-0.494144	0.00110223	0.0498567	6	45438726	45439622	+
Interval_205700	-0.501922	0.000188281	0.0162752	9	127388043	127389063	+
Interval_24175	-0.505066	0.00110306	0.0498814	10	70440773	70442845	+
Interval_116931	-0.507403	0.000911178	0.0447939	20	57622081	57622916	+
Interval_193684	-0.513677	0.00100847	0.0474058	8	93873756	93875465	+
Interval_91244	-0.550573	0.000226367	0.0183432	19	35730636	35731878	+
Interval_167000	-0.552945	0.000618988	0.0353195	6	44115760	44116327	+
Interval_111268	-0.560027	0.000235556	0.0187589	2	234880573	234882170	+
Interval_203138	-0.560322	0.000752201	0.0398671	9	96435154	96435990	+
Interval_26643	-0.560858	0.000444853	0.0286482	10	97689602	97690464	+
Interval_102553	-0.562155	0.000402718	0.0267737	2	120791738	120792423	+
Interval_52820	-0.568798	0.000799377	0.0413548	13	44930817	44931690	+
Interval_157077	-0.572331	0.000959043	0.046061	5	113166831	113167609	+
Interval_94470	-0.574389	0.000139625	0.0133893	2	10905064	10905909	+
Interval_33057	-0.575067	0.000489553	0.0305009	11	36467490	36468254	+
Interval_5726	-0.575426	0.00096927	0.0463051	1	54615331	54616167	+
Interval_128757	-0.575767	0.00107141	0.0490927	3	63813757	63814923	+
Interval_118215	-0.576141	0.000854949	0.0431589	21	25929670	25930641	+
Interval_61384	-0.577375	1.66602e-05	0.00320422	14	90781038	90782297	+
Interval_137146	-0.580464	0.000505329	0.0310795	3	186509638	186510962	+
Interval_13242	-0.581563	0.000688608	0.0377366	1	172638646	172639816	+
Interval_91161	-0.588293	0.000665554	0.0369349	19	35068139	35068970	+
Interval_167089	-0.59384	0.000972383	0.0463985	6	44976450	44977603	+
Interval_166957	-0.594441	0.000506467	0.0311159	6	43926466	43927575	+
Interval_114856	-0.595925	0.000583971	0.0340867	20	35312212	35312831	+
Interval_162513	-0.597527	0.00105546	0.0487079	5	178248684	178250254	+
Interval_204252	-0.598103	0.000593344	0.0343604	9	110763432	110764305	+
Interval_165698	-0.599912	0.000572614	0.0336314	6	32785785	32786330	+
Interval_162271	-0.606144	0.000992811	0.046959	5	176491964	176492945	+
Interval_58750	-0.607921	0.000410947	0.0271393	14	54677032	54677996	+
Interval_138006	-0.612204	0.000635381	0.0358303	3	195450531	195452300	+
Interval_32957	-0.613801	0.000237777	0.0189082	11	35549646	35550604	+
Interval_10880	-0.615088	0.000213731	0.017654	1	145785351	145786859	+
Interval_72458	-0.615836	0.00101164	0.0474058	16	50155475	50155858	+
Interval_91181	-0.616249	0.00107728	0.0492497	19	35137047	35137613	+
Interval_179236	-0.616914	0.00017819	0.0156559	7	44162963	44164169	+
Interval_89872	-0.61716	0.000707795	0.0384769	19	13004300	13004869	+
Interval_48116	-0.617493	0.000905657	0.0446767	12	105214064	105215060	+
Interval_159122	-0.619768	0.000711366	0.0385513	5	139386024	139386375	+
Interval_74162	-0.621554	0.000507146	0.0311465	16	71525906	71526867	+
Interval_186003	-0.623055	0.000538021	0.0322434	7	140541352	140542519	+
Interval_93074	-0.629261	0.000912575	0.0448431	19	51725882	51726573	+
Interval_17779	-0.632192	0.000791476	0.0410827	1	228141808	228141975	+
Interval_133715	-0.635037	0.000763284	0.0401929	3	139540783	139541462	+
Interval_35434	-0.635437	0.000468001	0.0296696	11	72227443	72228390	+
Interval_21548	-0.636266	0.000692063	0.0378653	10	28256681	28257278	+
Interval_133728	-0.63775	4.8457e-05	0.00660587	3	139653515	139654130	+
Interval_86402	-0.640643	0.000960779	0.0461182	18	49851565	49851981	+
Interval_70581	-0.644125	0.000677852	0.0373748	16	11666196	11666513	+
Interval_26712	-0.644517	0.00104535	0.0484386	10	98293641	98294479	+
Interval_52538	-0.646493	0.00091738	0.0449309	13	41558878	41559687	+
Interval_30683	-0.64682	0.000651225	0.0364234	11	7413809	7414797	+
Interval_127344	-0.648106	0.00064958	0.0363552	3	47533394	47534300	+
Interval_51669	-0.64844	0.000643788	0.0361494	13	30607866	30608692	+
Interval_160868	-0.648728	0.000578274	0.0338648	5	157720979	157721782	+
Interval_185930	-0.651193	0.000736644	0.0393471	7	139958796	139960048	+
Interval_203142	-0.651395	0.000419884	0.0275064	9	96490931	96492366	+
Interval_71432	-0.655241	0.000165697	0.0149267	16	23384813	23385653	+
Interval_85021	-0.655705	0.000999163	0.0471274	18	28114970	28115537	+
Interval_9230	-0.656373	0.000918043	0.0449505	1	109617241	109617767	+
Interval_162871	-0.658799	0.000143737	0.0136383	6	444848	446380	+
Interval_31138	-0.660689	0.000770852	0.0404668	11	11416583	11417142	+
Interval_169212	-0.666273	0.000329097	0.0234552	6	84762860	84765016	+
Interval_184085	-0.667728	0.00069619	0.0380059	7	116259446	116260655	+
Interval_202698	-0.668866	0.000299427	0.0220085	9	92774294	92774753	+
Interval_114821	-0.669283	0.000866747	0.0435616	20	34965133	34965618	+
Interval_51578	-0.669402	0.000271551	0.020663	13	29707658	29708345	+
Interval_50090	-0.670008	0.000948628	0.0457296	12	125096398	125096716	+
Interval_9276	-0.672329	0.000640065	0.036035	1	109904391	109904931	+
Interval_64450	-0.673479	0.000677532	0.0373692	15	42163792	42164960	+
Interval_82816	-0.674129	0.000389811	0.026254	17	78873436	78874168	+
Interval_31982	-0.674342	0.000920964	0.0450167	11	19718288	19718918	+
Interval_28724	-0.675312	0.000929864	0.04527	10	122510157	122510766	+
Interval_71224	-0.676209	0.000584484	0.0340867	16	20969256	20969970	+
Interval_161473	-0.677404	0.000130797	0.0127265	5	168472232	168473019	+
Interval_174444	-0.677564	0.000631176	0.0357234	6	158970681	158971320	+
Interval_133997	-0.677729	0.00101266	0.0474238	3	142866693	142867337	+
Interval_167166	-0.677991	0.00101333	0.0474248	6	45867881	45868984	+
Interval_139541	-0.679427	0.000312619	0.0226778	4	10088316	10089086	+
Interval_80703	-0.679852	0.000442173	0.028548	17	57184122	57184605	+
Interval_66557	-0.68024	2.89843e-05	0.0045929	15	70091860	70092539	+
Interval_181634	-0.680349	0.000945646	0.0456484	7	84251285	84252128	+
Interval_198071	-0.682766	0.000473934	0.0299236	9	2722743	2723305	+
Interval_79393	-0.684315	0.000310048	0.0225679	17	41592740	41593940	+
Interval_204520	-0.685018	0.000591087	0.0342706	9	113872441	113873148	+
Interval_145351	-0.685977	0.000764215	0.0402243	4	108271960	108273229	+
Interval_91076	-0.686496	0.000146155	0.0137912	19	33805896	33806898	+
Interval_120582	-0.687167	0.000341316	0.0240187	22	21612827	21613530	+
Interval_177590	-0.688241	0.000187683	0.0162589	7	23242170	23242861	+
Interval_11386	-0.688383	0.000939494	0.0454541	1	152447986	152448914	+
Interval_113315	-0.688796	0.000964959	0.0462171	20	14508061	14508536	+
Interval_173452	-0.690785	0.000308594	0.0224908	6	148863723	148864569	+
Interval_79649	-0.692351	0.000343338	0.0240886	17	43669857	43670601	+
Interval_91388	-0.692411	6.42679e-05	0.00797565	19	38134788	38135968	+
Interval_131988	-0.699524	0.00101874	0.0475912	3	121561329	121562379	+
Interval_24417	-0.699553	0.000656753	0.0365784	10	71990730	71991375	+
Interval_102933	-0.701286	0.000273155	0.0207573	2	127662837	127663538	+
Interval_192938	-0.702455	0.000789437	0.0410392	8	78645675	78646334	+
Interval_96850	-0.70254	0.000818561	0.0420419	2	40280862	40281816	+
Interval_209022	-0.702875	0.0010088	0.0474058	X	16023917	16024928	+
Interval_193676	-0.703536	0.000586803	0.034138	8	93779750	93780356	+
Interval_4570	-0.70357	0.000377181	0.025673	1	41935940	41936765	+
Interval_205026	-0.703849	0.000297883	0.021944	9	121156257	121156897	+
Interval_123010	-0.7043	0.00103198	0.0479867	22	45161725	45162317	+
Interval_125004	-0.704762	0.00026369	0.0203089	3	18330522	18331488	+
Interval_165102	-0.705059	0.00109123	0.0495655	6	26251344	26252136	+
Interval_29126	-0.706064	0.000928451	0.0452269	10	126014407	126014756	+
Interval_57018	-0.70713	0.000533469	0.0321058	14	22649890	22650578	+
Interval_124998	-0.707405	0.000597657	0.0345228	3	18237158	18238097	+
Interval_87841	-0.71014	7.4387e-05	0.00871143	18	76130694	76132357	+
Interval_114268	-0.712381	1.7957e-05	0.0033555	20	25496685	25497615	+
Interval_9150	-0.713196	0.000644208	0.0361507	1	108816261	108817402	+
Interval_2883	-0.713389	0.000972221	0.0463985	1	25447539	25448096	+
Interval_177262	-0.713621	0.000360428	0.0249326	7	18558388	18559354	+
Interval_102932	-0.713834	0.000631936	0.0357303	2	127659609	127660089	+
Interval_150399	-0.715598	7.15108e-05	0.00850272	5	516278	516888	+
Interval_67329	-0.721096	0.000764352	0.0402243	15	78182550	78183128	+
Interval_148824	-0.72186	0.00109931	0.0498147	4	165363264	165363751	+
Interval_209924	-0.721944	0.000884471	0.0440463	X	43597137	43597443	+
Interval_65141	-0.72212	0.00102029	0.0476376	15	52667534	52668153	+
Interval_115023	-0.722301	7.05259e-05	0.00843844	20	36822054	36822594	+
Interval_73194	-0.72312	0.000698391	0.0380799	16	57775562	57776327	+
Interval_27990	-0.723375	0.000988255	0.0468542	10	114334216	114334659	+
Interval_133251	-0.723834	0.000694627	0.0379579	3	134009305	134010071	+
Interval_58800	-0.723965	0.000512045	0.0313012	14	55117713	55118640	+
Interval_74256	-0.724104	2.1977e-05	0.00385398	16	72875072	72876046	+
Interval_13028	-0.724268	0.000996969	0.0470499	1	169732391	169733345	+
Interval_71746	-0.724867	1.35758e-06	0.000567527	16	28609419	28610636	+
Interval_115787	-0.726368	0.00106234	0.048841	20	46131539	46131689	+
Interval_164483	-0.726808	0.000817964	0.0420365	6	17430092	17430467	+
Interval_108553	-0.726902	0.00033125	0.0235372	2	203943390	203944293	+
Interval_75251	-0.727122	1.29755e-05	0.00269896	16	85068615	85069510	+
Interval_28090	-0.727851	0.000664819	0.0369301	10	116138983	116139332	+
Interval_45043	-0.728307	0.000932551	0.0453362	12	58865057	58865572	+
Interval_174832	-0.72908	0.00105929	0.0487794	6	163423995	163424397	+
Interval_162721	-0.729239	0.00100995	0.0474058	5	180377588	180378141	+
Interval_194211	-0.732252	0.00092763	0.0452256	8	100577733	100578400	+
Interval_203847	-0.733296	0.000605444	0.0348093	9	107251867	107252585	+
Interval_82317	-0.733883	2.04994e-06	0.000750542	17	75471487	75472626	+
Interval_30125	-0.734131	0.00046094	0.0293198	11	1499887	1500623	+
Interval_15148	-0.735551	0.000386881	0.0261252	1	201344680	201345506	+
Interval_95010	-0.735576	0.000973798	0.0463991	2	17605363	17606162	+
Interval_120807	-0.736028	0.00063106	0.0357234	22	23848017	23848751	+
Interval_1133	-0.736151	0.000571933	0.0336254	1	10114668	10115282	+
Interval_81636	-0.736344	0.000687278	0.0377	17	68022139	68022373	+
Interval_163017	-0.73656	0.000651828	0.0364368	6	1681148	1681331	+
Interval_164407	-0.73912	7.17956e-05	0.00851881	6	16635624	16636822	+
Interval_108379	-0.739692	0.000823448	0.0421662	2	201673698	201674442	+
Interval_118575	-0.739775	0.000540684	0.0323431	21	31932187	31932817	+
Interval_47018	-0.74002	0.000811756	0.041818	12	91023250	91023828	+
Interval_42601	-0.740187	0.000982242	0.046677	12	26906656	26907245	+
Interval_196500	-0.740753	0.000833956	0.0424501	8	130404703	130405231	+
Interval_142385	-0.741133	0.000737513	0.0393471	4	67568816	67569359	+
Interval_105673	-0.744141	8.70341e-05	0.00968191	2	166344367	166345107	+
Interval_82257	-0.744632	0.000526159	0.031879	17	74994212	74994949	+
Interval_34354	-0.744693	0.000518278	0.0315488	11	63957851	63958561	+
Interval_169280	-0.74475	0.00064121	0.0360876	6	85699959	85700758	+
Interval_183630	-0.745181	0.000596814	0.0344873	7	108358502	108358973	+
Interval_50447	-0.745726	0.000677245	0.0373658	12	132071481	132072146	+
Interval_58288	-0.746887	0.000835611	0.0424918	14	46571474	46572551	+
Interval_162077	-0.748574	0.000936064	0.045378	5	173845378	173845699	+
Interval_212222	-0.749917	0.000474459	0.0299348	X	124232499	124233298	+
Interval_150814	-0.751792	0.00032022	0.0230823	5	6638373	6638687	+
Interval_27966	-0.75266	0.000323025	0.0231867	10	114201210	114202171	+
Interval_207103	-0.752938	0.000909054	0.0447281	9	137745574	137746160	+
Interval_75089	-0.753702	0.000823932	0.0421741	16	84072015	84072612	+
Interval_6506	-0.754157	0.000416548	0.0273613	1	63982186	63982838	+
Interval_145765	-0.755059	0.000499221	0.0308593	4	114026197	114027167	+
Interval_20068	-0.755803	0.000589877	0.0342206	10	7792634	7792826	+
Interval_19967	-0.756338	0.000534039	0.0321288	10	6218753	6219553	+
Interval_63746	-0.757843	0.000854729	0.0431589	15	33154701	33155206	+
Interval_100498	-0.758013	0.000254613	0.0198337	2	95315904	95316622	+
Interval_123044	-0.758177	0.000300512	0.0220616	22	45305067	45305248	+
Interval_88000	-0.759645	0.000774826	0.0406006	18	77222615	77223556	+
Interval_195121	-0.760634	0.000270454	0.0206489	8	115716450	115717227	+
Interval_142384	-0.761588	0.000323442	0.0231878	4	67567176	67567884	+
Interval_131190	-0.763077	0.000824094	0.0421741	3	108966643	108967445	+
Interval_127114	-0.763202	0.000398459	0.0266231	3	45551336	45552100	+
Interval_96804	-0.763445	0.000843833	0.0427799	2	39660380	39661353	+
Interval_90126	-0.764766	0.000835499	0.0424918	19	15287598	15287766	+
Interval_60936	-0.765445	0.000263468	0.0203009	14	81384927	81385380	+
Interval_115662	-0.76582	0.000813063	0.0418728	20	45073221	45073619	+
Interval_34771	-0.766065	0.000769383	0.0404202	11	66863695	66864281	+
Interval_116861	-0.766284	5.93026e-06	0.00155277	20	57247048	57247984	+
Interval_178433	-0.766528	0.000737007	0.0393471	7	33090924	33091920	+
Interval_87015	-0.766977	0.00076655	0.0403145	18	58847312	58848045	+
Interval_135426	-0.769072	0.000472946	0.0298723	3	161558118	161558679	+
Interval_119034	-0.76967	0.000739382	0.0393953	21	36728549	36729139	+
Interval_51057	-0.770071	0.000785969	0.0409211	13	23632080	23632810	+
Interval_186697	-0.770484	0.000106926	0.0111613	7	150978997	150979438	+
Interval_21755	-0.770917	0.000225911	0.0183237	10	30151733	30152585	+
Interval_165673	-0.771046	0.000760347	0.0401143	6	32212173	32212577	+
Interval_152072	-0.771391	0.000424517	0.0277462	5	34052952	34053789	+
Interval_124086	-0.772643	0.000684548	0.0376227	3	10181404	10181918	+
Interval_4032	-0.772698	0.000527351	0.0319184	1	36511960	36512452	+
Interval_115060	-0.772782	0.000782431	0.040773	20	37299529	37299882	+
Interval_14163	-0.773279	0.000208062	0.0173761	1	183942723	183943490	+
Interval_61918	-0.77338	0.000612474	0.0350706	14	95460748	95461467	+
Interval_194663	-0.773813	0.000644934	0.0361662	8	105464536	105464833	+
Interval_59257	-0.774249	3.19817e-05	0.00494863	14	61472114	61472715	+
Interval_177294	-0.7746	0.000777324	0.0406195	7	19177139	19177723	+
Interval_192129	-0.7759	0.000459132	0.0292765	8	65959530	65960412	+
Interval_83299	-0.77611	0.000758323	0.0400674	17	82369263	82369621	+
Interval_90740	-0.776602	1.36865e-07	0.000106339	19	20660684	20661804	+
Interval_184053	-0.776743	0.000665255	0.0369303	7	115914346	115914831	+
Interval_158528	-0.778425	0.000690842	0.0378469	5	133639534	133640535	+
Interval_112124	-0.781638	0.000683202	0.0375608	20	199864	200410	+
Interval_52296	-0.782296	0.000654076	0.0365033	13	39011180	39011693	+
Interval_45046	-0.782297	0.000529284	0.031989	12	58873546	58873820	+
Interval_87490	-0.782747	0.000258918	0.0200162	18	69935077	69936051	+
Interval_173694	-0.783966	0.00017087	0.0152164	6	150723803	150724187	+
Interval_90743	-0.784439	2.35067e-05	0.00402927	19	20923007	20923954	+
Interval_127679	-0.785405	4.0199e-05	0.00583466	3	50539741	50540443	+
Interval_4121	-0.785689	0.000115838	0.011686	1	38030189	38030473	+
Interval_112487	-0.78587	0.000613824	0.0351135	20	3686781	3687375	+
Interval_206584	-0.786157	0.000404734	0.0268222	9	133969100	133969595	+
Interval_120623	-0.787084	0.000456227	0.0291828	22	21919664	21920621	+
Interval_65678	-0.787562	0.000709257	0.038498	15	60494154	60495016	+
Interval_126626	-0.789041	0.000700557	0.0381712	3	40372009	40372420	+
Interval_173075	-0.789774	7.87095e-05	0.00905027	6	143689766	143690563	+
Interval_132043	-0.789926	0.000545268	0.0325296	3	122271157	122272057	+
Interval_38903	-0.790204	0.000369096	0.0252836	11	118176225	118176610	+
Interval_97830	-0.790271	0.000271286	0.020652	2	53600256	53601335	+
Interval_127459	-0.790538	0.00069171	0.0378653	3	48769801	48770748	+
Interval_584	-0.792843	0.00040245	0.0267737	1	5939295	5939652	+
Interval_172522	-0.79313	2.57933e-05	0.00426926	6	137033692	137034303	+
Interval_138130	-0.793644	9.08493e-07	0.000427039	3	196183102	196184013	+
Interval_196604	-0.793792	0.000578697	0.0338739	8	132722616	132723207	+
Interval_162569	-0.794566	0.000674481	0.037273	5	178762289	178762815	+
Interval_213512	-0.794814	0.000581374	0.0339957	Y	13564527	13565053	+
Interval_150514	-0.797119	7.32868e-05	0.00860779	5	1112804	1113508	+
Interval_21146	-0.797199	0.000586594	0.0341375	10	22637250	22638065	+
Interval_2817	-0.797814	0.000233706	0.0186557	1	24942649	24943408	+
Interval_3313	-0.798164	0.000449374	0.0288524	1	28594608	28595146	+
Interval_161366	-0.799246	0.000631396	0.0357234	5	167837726	167838353	+
Interval_22952	-0.799456	7.47236e-05	0.00874486	10	48493013	48493673	+
Interval_24810	-0.800287	0.000584839	0.0340934	10	76350503	76350997	+
Interval_76927	-0.80099	0.000639935	0.036035	17	9138097	9138652	+
Interval_166765	-0.80213	0.000383806	0.0259688	6	42417432	42418135	+
Interval_44389	-0.802447	7.08666e-05	0.00846734	12	52698731	52699618	+
Interval_179789	-0.802515	8.74143e-05	0.00968575	7	50610347	50611275	+
Interval_133920	-0.803288	0.000232973	0.0186487	3	141812086	141813087	+
Interval_62265	-0.803529	0.000572183	0.0336254	14	100049254	100049569	+
Interval_109774	-0.8038	2.26377e-05	0.00392701	2	218886143	218886988	+
Interval_23052	-0.804416	0.00062806	0.0356645	10	49486003	49486360	+
Interval_21539	-0.805355	0.000253258	0.0197694	10	28217758	28218285	+
Interval_198278	-0.805684	5.45041e-05	0.00714038	9	5326958	5327754	+
Interval_4774	-0.806961	0.00056932	0.0335085	1	43952864	43953428	+
Interval_21633	-0.809138	0.000445476	0.0286667	10	29102521	29102995	+
Interval_52273	-0.809214	0.000606574	0.0348485	13	38803281	38803920	+
Interval_141625	-0.809268	5.77944e-06	0.00152495	4	48967073	48968100	+
Interval_4088	-0.809482	0.00028324	0.0213341	1	37673776	37674584	+
Interval_166652	-0.809702	2.87409e-05	0.0045726	6	41689161	41689651	+
Interval_2630	-0.810474	0.000379611	0.025787	1	23472859	23473677	+
Interval_105757	-0.8123	1.58819e-05	0.00308773	2	168097221	168098448	+
Interval_105170	-0.812453	0.000306084	0.022365	2	159894012	159895075	+
Interval_150400	-0.813254	0.000254958	0.0198337	5	518587	519118	+
Interval_121932	-0.813463	3.30112e-05	0.00506211	22	36763445	36764601	+
Interval_163255	-0.813755	0.000300312	0.0220564	6	3473197	3473416	+
Interval_201724	-0.813966	0.000204391	0.0171898	9	81574111	81575072	+
Interval_3161	-0.814096	3.20203e-05	0.00495012	1	27405048	27405473	+
Interval_96064	-0.815163	0.000411856	0.0271765	2	29050586	29051092	+
Interval_15291	-0.81718	0.000383772	0.0259688	1	202249727	202250247	+
Interval_21237	-0.817348	0.000437583	0.0283478	10	23945842	23946212	+
Interval_21644	-0.819236	0.000494355	0.0306875	10	29215249	29215610	+
Interval_180065	-0.820514	0.000550152	0.0327182	7	55520766	55521171	+
Interval_60105	-0.821108	0.000525968	0.0318788	14	70466165	70466682	+
Interval_187506	-0.821149	0.000238422	0.0189286	7	158838434	158838891	+
Interval_155319	-0.82198	0.000205375	0.0172471	5	82358482	82358783	+
Interval_80217	-0.822865	9.06345e-05	0.00990204	17	49193803	49194123	+
Interval_74021	-0.823863	0.000115987	0.0116931	16	70140982	70142029	+
Interval_2216	-0.823875	0.000201036	0.0170417	1	19877937	19878691	+
Interval_174383	-0.824315	0.000536229	0.0321945	6	158653622	158653935	+
Interval_138852	-0.824646	6.43724e-05	0.00797565	4	4202318	4204589	+
Interval_75252	-0.824952	0.000297418	0.0219414	16	85072781	85073326	+
Interval_48142	-0.825137	0.000495025	0.0306875	12	105477902	105478161	+
Interval_76575	-0.826114	0.000207614	0.0173583	17	5580965	5581425	+
Interval_77484	-0.826216	1.71688e-05	0.00325989	17	17139976	17140985	+
Interval_51550	-0.826259	0.000170601	0.0152129	13	29502996	29503371	+
Interval_15664	-0.827307	8.28613e-05	0.00935217	1	205286647	205286993	+
Interval_136857	-0.82736	1.21993e-05	0.0025751	3	183969903	183971020	+
Interval_38812	-0.827621	0.000140084	0.0134171	11	117473569	117474243	+
Interval_209212	-0.828277	0.000434873	0.0282182	X	19810645	19811052	+
Interval_143666	-0.828463	0.000516905	0.0315266	4	83342781	83343415	+
Interval_122484	-0.830337	0.000442706	0.0285614	22	40727129	40727447	+
Interval_85345	-0.831186	0.000504882	0.0310632	18	34801933	34802247	+
Interval_80013	-0.831295	0.000288609	0.021545	17	47192633	47192882	+
Interval_79645	-0.832051	0.000437701	0.0283478	17	43656050	43656908	+
Interval_91346	-0.832737	0.00048588	0.0303418	19	37551091	37551898	+
Interval_112543	-0.833349	0.000499194	0.0308593	20	3991941	3992554	+
Interval_135650	-0.837804	0.000370657	0.0253419	3	169203731	169205174	+
Interval_127975	-0.840218	0.000482011	0.0301994	3	53658290	53658987	+
Interval_29718	-0.840886	0.000200978	0.0170417	10	132762173	132762652	+
Interval_24405	-0.841596	0.000300643	0.0220618	10	71922706	71923451	+
Interval_18951	-0.842709	6.75981e-05	0.00823835	1	243513738	243514704	+
Interval_41483	-0.842977	3.46086e-05	0.00525523	12	11727054	11727693	+
Interval_24163	-0.844962	1.44321e-05	0.00289141	10	70358762	70359494	+
Interval_96865	-0.845217	1.01068e-05	0.00224714	2	40450206	40452483	+
Interval_66286	-0.845881	3.89967e-05	0.00570372	15	67185605	67186345	+
Interval_103392	-0.846685	4.65629e-05	0.0064308	2	132439491	132440376	+
Interval_145407	-0.847343	0.00033511	0.0237157	4	108939976	108941012	+
Interval_51050	-0.847535	0.000148848	0.0139198	13	23615687	23616046	+
Interval_115525	-0.848452	0.00042624	0.0278268	20	43751223	43751558	+
Interval_182560	-0.848543	1.74303e-05	0.00330403	7	98202352	98203415	+
Interval_117674	-0.851152	0.000362523	0.0250138	21	6125563	6126022	+
Interval_77791	-0.852893	1.61462e-06	0.000650116	17	19384528	19385391	+
Interval_164541	-0.85323	1.1783e-05	0.00250891	6	18226409	18227354	+
Interval_181952	-0.853636	0.000252435	0.0197522	7	90723450	90724232	+
Interval_114674	-0.854279	0.000351185	0.0244984	20	33601839	33602322	+
Interval_166111	-0.854706	1.30895e-05	0.00270949	6	36269855	36270729	+
Interval_118491	-0.856923	0.000159269	0.0145615	21	31235936	31237165	+
Interval_90764	-0.857298	0.000402709	0.0267737	19	22633869	22634925	+
Interval_188097	-0.858134	2.14266e-06	0.000774527	8	8682207	8682945	+
Interval_144027	-0.861057	6.53869e-05	0.00806046	4	87819080	87819902	+
Interval_179058	-0.861891	0.000285723	0.0214362	7	42199099	42199629	+
Interval_116933	-0.863056	0.000400694	0.0267306	20	57634068	57634439	+
Interval_20893	-0.863373	0.000402905	0.0267737	10	18145036	18145215	+
Interval_168954	-0.864569	0.00015777	0.014496	6	80348321	80348755	+
Interval_42740	-0.865914	9.44587e-05	0.010232	12	28050354	28052376	+
Interval_93390	-0.866035	0.000360471	0.0249326	19	57708534	57709599	+
Interval_45378	-0.866297	0.000396271	0.0265442	12	65275249	65276400	+
Interval_64010	-0.868104	5.88608e-05	0.00752732	15	38325290	38326172	+
Interval_122430	-0.868687	0.000352769	0.0245788	22	40241033	40241561	+
Interval_79395	-0.869267	0.0002379	0.0189082	17	41599623	41600302	+
Interval_90937	-0.870661	6.24363e-06	0.00161503	19	32343679	32344140	+
Interval_59777	-0.871649	0.000350631	0.0244698	14	67953738	67954331	+
Interval_188770	-0.873624	0.000306551	0.0223801	8	18232182	18232567	+
Interval_186805	-0.874859	0.000204209	0.0171898	7	151586839	151587439	+
Interval_211808	-0.875408	0.000343234	0.0240886	X	111284473	111285190	+
Interval_73005	-0.875966	0.000237379	0.0188865	16	56654257	56654644	+
Interval_28752	-0.879146	0.000285678	0.0214362	10	122973954	122974996	+
Interval_123884	-0.879601	0.000213069	0.0176262	3	8639026	8640048	+
Interval_51576	-0.87969	0.000303252	0.0222056	13	29698913	29699357	+
Interval_128228	-0.8802	0.000194473	0.0166756	3	56926657	56927009	+
Interval_3121	-0.880569	0.000270216	0.0206441	1	27126309	27126750	+
Interval_169258	-0.881113	0.000319572	0.0230648	6	85552606	85553074	+
Interval_160570	-0.882864	9.91333e-05	0.0105409	5	153546390	153546924	+
Interval_192210	-0.883547	0.000293634	0.0218126	8	66702575	66703077	+
Interval_199116	-0.884113	0.000200091	0.0170038	9	19137847	19138799	+
Interval_185920	-0.884827	0.000141792	0.0135212	7	139883627	139884247	+
Interval_68167	-0.88494	0.000111918	0.0114791	15	88902508	88902873	+
Interval_35912	-0.885601	0.000117395	0.0118002	11	76854538	76855052	+
Interval_97833	-0.88573	2.49741e-05	0.00419045	2	53632728	53633245	+
Interval_85532	-0.885852	4.25393e-05	0.00608485	18	36697762	36698438	+
Interval_76612	-0.887616	2.42155e-05	0.0041012	17	6474729	6475345	+
Interval_29230	-0.888245	0.000267484	0.0204812	10	127295258	127295827	+
Interval_47897	-0.888656	0.000294729	0.0218339	12	102427078	102427813	+
Interval_108634	-0.889865	0.000161033	0.0146688	2	204897550	204898021	+
Interval_120185	-0.891061	0.000230011	0.0185244	22	17672226	17673078	+
Interval_209450	-0.891234	0.000149156	0.0139283	X	28610111	28610486	+
Interval_21639	-0.892474	0.000314097	0.0227657	10	29130963	29131699	+
Interval_207034	-0.894547	4.70971e-05	0.00647841	9	137271263	137271732	+
Interval_137126	-0.897571	3.73317e-07	0.000220103	3	186220338	186221466	+
Interval_126070	-0.897886	0.000274988	0.0208134	3	32897134	32897588	+
Interval_91404	-0.898109	7.33006e-05	0.00860779	19	38213744	38214508	+
Interval_26340	-0.898658	0.00024513	0.0193233	10	94524173	94524619	+
Interval_118450	-0.899491	0.00011698	0.0117723	21	30135718	30136554	+
Interval_57986	-0.900979	3.40336e-05	0.00519096	14	36700181	36701171	+
Interval_51560	-0.901541	4.88691e-06	0.00135864	13	29566983	29568129	+
Interval_46702	-0.901618	0.000300974	0.022062	12	86744409	86745158	+
Interval_92592	-0.901875	0.000117802	0.0118203	19	47560736	47562123	+
Interval_16543	-0.902647	0.000127643	0.0124783	1	213972937	213973694	+
Interval_22754	-0.902851	0.000107095	0.0111721	10	46520772	46521495	+
Interval_96840	-0.904425	0.000285593	0.0214362	2	40208489	40208864	+
Interval_144778	-0.905147	0.000173839	0.0153687	4	100278485	100278879	+
Interval_164868	-0.907738	0.000285699	0.0214362	6	22366889	22367239	+
Interval_26442	-0.908525	8.30045e-05	0.00936155	10	95716143	95717051	+
Interval_67921	-0.909075	3.94804e-05	0.0057597	15	84812916	84813597	+
Interval_112346	-0.910279	1.49999e-05	0.00296839	20	2379224	2380094	+
Interval_104300	-0.910739	0.000140906	0.0134706	2	149160624	149161524	+
Interval_15287	-0.911408	2.8415e-05	0.00453632	1	202234069	202234478	+
Interval_50926	-0.913686	8.08398e-06	0.00193585	13	21687865	21688522	+
Interval_128257	-0.915007	9.60731e-05	0.0103377	3	57154657	57155568	+
Interval_62322	-0.916655	0.000220824	0.0180739	14	100381409	100382239	+
Interval_149457	-0.916722	8.1698e-07	0.000400899	4	176274258	176274966	+
Interval_108663	-0.916913	0.000205707	0.0172595	2	205556293	205556982	+
Interval_200206	-0.917775	4.61233e-06	0.00130882	9	37528682	37529647	+
Interval_59988	-0.918182	0.000265829	0.0204092	14	69387275	69387969	+
Interval_91188	-0.918783	0.000261206	0.0201721	19	35168136	35168746	+
Interval_138759	-0.918799	6.54466e-05	0.00806201	4	3416163	3416559	+
Interval_204066	-0.921301	0.000171608	0.0152553	9	109181292	109181551	+
Interval_41615	-0.923699	0.000248234	0.019523	12	12794664	12795090	+
Interval_142386	-0.924314	1.35117e-05	0.00276803	4	67572912	67573522	+
Interval_71607	-0.924947	1.04605e-05	0.00230481	16	27230660	27231102	+
Interval_73353	-0.926623	9.87551e-05	0.0105138	16	62038296	62038697	+
Interval_176198	-0.928217	8.09174e-05	0.00918923	7	4668119	4668717	+
Interval_163592	-0.928542	0.000210054	0.0174684	6	7237588	7237808	+
Interval_112498	-0.928611	6.43244e-05	0.00797565	20	3736274	3736685	+
Interval_7510	-0.929512	7.13464e-05	0.00849288	1	81832457	81832866	+
Interval_61617	-0.930892	3.43592e-07	0.000206857	14	92728753	92729261	+
Interval_70591	-0.931092	0.000163128	0.0147731	16	11682587	11683015	+
Interval_211811	-0.931411	0.000238689	0.0189286	X	111519162	111519761	+
Interval_83916	-0.932358	2.2191e-05	0.00386771	18	8835377	8836057	+
Interval_63470	-0.934558	2.50441e-05	0.00419438	15	29522526	29523167	+
Interval_70428	-0.935404	0.000111173	0.0114437	16	10770995	10771596	+
Interval_64804	-0.941946	4.38464e-06	0.00125997	15	48370360	48371067	+
Interval_183026	-0.942585	0.000185933	0.0161539	7	101796752	101797343	+
Interval_165519	-0.942961	2.00341e-05	0.00360952	6	31110263	31111118	+
Interval_25842	-0.943147	0.000167321	0.0149862	10	88472479	88472743	+
Interval_28862	-0.943776	4.35161e-06	0.00125259	10	124100492	124101844	+
Interval_170008	-0.946255	0.00019576	0.0167691	6	101818071	101818469	+
Interval_144447	-0.946436	0.000118783	0.0118561	4	94842983	94843993	+
Interval_130591	-0.946763	0.000203965	0.0171898	3	99640261	99640432	+
Interval_132992	-0.948616	0.000186549	0.0161946	3	131006860	131007979	+
Interval_56550	-0.953169	7.23457e-05	0.00856283	13	113064157	113065022	+
Interval_53147	-0.953814	9.73142e-06	0.00218071	13	49371544	49372581	+
Interval_126739	-0.953828	5.20878e-05	0.00696324	3	41274909	41275960	+
Interval_67561	-0.954193	9.40717e-05	0.0102058	15	80789223	80789895	+
Interval_141586	-0.954558	0.000166672	0.014983	4	48695931	48696116	+
Interval_25868	-0.955435	0.000186618	0.0161946	10	88831679	88832181	+
Interval_176891	-0.955473	9.36723e-05	0.0101754	7	14403089	14404264	+
Interval_74022	-0.956516	0.000111047	0.0114426	16	70151304	70152267	+
Interval_180508	-0.958554	0.000190486	0.016416	7	70433233	70433769	+
Interval_15450	-0.958678	0.000121617	0.0120406	1	203454972	203455618	+
Interval_67200	-0.961566	8.07653e-05	0.00918779	15	77335966	77336521	+
Interval_79664	-0.961671	4.95859e-05	0.00670744	17	43758758	43759171	+
Interval_171168	-0.96567	0.000181996	0.015917	6	118542488	118543087	+
Interval_12524	-0.96746	9.92386e-05	0.0105456	1	164510958	164511542	+
Interval_191951	-0.968152	3.76376e-05	0.0055577	8	62286208	62287082	+
Interval_155022	-0.97144	0.00017319	0.0153351	5	78958705	78959281	+
Interval_98986	-0.975029	2.76151e-05	0.00445896	2	68403059	68403800	+
Interval_71853	-0.976964	0.000165999	0.0149382	16	29745714	29746417	+
Interval_98287	-0.977403	0.000159295	0.0145615	2	60527854	60528033	+
Interval_126731	-0.981101	0.000101766	0.0107539	3	41241144	41241917	+
Interval_96861	-0.986591	5.4667e-05	0.00714776	2	40412284	40412941	+
Interval_196484	-0.988642	4.26349e-05	0.00608491	8	130314325	130314971	+
Interval_49236	-0.990746	8.56734e-05	0.00956164	12	117646437	117647717	+
Interval_127979	-0.99145	7.49549e-05	0.0087538	3	53744286	53744878	+
Interval_118741	-0.991602	2.48554e-06	0.000853367	21	33884093	33885238	+
Interval_48500	-0.99219	6.26314e-05	0.00785673	12	109440868	109441513	+
Interval_52615	-0.992655	3.73985e-05	0.00554108	13	42689900	42691197	+
Interval_9025	-0.993114	6.99932e-05	0.00840849	1	107249693	107250629	+
Interval_104878	-0.993802	0.000144175	0.0136647	2	157341418	157342069	+
Interval_91514	-0.995056	5.94275e-05	0.0075709	19	38885530	38886257	+
Interval_3359	-0.996442	0.000141093	0.0134772	1	29096398	29096934	+
Interval_4553	-0.997886	7.4081e-06	0.0018225	1	41849397	41850547	+
Interval_22947	-0.999586	4.74902e-06	0.00133331	10	48467872	48468275	+
Interval_104272	-1.00296	0.000115486	0.0116701	2	149004769	149005371	+
Interval_63750	-1.00311	7.1874e-05	0.0085222	15	33200261	33200654	+
Interval_91319	-1.0052	3.40744e-07	0.000206558	19	36604531	36605917	+
Interval_90739	-1.00651	1.7709e-05	0.00333467	19	20564976	20566014	+
Interval_52669	-1.00734	1.91276e-05	0.00349406	13	43319748	43320433	+
Interval_34741	-1.01113	3.36127e-05	0.00513133	11	66607077	66607786	+
Interval_187213	-1.0116	8.11187e-06	0.00193981	7	156703545	156704561	+
Interval_93407	-1.01376	3.01626e-06	0.000967581	19	57887843	57889279	+
Interval_183617	-1.01609	6.03447e-05	0.00765411	7	108245968	108246897	+
Interval_137951	-1.01813	1.97467e-06	0.000733975	3	195040501	195041358	+
Interval_117673	-1.01906	7.73574e-05	0.00894291	21	6122595	6123473	+
Interval_90932	-1.02015	5.81492e-07	0.000307812	19	32322347	32323085	+
Interval_150323	-1.02057	0.000107918	0.0112237	5	105261	105833	+
Interval_111139	-1.02209	1.57134e-05	0.00307752	2	233718575	233719470	+
Interval_116754	-1.0222	4.21421e-06	0.00122188	20	56373623	56374504	+
Interval_161836	-1.0258	0.000104568	0.0109984	5	172113017	172113249	+
Interval_210904	-1.0263	0.00010431	0.0109821	X	73624867	73625398	+
Interval_128223	-1.03195	9.02398e-05	0.00986616	3	56894757	56895559	+
Interval_141924	-1.03336	6.4585e-05	0.00798531	4	54746263	54746740	+
Interval_180526	-1.03589	1.58919e-05	0.00308773	7	70549985	70550647	+
Interval_160192	-1.03619	4.49022e-07	0.000250077	5	149887307	149888116	+
Interval_211434	-1.03718	9.64242e-05	0.0103503	X	103332337	103332891	+
Interval_163983	-1.03976	5.75045e-06	0.001522	6	12060663	12061454	+
Interval_197902	-1.03998	4.51855e-05	0.00632227	9	899478	900075	+
Interval_121283	-1.04287	4.16326e-07	0.00023649	22	29062016	29062981	+
Interval_192660	-1.04357	2.93206e-06	0.000949086	8	73118061	73118876	+
Interval_142698	-1.04473	2.50589e-05	0.00419438	4	72092041	72092649	+
Interval_3746	-1.04655	8.09462e-05	0.00918923	1	32801182	32801681	+
Interval_186015	-1.04875	3.04401e-06	0.00097283	7	140597182	140597859	+
Interval_79342	-1.05425	7.82912e-05	0.0090143	17	41000507	41000838	+
Interval_149950	-1.05474	1.66935e-05	0.00320703	4	185552123	185552692	+
Interval_80136	-1.05616	7.73432e-05	0.00894291	17	48510714	48511435	+
Interval_174539	-1.06129	2.86559e-05	0.00456625	6	159947674	159948301	+
Interval_106806	-1.06789	6.91554e-05	0.00835631	2	179532859	179533352	+
Interval_12237	-1.07044	4.66171e-08	4.47786e-05	1	160971406	160972318	+
Interval_166760	-1.07055	6.94138e-05	0.00838142	6	42387376	42387668	+
Interval_154882	-1.0712	3.67361e-05	0.00549482	5	76960050	76960713	+
Interval_195519	-1.07241	1.06194e-06	0.000477817	8	120527084	120528429	+
Interval_120604	-1.07538	5.42765e-07	0.000293677	22	21760705	21761467	+
Interval_191953	-1.07569	1.08812e-06	0.00048576	8	62301846	62303176	+
Interval_181955	-1.0759	1.89831e-05	0.00348881	7	90758802	90759874	+
Interval_96231	-1.08035	2.04687e-06	0.000750542	2	31217398	31218073	+
Interval_120387	-1.0806	6.22171e-05	0.00781815	22	19915991	19916428	+
Interval_81680	-1.08105	6.59093e-05	0.00810149	17	68356448	68357063	+
Interval_131181	-1.08149	5.2809e-05	0.00701576	3	108748571	108749983	+
Interval_140017	-1.0837	5.06994e-05	0.00682566	4	17502672	17503167	+
Interval_28721	-1.0842	3.52821e-05	0.00532909	10	122494459	122495062	+
Interval_147600	-1.08725	7.86761e-06	0.00189733	4	147975639	147976523	+
Interval_93354	-1.08978	1.30638e-06	0.000551517	19	56507393	56508350	+
Interval_73645	-1.0908	5.01378e-05	0.00676603	16	67077819	67078438	+
Interval_189322	-1.09504	5.983e-05	0.00760335	8	24309990	24310350	+
Interval_195482	-1.09706	1.96897e-05	0.00356626	8	120116901	120117540	+
Interval_211301	-1.09767	4.20707e-05	0.00603966	X	100375599	100376208	+
Interval_83726	-1.10008	5.67579e-05	0.00732412	18	4090158	4090805	+
Interval_52112	-1.10214	3.70412e-05	0.00552162	13	36217350	36217970	+
Interval_102938	-1.10367	2.2477e-05	0.00390958	2	127679685	127680532	+
Interval_133368	-1.10498	4.98327e-05	0.00673238	3	134903983	134904517	+
Interval_27937	-1.10699	5.12992e-05	0.00689013	10	113991083	113991479	+
Interval_14381	-1.1091	2.45618e-05	0.00413344	1	186637338	186638111	+
Interval_158675	-1.11503	2.08261e-05	0.00372084	5	134989288	134989847	+
Interval_212944	-1.116	1.14784e-05	0.00246555	X	150763656	150764125	+
Interval_37973	-1.11614	1.06575e-08	1.54426e-05	11	107043365	107044289	+
Interval_111536	-1.11719	4.8301e-05	0.00660328	2	237353303	237353756	+
Interval_213191	-1.12062	3.43106e-05	0.00522285	X	154826855	154827403	+
Interval_20002	-1.12094	3.99076e-06	0.0011644	10	6587980	6588840	+
Interval_147758	-1.12704	3.14344e-06	0.000991633	4	150139240	150139766	+
Interval_17228	-1.12967	9.64941e-06	0.00217	1	223304875	223305654	+
Interval_154883	-1.12981	4.36563e-05	0.00615871	5	76965301	76966027	+
Interval_156353	-1.13063	4.46685e-06	0.00127503	5	101046870	101047586	+
Interval_92493	-1.13112	9.40089e-07	0.0004356	19	46854187	46854362	+
Interval_155313	-1.13695	2.71154e-05	0.00440703	5	82337156	82337654	+
Interval_175070	-1.13997	1.04771e-05	0.0023055	6	166374752	166375405	+
Interval_75270	-1.14315	1.04935e-05	0.00230604	16	85165157	85165493	+
Interval_64145	-1.14334	1.78268e-06	0.000688043	15	39720815	39721685	+
Interval_211509	-1.14423	3.89715e-05	0.00570372	X	105263154	105263736	+
Interval_158526	-1.14439	1.08078e-05	0.00236004	5	133602422	133603336	+
Interval_26138	-1.15087	3.84309e-06	0.00113261	10	92232476	92233419	+
Interval_49240	-1.1518	1.6514e-05	0.00318687	12	117749090	117749947	+
Interval_188221	-1.15304	1.42687e-07	0.000109402	8	10089655	10090389	+
Interval_51575	-1.15331	9.48605e-06	0.00214257	13	29698237	29698615	+
Interval_61618	-1.15443	6.51933e-09	1.0718e-05	14	92729791	92730481	+
Interval_96515	-1.15794	5.28573e-06	0.00144368	2	36740988	36741810	+
Interval_209130	-1.16162	3.25453e-05	0.0050193	X	17819784	17820616	+
Interval_122040	-1.16289	6.32946e-06	0.00162984	22	37508374	37509439	+
Interval_117631	-1.16622	1.09246e-05	0.00237342	20	64225307	64225582	+
Interval_119829	-1.16903	1.02325e-07	8.33119e-05	21	44748688	44749320	+
Interval_209449	-1.17321	2.67779e-05	0.00436462	X	28607873	28608528	+
Interval_113715	-1.17392	6.37251e-06	0.00163599	20	19980802	19981460	+
Interval_163185	-1.174	5.5979e-07	0.000300984	6	3109446	3110290	+
Interval_23775	-1.17412	2.94957e-05	0.00465238	10	62498263	62498733	+
Interval_148472	-1.18393	7.08291e-08	6.24246e-05	4	158155454	158156501	+
Interval_48144	-1.18786	2.43095e-05	0.0041031	12	105492580	105493116	+
Interval_134778	-1.19067	2.68696e-07	0.000177327	3	153703165	153703921	+
Interval_145339	-1.19183	1.8494e-06	0.000702689	4	108176057	108176366	+
Interval_53172	-1.19233	2.82016e-07	0.000182969	13	49635217	49636450	+
Interval_90300	-1.19269	1.94306e-06	0.000726969	19	16897388	16897970	+
Interval_26456	-1.19444	2.26691e-05	0.00392701	10	95861486	95861751	+
Interval_26017	-1.19598	5.90957e-10	1.83712e-06	10	90834103	90834874	+
Interval_153845	-1.19827	3.15376e-06	0.000993057	5	63854011	63854474	+
Interval_38481	-1.19844	5.44373e-06	0.00146759	11	113427175	113428114	+
Interval_61453	-1.20188	1.83072e-06	0.000698698	14	91292115	91293006	+
Interval_192661	-1.2029	1.83261e-05	0.00339848	8	73120712	73121169	+
Interval_99976	-1.20789	1.88831e-07	0.000136229	2	85701584	85701869	+
Interval_59256	-1.21818	2.56961e-06	0.000868284	14	61470329	61471078	+
Interval_33519	-1.22351	2.13234e-06	0.000772432	11	47157891	47158681	+
Interval_95016	-1.2272	8.33714e-08	7.0761e-05	2	17628183	17629329	+
Interval_24588	-1.22928	1.54749e-05	0.00304043	10	73953842	73954067	+
Interval_76894	-1.22948	1.50569e-08	1.98033e-05	17	8806067	8806815	+
Interval_98990	-1.23064	2.06741e-06	0.000755311	2	68418205	68418835	+
Interval_58916	-1.23719	1.17384e-09	3.08775e-06	14	56145887	56147195	+
Interval_75623	-1.2468	4.76736e-08	4.52846e-05	16	87970060	87970883	+
Interval_82717	-1.24826	1.44868e-06	0.000594335	17	78219476	78220238	+
Interval_14508	-1.24944	8.60975e-06	0.00202211	1	192587551	192588147	+
Interval_49750	-1.25259	9.23511e-09	1.43547e-05	12	122790537	122791234	+
Interval_186823	-1.25891	1.05578e-10	5.30932e-07	7	151689335	151689986	+
Interval_173711	-1.25957	1.1148e-05	0.00240973	6	150880350	150880615	+
Interval_27488	-1.26724	3.94275e-08	3.94229e-05	10	109886097	109886518	+
Interval_167609	-1.27645	4.81949e-06	0.00134678	6	52388751	52389074	+
Interval_208213	-1.27882	2.48189e-06	0.000853367	X	281227	281615	+
Interval_145324	-1.28089	2.83836e-06	0.000926151	4	108051044	108051712	+
Interval_86627	-1.28205	8.92576e-07	0.00042275	18	54643983	54644635	+
Interval_195915	-1.28736	1.94377e-07	0.000139641	8	124643965	124644671	+
Interval_52068	-1.29251	5.69984e-06	0.00151329	13	35795996	35797012	+
Interval_154103	-1.29595	6.05974e-06	0.00158182	5	66912765	66913092	+
Interval_128176	-1.30453	2.01718e-07	0.000141933	3	56357190	56358056	+
Interval_178768	-1.30629	3.41887e-07	0.000206558	7	37944032	37944745	+
Interval_183625	-1.3172	2.96013e-06	0.000953838	7	108329229	108330010	+
Interval_96599	-1.31754	4.57849e-07	0.000254166	2	37692562	37693007	+
Interval_29229	-1.32098	2.69651e-07	0.000177327	10	127293204	127294158	+
Interval_12194	-1.32344	4.22514e-09	7.29711e-06	1	160714055	160714923	+
Interval_177454	-1.32636	6.29678e-06	0.00162613	7	21915992	21916497	+
Interval_208642	-1.32923	1.45451e-06	0.000594956	X	9644306	9644703	+
Interval_85527	-1.33114	3.65844e-06	0.00109933	18	36655589	36656534	+
Interval_32906	-1.34149	1.7476e-06	0.00068065	11	35177316	35177798	+
Interval_211623	-1.34383	5.48847e-06	0.00147157	X	107769760	107770342	+
Interval_48141	-1.34389	4.93131e-10	1.59086e-06	12	105454967	105455614	+
Interval_58292	-1.35012	3.97005e-08	3.9465e-05	14	46686630	46687521	+
Interval_96862	-1.35439	1.07787e-06	0.000483711	2	40415085	40415975	+
Interval_138853	-1.35803	2.78273e-06	0.000913227	4	4213716	4214012	+
Interval_206143	-1.36087	1.09739e-06	0.000488464	9	130481680	130482154	+
Interval_183635	-1.36838	1.11786e-08	1.5928e-05	7	108415948	108416868	+
Interval_133029	-1.37259	2.3344e-06	0.000824659	3	131494752	131495063	+
Interval_142786	-1.39321	8.20708e-07	0.000400899	4	73415790	73416433	+
Interval_213514	-1.39875	7.63536e-10	2.10564e-06	Y	13615464	13616210	+
Interval_109667	-1.4048	2.35548e-09	4.62919e-06	2	218038954	218039771	+
Interval_148956	-1.42859	1.24991e-08	1.72346e-05	4	168193528	168194038	+
Interval_144179	-1.43684	1.3555e-07	0.000106339	4	89509603	89510487	+
Interval_85536	-1.4435	1.42878e-09	3.32266e-06	18	36734804	36735607	+
Interval_96868	-1.48971	1.60434e-09	3.54192e-06	2	40542688	40543736	+
Interval_195447	-1.51506	2.81311e-08	3.00796e-05	8	119738953	119739614	+
Interval_90943	-1.58127	3.10226e-07	0.000192881	19	32359396	32359876	+
Interval_111138	-1.58798	6.67325e-11	3.80331e-07	2	233713027	233713751	+
Interval_98573	-1.64148	2.45329e-08	2.79925e-05	2	63993796	63994707	+
Interval_20360	-1.64964	6.7707e-08	6.0924e-05	10	11736870	11737783	+
Interval_138859	-1.66939	5.13837e-09	8.6986e-06	4	4250009	4250404	+
Interval_121251	-1.67228	2.42611e-10	9.87659e-07	22	28920856	28921233	+
Interval_71173	-1.67259	2.20619e-08	2.60148e-05	16	19859986	19861032	+
Interval_21805	-1.68958	1.47918e-09	3.37214e-06	10	30611880	30612441	+
Interval_9027	-1.69686	4.85756e-12	4.15273e-08	1	107262348	107263276	+
Interval_152173	-2.08769	1.32716e-16	3.78198e-12	5	35129731	35130722	+
Interval_113277	-2.15638	1.70825e-12	1.7812e-08	20	13694122	13695034	+
Interval_173419	-2.18467	5.14886e-10	1.63028e-06	6	148494769	148495340	+
Interval_142095	-2.28902	2.36787e-25	4.04858e-20	4	56843260	56843937	+
