# Supplementary material for: JUNB O‐GlcNAcylation‐Mediated Promoter Accessibility of Metabolic Genes Modulates Distinct Epithelial Lineage in Pulmonary Fibrosis
Source: Adv Sci (Weinh). 2024 Dec 15;12(5):2406751. doi: 10.1002/advs.202406751 (PMC11791990; doi:10.1002/advs.202406751)
Supplement: Supplementary file 6 — Supplemental Table 5 [file ADVS-12-2406751-s003.xlsx]

## Sheet: Table S6
Composition 5 x IPF-RC
Name	#	Concentration (5 x)
TGF-β1	240-B-002	1.5	ng/mL
IL-1β	201-LB-005	0.05	ng/mL
TNF-α	210-TA-020	0.5	ng/mL
IL-8	208-IL-010	7.5	ng/mL
MCP1 (CCL2)	279-MC-010	3.5	ng/mL
IL-33	3625-IL-010	0.2	ng/mL
TSLP	1398-TS-010	0.5	ng/mL
IL-13	213-ILB-025	12.5	ng/mL
IL-4	204-IL-010	0.8	ng/mL
